# Supplementary material for: Mapping metabolic oscillations during cell cycle progression
Source: Cell Cycle. 2020 Oct 4;19(20):2676–84. doi: 10.1080/15384101.2020.1825203 (PMC7644150; doi:10.1080/15384101.2020.1825203)
Supplement: Supplemental Material [file KCCY_A_1825203_SM3379.zip]

Archive with 5 entries (4 files):
- Supplementary information/
- Supplementary information/Supplementary Figure 1.tif
- Supplementary information/Table S1_3426_peak list.xls
- Supplementary information/Table S2_3426_peak_list-peak_areas.xlsx
- Supplementary information/Table S3_fragments-921-peaks.xlsx
