# Supplementary material for: Mapping metabolic oscillations during cell cycle progression
Source: Cell Cycle. 2020 Oct 4;19(20):2676–84. doi: 10.1080/15384101.2020.1825203 (PMC7644150; doi:10.1080/15384101.2020.1825203)
Supplement: Supplemental Material [file KCCY_A_1825203_SM3379.zip › Supplementary information/Table S1_3426_peak list.xls]

## Sheet: Sheet1
peakId	mode	mz	rtmin	rtmax	nCarbons	HMDB formula	HMDB metID	HMDB inchi	MolNetw	Annotation (Recon 2.0 metID)	Quality check	MS/MS Annotation
694	-1	359.119	9.31	10.23	Missing	0	0	0			0	.beta.-D-Allose
1858	1	603.534	0.87	1.2	Missing	0	0	0			0	1,2-Dioleoyl-3-trimethylammoniumpropane cation
2471	1	339.289	0.85	1.2	Missing	0	0	0			0	1,2-Dioleoyl-sn-glycerol
627	-1	435.251	1.35	1.52	21	C21H41O7P	LPA(0:0/18:1(9Z))	InChI=1S/C21H41O7P/c1-2-3-4-5-6-7-8-9-10-11-12-13-14-15-16-17-21(23)28-20(18-22)19-27-29(24,25)26/h9-10,20,22H,2-8,11-19H2,1H3,(H2,24,25,26)/b10-9-/t20-/m1/s1	1-Oleoyl-L-.alpha.-lysophosphatidic acid		1	1-Oleoyl-L-.alpha.-lysophosphatidic acid
490	-1	673.481	1.04	1.22	37	C37H71O8P	PA(16:0/18:1(11Z))	InChI=1S/C37H71O8P/c1-3-5-7-9-11-13-15-17-18-20-22-24-26-28-30-32-37(39)45-35(34-44-46(40,41)42)33-43-36(38)31-29-27-25-23-21-19-16-14-12-10-8-6-4-2/h13,15,35H,3-12,14,16-34H2,1-2H3,(H2,40,41,42)/b15-13-/t35-/m1/s1			0	1-Palmitoyl-2-oleoyl-sn-glycero-3-phosphate
1142	-1	183.012	0.86	1.05	Missing	0	0	0			0	2,4-Dinitrophenol
882	-1	271.228	0.93	1.09	16	C16H32O3	(R)-3-Hydroxy-hexadecanoic acid	InChI=1S/C16H32O3/c1-2-3-4-5-6-7-8-9-10-11-12-13-15(17)14-16(18)19/h15,17H,2-14H2,1H3,(H,18,19)/t15-/m1/s1			0	2-hydroxyhexadecanoic acid
60	-1	426.022	12	13	10	C10H15N5O10P2	Adenosine 3',5'-diphosphate	InChI=1S/C10H15N5O10P2/c11-8-5-9(13-2-12-8)15(3-14-5)10-6(16)7(25-27(20,21)22)4(24-10)1-23-26(17,18)19/h2-4,6-7,10,16H,1H2,(H2,11,12,13)(H2,17,18,19)(H2,20,21,22)/t4-,6-,7-,10-/m1/s1	ADP/Adenosine 5'-diphosphate	adp	1	Adenosine 5'-diphosphate
87	-1	505.989	13.2	13.86	10	C10H16N5O13P3	Adenosine triphosphate	InChI=1S/C10H16N5O13P3/c11-8-5-9(13-2-12-8)15(3-14-5)10-7(17)6(16)4(26-10)1-25-30(21,22)28-31(23,24)27-29(18,19)20/h2-4,6-7,10,16-17H,1H2,(H,21,22)(H,23,24)(H2,11,12,13)(H2,18,19,20)/t4-,6-,7-,10-/m1/s1	Adenosine 5'-triphosphate	atp	1	Adenosine 5'-triphosphate
909	-1	253.145	1.03	1.33	Missing	0	0	0			0	Ala-Gly-OH
103	-1	191.02	14	15	6	C6H8O7	Citric acid/L-dopachromate	InChI=1S/C6H8O7/c7-3(8)1-6(13,5(11)12)2-4(9)10/h13H,1-2H2,(H,7,8)(H,9,10)(H,11,12)	Citric acid/MoNA:2236950 Citric acid,Anhydrous/MoNA:2236586 Citric acid,Anhydrous/CITRATE/Spectral Match to Citric acid from NIST14	cit-L	1	Citric acid
670	-1	382.55	11.61	12.01	Missing	0	0	0			0	Coenzyme A
96	1	404.025	13.6	14.1	9	C9H15N3O11P2	CDP	InChI=1S/C9H15N3O11P2/c10-5-1-2-12(9(15)11-5)8-7(14)6(13)4(22-8)3-21-25(19,20)23-24(16,17)18/h1-2,4,6-8,13-14H,3H2,(H,19,20)(H2,10,11,15)(H2,16,17,18)/t4-,6-,7-,8-/m1/s1	Cytidine 5_-diphosphate	cdp	1	Cytidine 5'-diphosphate
820	-1	297.243	0.99	1.22	18	C18H34O3	3-Oxooctadecanoic acid	InChI=1S/C18H34O3/c1-2-3-4-5-6-7-8-9-10-11-12-13-14-15-17(19)16-18(20)21/h2-16H2,1H3,(H,20,21)			0	Decylbenzenesulfonic acid
150	-1	227.067	3.1	3.6	9	C9H12N2O5	Deoxyuridine/Pemirolast	InChI=1S/C9H12N2O5/c12-4-6-5(13)3-8(16-6)11-2-1-7(14)10-9(11)15/h1-2,5-6,8,12-13H,3-4H2,(H,10,14,15)/t5-,6+,8+/m0/s1	0	duri	1	Deoxyuridine
153	-1	259.023	13.3	13.7	6	C6H13O9P	Fructose 6-phosphate/Urolithin D	InChI=1S/C6H13O9P/c7-1-3(8)5(10)6(11)4(9)2-15-16(12,13)14/h4-7,9-11H,1-2H2,(H2,12,13,14)/t4-,5-,6-/m1/s1	MoNA:2286580 alpha-D-(+)-mannose-1-phosphate sodium salt hydrate/D-GLUCOSE 6-PHOSPHATE/D-Fructose 6-phosphate	g6p	1	D-Fructose 6-phosphate or D-Glucose 6-phosphate or D-Mannose 6-phosphate
330	-1	259.022	12.6	13.3	6	C6H13O9P	Fructose 6-phosphate/Urolithin D	InChI=1S/C6H13O9P/c7-1-3(8)5(10)6(11)4(9)2-15-16(12,13)14/h4-7,9-11H,1-2H2,(H2,12,13,14)/t4-,5-,6-/m1/s1	D-Mannose 6-phosphate/D-Fructose 6-phosphate/MoNA:2520600 Glucose_6-phosphate/D-GLUCOSE-6-PHOSPHATE	f6p/g1p/gal1p/man6p	1	D-Fructose 6-phosphate or D-Glucose 6-phosphate or D-Mannose 6-phosphate
894	-1	265.072	0.96	1.1	Missing	0	0	0			0	Dodecyl sulfate
762	-1	325.202	1.1	1.25	18	C18H30O5	(3b,6b,8a,12a)-8,12-Epoxy-7(11)-eremophilene-6,8,12-trimethoxy-3-ol	InChI=1S/C18H30O5/c1-10-14-15(20-4)17(3)11(2)13(19)8-7-12(17)9-18(14,22-6)23-16(10)21-5/h11-13,15-16,19H,7-9H2,1-6H3	MassbankEU:SM876251 Dodecylbenzenesulfonic acid/(+)-18-methyl-eicosanoic acid		1	Dodecylbenzenesulfonic acid
3235	1	133.101	1.03	1.28	10	C10H12	p-Mentha-1,3,5,8-tetraene	InChI=1S/C10H12/c1-8(2)10-6-4-9(3)5-7-10/h4-7H,1H2,2-3H3			0	D-Ornithine
252	-1	229.011	12.01	13	5	C5H11O8P	D-Ribulose 5-phosphate	InChI=1S/C5H11O8P/c6-1-3(7)5(9)4(8)2-13-14(10,11)12/h4-6,8-9H,1-2H2,(H2,10,11,12)/t4-,5+/m1/s1	MoNA:2310026 Ribose 1-phosphic acid/D-Ribose 5-phosphate/Ribulose 5-phosphate	r5p/ru5p-D	1	D-Ribose 5-phosphate
1241	-1	149.045	9.73	10.19	5	C5H10O5	D-Xylose/7-Methylhypoxanthine/Diisopropyl disulfide/Aminochrome o-semiquinone	InChI=1S/C5H10O5/c6-2-1-10-5(9)4(8)3(2)7/h2-9H,1H2/t2-,3+,4-,5?/m1/s1	D-Xylose/DL-Arabinose/Spectral Match to D-Lyxose from NIST14/D-Ribose	arab-L	1	D-Ribose or D-Xylose or DL-Arabinose
1297	-1	124.991	1.94	2.24	2	C2H6O4S	2-Hydroxyethanesulfonate	InChI=1S/C2H6O4S/c3-1-2-7(4,5)6/h3H,1-2H2,(H,4,5,6)	0		1	Ethyl sulfate
796	-1	309.153	0.86	1.08	Missing	0	0	0			0	Ethylene glycol dodecyl ether sulfate
194	1	613.159	14.29	14.77	20	C20H32N6O12S2	Oxidized glutathione	InChI=1S/C20H32N6O12S2/c21-9(19(35)36)1-3-13(27)25-11(17(33)23-5-15(29)30)7-39-40-8-12(18(34)24-6-16(31)32)26-14(28)4-2-10(22)20(37)38/h9-12H,1-8,21-22H2,(H,23,33)(H,24,34)(H,25,27)(H,26,28)(H,29,30)(H,31,32)(H,35,36)(H,37,38)	Glutathione, oxidized	gthox	1	Glutathione, oxidized
2696	1	258.133	1.33	1.45	Missing	0	0	0			0	Glycerophosphocholine
189	-1	282.084	8.11	9.19	10	C10H13N5O5	Guanosine	InChI=1S/C10H13N5O5/c11-10-13-7-4(8(19)14-10)12-2-15(7)9-6(18)5(17)3(1-16)20-9/h2-3,5-6,9,16-18H,1H2,(H3,11,13,14,19)/t3-,5-,6-,9-/m1/s1	GUANOSINE	gsn	1	Guanosine
3215	1	137.046	6.72	7.22	4	C5H4N4O	Hypoxanthine/Erythronic acid/1-Pentanesulfenothioic acid	InChI=1S/C5H4N4O/c10-5-3-4(7-1-6-3)8-2-9-5/h1-2H,(H2,6,7,8,9,10)	HYPOXANTHINE/Spectral Match to Hypoxanthine from NIST14/Hypoxanthine		1	Hypoxanthine
2609	1	288.29	1.16	1.46	Missing	0	0	0			0	Ile-Arg
2750	1	245.186	1.27	1.43	12	C12H24N2O3	Isoleucyl-Isoleucine	InChI=1S/C12H24N2O3/c1-5-7(3)9(13)11(15)14-10(12(16)17)8(4)6-2/h7-10H,5-6,13H2,1-4H3,(H,14,15)(H,16,17)	Ile-Leu/Ile-Ile		1	Ile-Ile or Ile-Leu
2751	1	245.186	2.47	2.66	12	C12H24N2O3	Isoleucyl-Isoleucine	InChI=1S/C12H24N2O3/c1-5-7(3)9(13)11(15)14-10(12(16)17)8(4)6-2/h7-10H,5-6,13H2,1-4H3,(H,14,15)(H,16,17)	Ile-Leu		1	Ile-Ile or Ile-Leu
933	-1	243.171	2.48	2.63	12	C12H24N2O3	Isoleucyl-Isoleucine	InChI=1S/C12H24N2O3/c1-5-7(3)9(13)11(15)14-10(12(16)17)8(4)6-2/h7-10H,5-6,13H2,1-4H3,(H,14,15)(H,16,17)	Leu-Leu		1	Ile-Leu or Leu-Ile or Leu-Leu
934	-1	243.171	1.28	1.4	12	C12H24N2O3	Isoleucyl-Isoleucine	InChI=1S/C12H24N2O3/c1-5-7(3)9(13)11(15)14-10(12(16)17)8(4)6-2/h7-10H,5-6,13H2,1-4H3,(H,14,15)(H,16,17)	Leu-Leu		1	Ile-Leu or Leu-Ile or Leu-Leu
214	-1	267.073	6.64	7.24	10	C10H12N4O5	Inosine/3-Deoxy-D-glycero-D-galacto-2-nonulosonic acid	InChI=1S/C10H12N4O5/c15-1-4-6(16)7(17)10(19-4)14-3-13-5-8(14)11-2-12-9(5)18/h2-4,6-7,10,15-17H,1H2,(H,11,12,18)/t4-,6-,7-,10-/m1/s1	Inosine/3-Deazaadenosine	ins	1	Inosine
215	1	269.088	6.7	7.2	10	C10H12N4O5	Inosine/3-Deoxy-D-glycero-D-galacto-2-nonulosonic acid	InChI=1S/C10H12N4O5/c15-1-4-6(16)7(17)10(19-4)14-3-13-5-8(14)11-2-12-9(5)18/h2-4,6-7,10,15-17H,1H2,(H,11,12,18)/t4-,6-,7-,10-/m1/s1	Spectral Match to Inosine from NIST14/Allopurinol riboside/Inosine	ins	1	Inosine
3115	1	164.074	1.3	1.43	6	C6H13NO2S	S-(2-carboxypropyl)-Cysteamine	InChI=1S/C6H13NO2S/c1-5(6(8)9)4-10-3-2-7/h5H,2-4,7H2,1H3,(H,8,9)	ReSpect:PS060902 L-beta-homomethionine-HCl|R-3-Amino-5-(methylthio)pentanoic acid hydrochloride		1	L-beta-homomethionine
2683	1	263.142	2.49	2.62	11	C11H22N2O3S	Isoleucyl-Methionine/Alnustone	InChI=1S/C11H22N2O3S/c1-4-7(2)9(12)10(14)13-8(11(15)16)5-6-17-3/h7-9H,4-6,12H2,1-3H3,(H,13,14)(H,15,16)			0	Leu-Met
2637	1	279.17	2.46	2.63	15	C15H22N2O3	Leucyl-phenylalanine	InChI=1S/C15H22N2O3/c1-10(2)8-12(16)14(18)17-13(15(19)20)9-11-6-4-3-5-7-11/h3-7,10,12-13H,8-9,16H2,1-2H3,(H,17,18)(H,19,20)	Spectral Match to Leu-Phe from NIST14		1	Leu-Phe or Phe-Ile
2638	1	279.169	1.27	1.39	15	C15H22N2O3	Leucyl-phenylalanine	InChI=1S/C15H22N2O3/c1-10(2)8-12(16)14(18)17-13(15(19)20)9-11-6-4-3-5-7-11/h3-7,10,12-13H,8-9,16H2,1-2H3,(H,17,18)(H,19,20)			0	Leu-Phe or Phe-Ile
2589	1	295.165	2.53	2.81	15	C15H22N2O4	Isoleucyl-Tyrosine	InChI=1S/C15H22N2O4/c1-3-9(2)13(16)14(19)17-12(15(20)21)8-10-4-6-11(18)7-5-10/h4-7,9,12-13,18H,3,8,16H2,1-2H3,(H,17,19)(H,20,21)	Spectral Match to Ile-Tyr from NIST14/Ile-Tyr		1	Leu-Tyr
177	-1	145.062	10.61	11.26	5	C5H10N2O3	L-Glutamine	InChI=1S/C5H10N2O3/c6-3(5(9)10)1-2-4(7)8/h3H,1-2,6H2,(H2,7,8)(H,9,10)/t3-/m0/s1	0	gln-L	1	L-Glutamine
208	1	132.102	7.35	7.8	6	C6H13NO2	L-Isoleucine	InChI=1S/C6H13NO2/c1-3-4(2)5(7)6(8)9/h4-5H,3,7H2,1-2H3,(H,8,9)/t4-,5-/m0/s1	Norleucine	ile-L	1	L-Isoleucine
228	1	147.113	15.5	16.3	6	C6H14N2O2	L-Lysine	InChI=1S/C6H14N2O2/c7-4-2-1-3-5(8)6(9)10/h5H,1-4,7-8H2,(H,9,10)/t5-/m0/s1	L-Lysine/Massbank:KO002925 D-Gln|D-2-Aminoglutaramic acid|D-Glutamine	lys-L	1	L-Lysine
242	-1	116.072	8.03	9.02	5	C5H11NO2	Betaine	InChI=1S/C5H11NO2/c1-6(2,3)4-5(7)8/h4H2,1-3H3	0	val-L/norval-L	1	L-Norvaline
3314	1	116.071	2.55	3.49	5	C5H9NO2	L-Proline	InChI=1S/C5H9NO2/c7-5(8)4-2-1-3-6-4/h4,6H,1-3H2,(H,7,8)/t4-/m0/s1			0	L-PROLINE
1240	-1	149.061	1.27	1.45	9	C9H10O2	Hydrocinnamic acid	InChI=1S/C9H10O2/c10-9(11)7-6-8-4-2-1-3-5-8/h1-5H,6-7H2,(H,10,11)			0	L-Tartaric acid
243	1	118.086	8	8.8	5	C5H11NO2	Betaine	InChI=1S/C5H11NO2/c1-6(2,3)4-5(7)8/h4H2,1-3H3	0	val-L/norval-L	1	L-Valine
1153	-1	179.056	8.39	11.06	6	C6H12O6	D-Glucose/Paraxanthine/Adrenochrome o-semiquinone	InChI=1S/C6H12O6/c7-1-2-3(8)4(9)5(10)6(11)12-2/h2-11H,1H2/t2-,3-,4+,5-,6?/m1/s1	Galactose/Spectral Match to D-(+)-Mannose from NIST14/D-Fructose	gal/fru/man	1	Mannose
3267	1	127.073	6.13	6.6	3	C3H6N6	Melamine	InChI=1S/C3H6N6/c4-1-7-2(5)9-3(6)8-1/h(H6,4,5,6,7,8,9)	0		1	Melamine
219	-1	341.109	10.6	11.2	12	C12H22O11	Melibiose	InChI=1S/C12H22O11/c13-1-3-5(14)8(17)10(19)12(23-3)21-2-4-6(15)7(16)9(18)11(20)22-4/h3-20H,1-2H2/t3-,4-,5+,6-,7+,8+,9-,10-,11?,12+/m1/s1	D-(+)-Trehalose/ALPHA,BETA-TREHALOSE	isomaltu/sucr	1	Melibiose or Sucrose
233	-1	193.071	5.5	6.4	7	C8H10N4O2	Caffeine/D-4-O-Methyl-myo-inositol/3-[(2-Mercapto-1-methylpropyl)thio]-2-butanol	InChI=1S/C8H10N4O2/c1-10-4-9-6-5(10)7(13)12(3)8(14)11(6)2/h4H,1-3H3	D-Glucuronic acid/MoNA:2255775 Glucuronate	mgal-D	1	METHYL BETA-D-GALACTOSIDE
2835	1	230.248	1.35	1.65	Missing	0	0	0			0	N,N-Dimethyldodecylamine N-oxide
2836	1	230.248	2.53	2.61	Missing	0	0	0			0	N,N-Dimethyldodecylamine N-oxide
2562	1	305.094	1.28	1.45	Missing	0	0	0			0	N-Acetylaspartylglutamic acid
2290	1	406.132	9.69	10.05	Missing	0	0	0			0	N-Acetyl-D-lactosamine
743	-1	334.126	12	12.29	12	C12H21N3O8	Aspartylglycosamine	InChI=1S/C12H21N3O8/c1-4(17)14-8-10(20)9(19)6(3-16)23-11(8)15-7(18)2-5(13)12(21)22/h5-6,8-11,16,19-20H,2-3,13H2,1H3,(H,14,17)(H,15,18)(H,21,22)/t5-,6+,8+,9+,10+,11+/m0/s1	0		1	N-Acetylglucosaminylasparagine
321	-1	190.054	2.5	2.65	7	C7H13NO3S	N-Acetyl-L-methionine	InChI=1S/C7H13NO3S/c1-5(9)8-6(7(10)11)3-4-12-2/h6H,3-4H2,1-2H3,(H,8,9)(H,10,11)	N-ACETYL-DL-METHIONINE/L-Methionine, N-acetyl-	acmet-L	1	N-Acetyl-L-methionine
2925	1	214.253	2.52	2.65	Missing	0	0	0			0	N-Butylbenzenesulfonamide
240	1	123.055	2.51	2.7	6	C6H6N2O	Niacinamide	InChI=1S/C6H6N2O/c7-6(9)5-2-1-3-8-4-5/h1-4H,(H2,7,9)	0		1	Nicotinamide
1061	-1	209.085	0.9	1.07	8	C8H18O4S	2-Ethyl-1-hexanol sulfate	InChI=1S/C8H18O4S/c1-3-5-6-8(4-2)7-12-13(9,10)11/h8H,3-7H2,1-2H3,(H,9,10,11)	0		1	n-Octyl sulfate
2631	1	282.279	2.4	2.73	18	C18H35NO	Oleamide	InChI=1S/C18H35NO/c1-2-3-4-5-6-7-8-9-10-11-12-13-14-15-16-17-18(19)20/h9-10H,2-8,11-17H2,1H3,(H2,19,20)/b10-9-			0	Oleamide
979	-1	218.103	1.35	1.78	9	C9H17NO5	Pantothenic acid/Cis-zeatin	InChI=1S/C9H17NO5/c1-9(2,5-11)7(14)8(15)10-4-3-6(12)13/h7,11,14H,3-5H2,1-2H3,(H,10,15)(H,12,13)	D-PANTOTHENIC ACID/ReSpect:PT206370 Sodium pantothenate|Vitamin B5|D-Pantothenic Acid|(R)-Pantothenate|(R)-(+)-N-(2,4-Dihydroxy-3,3-dimethyl-1-oxobutyl)-beta-alanine|3-[[(2R)-2,4-dihydroxy-3,3-dimethylbutanoyl]amino]propanoic acid/ReSpect:PT210060 D-Pantothenic acid hemicalcium salt|Vitamin B5|D-Pantothenic Acid|(R)-Pantothenate|(R)-(+)-N-(2,4-Dihydroxy-3,3-dimethyl-1-oxobutyl)-beta-alanine|3-[[(…		1	Pantothenic acid
2282	1	412.209	2.55	2.69	23	C23H29N3O2S	Carphenazine	InChI=1S/C23H29N3O2S/c1-2-21(28)18-7-8-23-20(17-18)26(19-5-3-4-6-22(19)29-23)14-13-24-9-11-25(12-10-24)15-16-27/h3-8,17,27H,2,9-16H2,1H3			0	PC(10:0)
2135	1	482.276	1.08	1.25	Missing	0	0	0			0	PC(14:0)
2165	1	468.309	1.34	1.76	22	C22H46NO7P	LysoPC(14:0)/Buprenorphine	InChI=1S/C22H46NO7P/c1-5-6-7-8-9-10-11-12-13-14-15-16-22(25)28-19-21(24)20-30-31(26,27)29-18-17-23(2,3)4/h21,24H,5-20H2,1-4H3/t21-/m1/s1			0	PC(14:0)
2166	1	468.309	2.53	2.77	22	C22H46NO7P	LysoPC(14:0)/Buprenorphine	InChI=1S/C22H46NO7P/c1-5-6-7-8-9-10-11-12-13-14-15-16-22(25)28-19-21(24)20-30-31(26,27)29-18-17-23(2,3)4/h21,24H,5-20H2,1-4H3/t21-/m1/s1	1-Myristoyl-sn-glycero-3-phosphocholine/Spectral Match to 1-Myristoyl-sn-glycero-3-phosphocholine from NIST14		1	PC(14:0)
2133	1	482.324	2.54	2.73	23	C23H48NO7P	LysoPC(15:0)	InChI=1S/C23H48NO7P/c1-5-6-7-8-9-10-11-12-13-14-15-16-17-23(26)29-20-22(25)21-31-32(27,28)30-19-18-24(2,3)4/h22,25H,5-21H2,1-4H3/t22-/m1/s1			0	PC(15:0)
2134	1	482.324	1.35	1.56	23	C23H48NO7P	LysoPC(15:0)	InChI=1S/C23H48NO7P/c1-5-6-7-8-9-10-11-12-13-14-15-16-17-23(26)29-20-22(25)21-31-32(27,28)30-19-18-24(2,3)4/h22,25H,5-21H2,1-4H3/t22-/m1/s1			0	PC(15:0)
2096	1	496.34	2.49	2.72	24	C24H50NO7P	LysoPC(16:0)	InChI=1S/C24H50NO7P/c1-5-6-7-8-9-10-11-12-13-14-15-16-17-18-24(27)30-21-23(26)22-32-33(28,29)31-20-19-25(2,3)4/h23,26H,5-22H2,1-4H3/t23-/m1/s1			0	PC(16:0)
2056	1	510.355	1.35	1.45	25	C25H52NO7P	LysoPE(0:0/20:0)	InChI=1S/C25H52NO7P/c1-2-3-4-5-6-7-8-9-10-11-12-13-14-15-16-17-18-19-25(28)33-24(22-27)23-32-34(29,30)31-21-20-26/h24,27H,2-23,26H2,1H3,(H,29,30)/t24-/m1/s1			0	PC(17:0)
2057	1	510.355	2.55	2.68	25	C25H52NO7P	LysoPE(0:0/20:0)	InChI=1S/C25H52NO7P/c1-2-3-4-5-6-7-8-9-10-11-12-13-14-15-16-17-18-19-25(28)33-24(22-27)23-32-34(29,30)31-21-20-26/h24,27H,2-23,26H2,1H3,(H,29,30)/t24-/m1/s1	0		1	PC(17:0)
2065	1	508.34	2.54	2.69	25	C25H50NO7P	LysoPE(0:0/20:1(11Z))/Gymnodimine	InChI=1S/C25H50NO7P/c1-2-3-4-5-6-7-8-9-10-11-12-13-14-15-16-17-18-19-25(28)33-24(22-27)23-32-34(29,30)31-21-20-26/h9-10,24,27H,2-8,11-23,26H2,1H3,(H,29,30)/b10-9-/t24-/m1/s1	1-(1Z-Octadecenyl)-sn-glycero-3-phosphocholine		1	PC(17:0)
2066	1	508.34	1.35	1.44	25	C25H50NO7P	LysoPE(0:0/20:1(11Z))/Gymnodimine	InChI=1S/C25H50NO7P/c1-2-3-4-5-6-7-8-9-10-11-12-13-14-15-16-17-18-19-25(28)33-24(22-27)23-32-34(29,30)31-21-20-26/h9-10,24,27H,2-8,11-23,26H2,1H3,(H,29,30)/b10-9-/t24-/m1/s1	1-(1Z-Octadecenyl)-sn-glycero-3-phosphocholine		1	PC(17:1)
2022	1	524.335	2.38	2.57	Missing	0	0	0			0	PC(18:0)
2024	1	524.3	2.59	2.77	24	C24H46NO9P	1-Stearoylglycerophosphoserine	InChI=1S/C24H48NO9P/c1-2-3-4-5-6-7-8-9-10-11-12-13-14-15-16-17-23(27)32-18-21(26)19-33-35(30,31)34-20-22(25)24(28)29/h21-22,26H,2-20,25H2,1H3,(H,28,29)(H,30,31)/p-2/t21-,22?/m1/s1	Spectral Match to 1-Stearoyl-2-hydroxy-sn-glycero-3-phosphocholine from NIST14		1	PC(18:0)
2028	1	522.356	1.33	3.85	26	C26H52NO7P	LysoPC(18:1(9Z))	InChI=1S/C26H52NO7P/c1-5-6-7-8-9-10-11-12-13-14-15-16-17-18-19-20-26(29)32-23-25(28)24-34-35(30,31)33-22-21-27(2,3)4/h12-13,25,28H,5-11,14-24H2,1-4H3/b13-12-/t25-/m1/s1	Spectral Match to 1-(9Z-Octadecenoyl)-sn-glycero-3-phosphocholine from NIST14/1-(9Z-Octadecenoyl)-sn-glycero-3-phosphocholine		1	PC(18:1)
1748	1	678.508	1.28	1.46	36	C36H72NO8P	PC(14:0/14:0)	InChI=1S/C36H72NO8P/c1-6-8-10-12-14-16-18-20-22-24-26-28-35(38)42-32-34(33-44-46(40,41)43-31-30-37(3,4)5)45-36(39)29-27-25-23-21-19-17-15-13-11-9-7-2/h34H,6-33H2,1-5H3/t34-/m1/s1			0	PC(28:0)
1693	1	706.537	1.24	1.46	38	C38H76NO8P	PC(14:0/16:0)	InChI=1S/C38H76NO8P/c1-6-8-10-12-14-16-18-19-21-23-25-27-29-31-38(41)47-36(35-46-48(42,43)45-33-32-39(3,4)5)34-44-37(40)30-28-26-24-22-20-17-15-13-11-9-7-2/h36H,6-35H2,1-5H3/t36-/m1/s1			0	PC(30:0)
1694	1	706.537	2.43	2.66	38	C38H76NO8P	PC(14:0/16:0)	InChI=1S/C38H76NO8P/c1-6-8-10-12-14-16-18-19-21-23-25-27-29-31-38(41)47-36(35-46-48(42,43)45-33-32-39(3,4)5)34-44-37(40)30-28-26-24-22-20-17-15-13-11-9-7-2/h36H,6-35H2,1-5H3/t36-/m1/s1			0	PC(30:0)
1701	1	704.522	2.39	2.58	38	C38H74NO8P	PC(14:0/16:1(9Z))	InChI=1S/C38H74NO8P/c1-6-8-10-12-14-16-18-19-21-23-25-27-29-31-38(41)47-36(35-46-48(42,43)45-33-32-39(3,4)5)34-44-37(40)30-28-26-24-22-20-17-15-13-11-9-7-2/h16,18,36H,6-15,17,19-35H2,1-5H3/b18-16-/t36-/m1/s1			0	PC(30:1)
1702	1	704.522	1.25	1.46	38	C38H74NO8P	PC(14:0/16:1(9Z))	InChI=1S/C38H74NO8P/c1-6-8-10-12-14-16-18-19-21-23-25-27-29-31-38(41)47-36(35-46-48(42,43)45-33-32-39(3,4)5)34-44-37(40)30-28-26-24-22-20-17-15-13-11-9-7-2/h16,18,36H,6-15,17,19-35H2,1-5H3/b18-16-/t36-/m1/s1			0	PC(30:1)
1708	1	702.504	1.28	1.41	38	C38H72NO8P	PC(14:1(9Z)/16:1(9Z))	InChI=1S/C38H72NO8P/c1-6-8-10-12-14-16-18-19-21-23-25-27-29-31-38(41)47-36(35-46-48(42,43)45-33-32-39(3,4)5)34-44-37(40)30-28-26-24-22-20-17-15-13-11-9-7-2/h13,15-16,18,36H,6-12,14,17,19-35H2,1-5H3/b15-13-,18-16-/t36-/m1/s1			0	PC(30:2)
1662	1	718.578	2.4	2.65	40	C40H80NO7P	PC(14:0/P-18:0)	InChI=1S/C40H80NO7P/c1-6-8-10-12-14-16-18-19-20-21-22-24-26-28-30-32-35-45-39(38-48-49(43,44)47-36-34-41(3,4)5)37-46-40(42)33-31-29-27-25-23-17-15-13-11-9-7-2/h32,35,39H,6-31,33-34,36-38H2,1-5H3/b35-32-	1-Hexadecanoyl-2-(14-pentadecenoyl)-sn-glycero-3-phosphocholine		1	PC(31:1)
1663	1	718.537	1.13	1.28	39	C39H76NO8P	PC(15:0/16:1(9Z))	InChI=1S/C39H76NO8P/c1-6-8-10-12-14-16-18-20-22-24-26-28-30-32-39(42)48-37(36-47-49(43,44)46-34-33-40(3,4)5)35-45-38(41)31-29-27-25-23-21-19-17-15-13-11-9-7-2/h16,18,37H,6-15,17,19-36H2,1-5H3/b18-16-/t37-/m1/s1	1-Hexadecanoyl-2-(9Z-octadecenoyl)-sn-glycero-3-phosphoethanolamine/Spectral Match to 1-Hexadecanoyl-2-(9Z-octadecenoyl)-sn-glycero-3-phosphoethanolamine from NIST14		1	PC(31:1)
1631	1	732.553	1.2	1.45	40	C40H78NO8P	PC(14:0/18:1(11Z))	InChI=1S/C40H78NO8P/c1-6-8-10-12-14-16-18-19-20-21-23-25-27-29-31-33-40(43)49-38(37-48-50(44,45)47-35-34-41(3,4)5)36-46-39(42)32-30-28-26-24-22-17-15-13-11-9-7-2/h16,18,38H,6-15,17,19-37H2,1-5H3/b18-16-/t38-/m1/s1			0	PC(32:1)
1632	1	732.553	2.4	2.66	40	C40H78NO8P	PC(14:0/18:1(11Z))	InChI=1S/C40H78NO8P/c1-6-8-10-12-14-16-18-19-20-21-23-25-27-29-31-33-40(43)49-38(37-48-50(44,45)47-35-34-41(3,4)5)36-46-39(42)32-30-28-26-24-22-17-15-13-11-9-7-2/h16,18,38H,6-15,17,19-37H2,1-5H3/b18-16-/t38-/m1/s1			0	PC(32:1)
1637	1	730.537	1.22	1.45	40	C40H76NO8P	PC(14:0/18:2(9Z,12Z))	InChI=1S/C40H76NO8P/c1-6-8-10-12-14-16-18-19-20-21-23-25-27-29-31-33-40(43)49-38(37-48-50(44,45)47-35-34-41(3,4)5)36-46-39(42)32-30-28-26-24-22-17-15-13-11-9-7-2/h14,16,19-20,38H,6-13,15,17-18,21-37H2,1-5H3/b16-14-,20-19-/t38-/m1/s1			0	PC(32:2)
1638	1	730.537	2.4	2.66	40	C40H76NO8P	PC(14:0/18:2(9Z,12Z))	InChI=1S/C40H76NO8P/c1-6-8-10-12-14-16-18-19-20-21-23-25-27-29-31-33-40(43)49-38(37-48-50(44,45)47-35-34-41(3,4)5)36-46-39(42)32-30-28-26-24-22-17-15-13-11-9-7-2/h14,16,19-20,38H,6-13,15,17-18,21-37H2,1-5H3/b16-14-,20-19-/t38-/m1/s1			0	PC(32:2)
1578	1	760.584	1.2	1.44	42	C42H82NO8P	PC(14:0/20:1(11Z))	InChI=1S/C42H82NO8P/c1-6-8-10-12-14-16-18-19-20-21-22-23-25-27-29-31-33-35-42(45)51-40(39-50-52(46,47)49-37-36-43(3,4)5)38-48-41(44)34-32-30-28-26-24-17-15-13-11-9-7-2/h19-20,40H,6-18,21-39H2,1-5H3/b20-19-/t40-/m1/s1			0	PC(34:1)
1579	1	760.584	2.22	2.81	42	C42H82NO8P	PC(14:0/20:1(11Z))	InChI=1S/C42H82NO8P/c1-6-8-10-12-14-16-18-19-20-21-22-23-25-27-29-31-33-35-42(45)51-40(39-50-52(46,47)49-37-36-43(3,4)5)38-48-41(44)34-32-30-28-26-24-17-15-13-11-9-7-2/h19-20,40H,6-18,21-39H2,1-5H3/b20-19-/t40-/m1/s1			0	PC(34:1)
1585	1	758.569	1.21	1.44	42	C42H80NO8P	PC(14:0/20:2(11Z,14Z))	InChI=1S/C42H80NO8P/c1-6-8-10-12-14-16-18-19-20-21-22-23-25-27-29-31-33-35-42(45)51-40(39-50-52(46,47)49-37-36-43(3,4)5)38-48-41(44)34-32-30-28-26-24-17-15-13-11-9-7-2/h14,16,19-20,40H,6-13,15,17-18,21-39H2,1-5H3/b16-14-,20-19-/t40-/m1/s1			0	PC(34:2)
1586	1	758.569	2.33	2.7	42	C42H80NO8P	PC(14:0/20:2(11Z,14Z))	InChI=1S/C42H80NO8P/c1-6-8-10-12-14-16-18-19-20-21-22-23-25-27-29-31-33-35-42(45)51-40(39-50-52(46,47)49-37-36-43(3,4)5)38-48-41(44)34-32-30-28-26-24-17-15-13-11-9-7-2/h14,16,19-20,40H,6-13,15,17-18,21-39H2,1-5H3/b16-14-,20-19-/t40-/m1/s1			0	PC(34:2)
1589	1	756.553	1.22	1.42	42	C42H78NO8P	PC(14:0/20:3(5Z,8Z,11Z))	InChI=1S/C42H78NO8P/c1-6-8-10-12-14-16-18-19-20-21-22-23-25-27-29-31-33-35-42(45)51-40(39-50-52(46,47)49-37-36-43(3,4)5)38-48-41(44)34-32-30-28-26-24-17-15-13-11-9-7-2/h19-20,22-23,27,29,40H,6-18,21,24-26,28,30-39H2,1-5H3/b20-19-,23-22-,29-27-/t40-/m1/s1			0	PC(34:3)
1519	1	788.542	0.86	1.26	42	C42H78NO10P	PS(18:0/18:2(9Z,12Z))	InChI=1S/C42H78NO10P/c1-3-5-7-9-11-13-15-17-19-21-23-25-27-29-31-33-40(44)50-35-38(36-51-54(48,49)52-37-39(43)42(46)47)53-41(45)34-32-30-28-26-24-22-20-18-16-14-12-10-8-6-4-2/h12,14,18,20,38-39H,3-11,13,15-17,19,21-37,43H2,1-2H3,(H,46,47)(H,48,49)/b14-12-,20-18-/t38-,39+/m1/s1			0	PC(36:1)
1520	1	788.541	2.53	2.82	42	C42H78NO10P	PS(18:0/18:2(9Z,12Z))	InChI=1S/C42H78NO10P/c1-3-5-7-9-11-13-15-17-19-21-23-25-27-29-31-33-40(44)50-35-38(36-51-54(48,49)52-37-39(43)42(46)47)53-41(45)34-32-30-28-26-24-22-20-18-16-14-12-10-8-6-4-2/h12,14,18,20,38-39H,3-11,13,15-17,19,21-37,43H2,1-2H3,(H,46,47)(H,48,49)/b14-12-,20-18-/t38-,39+/m1/s1			0	PC(36:1)
1522	1	786.6	1.2	1.43	44	C44H84NO8P	PC(18:1(9Z)/18:1(9Z))	InChI=1S/C44H84NO8P/c1-6-8-10-12-14-16-18-20-22-24-26-28-30-32-34-36-43(46)50-40-42(41-52-54(48,49)51-39-38-45(3,4)5)53-44(47)37-35-33-31-29-27-25-23-21-19-17-15-13-11-9-7-2/h20-23,42H,6-19,24-41H2,1-5H3/b22-20-,23-21-			0	PC(36:2)
1523	1	786.6	2.24	2.74	44	C44H84NO8P	PC(18:1(9Z)/18:1(9Z))	InChI=1S/C44H84NO8P/c1-6-8-10-12-14-16-18-20-22-24-26-28-30-32-34-36-43(46)50-40-42(41-52-54(48,49)51-39-38-45(3,4)5)53-44(47)37-35-33-31-29-27-25-23-21-19-17-15-13-11-9-7-2/h20-23,42H,6-19,24-41H2,1-5H3/b22-20-,23-21-			0	PC(36:2)
1531	1	784.583	1.2	1.43	44	C44H82NO8P	PC(14:1(9Z)/22:2(13Z,16Z))	InChI=1S/C44H82NO8P/c1-6-8-10-12-14-16-18-19-20-21-22-23-24-25-27-29-31-33-35-37-44(47)53-42(41-52-54(48,49)51-39-38-45(3,4)5)40-50-43(46)36-34-32-30-28-26-17-15-13-11-9-7-2/h13-16,19-20,42H,6-12,17-18,21-41H2,1-5H3/b15-13-,16-14-,20-19-/t42-/m1/s1			0	PC(36:3)
1532	1	784.583	2.24	2.74	44	C44H82NO8P	PC(14:1(9Z)/22:2(13Z,16Z))	InChI=1S/C44H82NO8P/c1-6-8-10-12-14-16-18-19-20-21-22-23-24-25-27-29-31-33-35-37-44(47)53-42(41-52-54(48,49)51-39-38-45(3,4)5)40-50-43(46)36-34-32-30-28-26-17-15-13-11-9-7-2/h13-16,19-20,42H,6-12,17-18,21-41H2,1-5H3/b15-13-,16-14-,20-19-/t42-/m1/s1			0	PC(36:3)
1537	1	782.568	1.2	1.42	44	C44H80NO8P	PC(14:0/22:4(7Z,10Z,13Z,16Z))	InChI=1S/C44H80NO8P/c1-6-8-10-12-14-16-18-19-20-21-22-23-24-25-27-29-31-33-35-37-44(47)53-42(41-52-54(48,49)51-39-38-45(3,4)5)40-50-43(46)36-34-32-30-28-26-17-15-13-11-9-7-2/h14,16,19-20,22-23,25,27,42H,6-13,15,17-18,21,24,26,28-41H2,1-5H3/b16-14-,20-19-,23-22-,27-25-/t42-/m1/s1			0	PC(36:4)
1538	1	782.568	2.24	2.74	44	C44H80NO8P	PC(14:0/22:4(7Z,10Z,13Z,16Z))	InChI=1S/C44H80NO8P/c1-6-8-10-12-14-16-18-19-20-21-22-23-24-25-27-29-31-33-35-37-44(47)53-42(41-52-54(48,49)51-39-38-45(3,4)5)40-50-43(46)36-34-32-30-28-26-17-15-13-11-9-7-2/h14,16,19-20,22-23,25,27,42H,6-13,15,17-18,21,24,26,28-41H2,1-5H3/b16-14-,20-19-,23-22-,27-25-/t42-/m1/s1			0	PC(36:4)
1541	1	780.551	1.22	1.41	44	C44H78NO8P	PC(14:0/22:5(4Z,7Z,10Z,13Z,16Z))	InChI=1S/C44H78NO8P/c1-6-8-10-12-14-16-18-19-20-21-22-23-24-25-27-29-31-33-35-37-44(47)53-42(41-52-54(48,49)51-39-38-45(3,4)5)40-50-43(46)36-34-32-30-28-26-17-15-13-11-9-7-2/h14,16,19-20,22-23,25,27,31,33,42H,6-13,15,17-18,21,24,26,28-30,32,34-41H2,1-5H3/b16-14-,20-19-,23-22-,27-25-,33-31-/t42-/m1/s1			0	PC(36:5)
1542	1	780.549	2.33	2.6	44	C44H78NO8P	PC(14:0/22:5(4Z,7Z,10Z,13Z,16Z))	InChI=1S/C44H78NO8P/c1-6-8-10-12-14-16-18-19-20-21-22-23-24-25-27-29-31-33-35-37-44(47)53-42(41-52-54(48,49)51-39-38-45(3,4)5)40-50-43(46)36-34-32-30-28-26-17-15-13-11-9-7-2/h14,16,19-20,22-23,25,27,31,33,42H,6-13,15,17-18,21,24,26,28-30,32,34-41H2,1-5H3/b16-14-,20-19-,23-22-,27-25-,33-31-/t42-/m1/s1	0		1	PC(36:5)
1508	1	794.589	0.86	1.12	Missing	0	0	0			0	PC(37:5)
1746	1	678.508	2.46	2.63	36	C36H72NO8P	PC(14:0/14:0)	InChI=1S/C36H72NO8P/c1-6-8-10-12-14-16-18-20-22-24-26-28-35(38)42-32-34(33-44-46(40,41)43-31-30-37(3,4)5)45-36(39)29-27-25-23-21-19-17-15-13-11-9-7-2/h34H,6-33H2,1-5H3/t34-/m1/s1			0	PC(38:0)
1747	1	678.508	2.69	2.76	36	C36H72NO8P	PC(14:0/14:0)	InChI=1S/C36H72NO8P/c1-6-8-10-12-14-16-18-20-22-24-26-28-35(38)42-32-34(33-44-46(40,41)43-31-30-37(3,4)5)45-36(39)29-27-25-23-21-19-17-15-13-11-9-7-2/h34H,6-33H2,1-5H3/t34-/m1/s1			0	PC(38:0)
1467	1	814.628	1.21	1.69	46	C46H88NO8P	PC(14:1(9Z)/24:1(15Z))	InChI=1S/C46H88NO8P/c1-6-8-10-12-14-16-18-19-20-21-22-23-24-25-26-27-29-31-33-35-37-39-46(49)55-44(43-54-56(50,51)53-41-40-47(3,4)5)42-52-45(48)38-36-34-32-30-28-17-15-13-11-9-7-2/h13,15,19-20,44H,6-12,14,16-18,21-43H2,1-5H3/b15-13-,20-19-/t44-/m1/s1			0	PC(38:2)
1475	1	812.612	1.21	1.67	46	C46H86NO8P	PC(16:1(9Z)/22:2(13Z,16Z))	InChI=1S/C46H86NO8P/c1-6-8-10-12-14-16-18-20-21-22-23-24-25-27-29-31-33-35-37-39-46(49)55-44(43-54-56(50,51)53-41-40-47(3,4)5)42-52-45(48)38-36-34-32-30-28-26-19-17-15-13-11-9-7-2/h14,16-17,19-21,44H,6-13,15,18,22-43H2,1-5H3/b16-14-,19-17-,21-20-/t44-/m1/s1			0	PC(38:3)
1482	1	810.599	1.2	1.42	46	C46H84NO8P	PC(16:0/22:4(7Z,10Z,13Z,16Z))	InChI=1S/C46H84NO8P/c1-6-8-10-12-14-16-18-20-21-22-23-24-25-27-29-31-33-35-37-39-46(49)55-44(43-54-56(50,51)53-41-40-47(3,4)5)42-52-45(48)38-36-34-32-30-28-26-19-17-15-13-11-9-7-2/h14,16,20-21,23-24,27,29,44H,6-13,15,17-19,22,25-26,28,30-43H2,1-5H3/b16-14-,21-20-,24-23-,29-27-/t44-/m1/s1			0	PC(38:4)
1491	1	806.568	1.2	1.4	42	C42H79NO13	Lactosylceramide (d18:1/12:0)/PC(16:0/22:6(4Z,7Z,10Z,13Z,16Z,19Z))	InChI=1S/C42H79NO13/c1-3-5-7-9-11-13-14-15-16-18-19-21-23-25-31(46)30(43-34(47)26-24-22-20-17-12-10-8-6-4-2)29-53-41-39(52)37(50)40(33(28-45)55-41)56-42-38(51)36(49)35(48)32(27-44)54-42/h23,25,30-33,35-42,44-46,48-52H,3-22,24,26-29H2,1-2H3,(H,43,47)/b25-23+/t30-,31+,32+,33+,35-,36-,37+,38+,39?,40+,41+,42-/m0/s1			0	PC(38:6)
1443	1	834.598	1.2	1.39	48	C48H84NO8P	PC(18:0/22:6(4Z,7Z,10Z,13Z,16Z,19Z))	InChI=1S/C48H84NO8P/c1-6-8-10-12-14-16-18-20-22-23-24-25-27-29-31-33-35-37-39-41-48(51)57-46(45-56-58(52,53)55-43-42-49(3,4)5)44-54-47(50)40-38-36-34-32-30-28-26-21-19-17-15-13-11-9-7-2/h8,10,14,16,20,22,24-25,29,31,35,37,46H,6-7,9,11-13,15,17-19,21,23,26-28,30,32-34,36,38-45H2,1-5H3/b10-8-,16-14-,22-20-,25-24-,31-29-,37-35-/t46-/m1/s1			0	PC(40:6)
1452	1	830.569	1.2	1.36	48	C48H80NO8P	PC(18:2(9Z,12Z)/22:6(4Z,7Z,10Z,13Z,16Z,19Z))	InChI=1S/C48H80NO8P/c1-6-8-10-12-14-16-18-20-22-23-24-25-27-29-31-33-35-37-39-41-48(51)57-46(45-56-58(52,53)55-43-42-49(3,4)5)44-54-47(50)40-38-36-34-32-30-28-26-21-19-17-15-13-11-9-7-2/h8,10,14-17,20-22,24-26,29,31,35,37,46H,6-7,9,11-13,18-19,23,27-28,30,32-34,36,38-45H2,1-5H3/b10-8-,16-14-,17-15-,22-20-,25-24-,26-21-,31-29-,37-35-/t46-/m1/s1	0		1	PC(40:8)
2131	1	482.361	1.34	1.62	Missing	0	0	0			0	PC(O-16:0)
2132	1	482.361	2.56	2.75	Missing	0	0	0			0	PC(O-16:0)
2023	1	524.333	1.24	1.37	Missing	0	0	0			0	PC(O-18:0)
2054	1	510.392	2.55	2.69	26	C26H56NO6P	LysoPC(O-18:0)	InChI=1S/C26H56NO6P/c1-5-6-7-8-9-10-11-12-13-14-15-16-17-18-19-20-22-31-24-26(28)25-33-34(29,30)32-23-21-27(2,3)4/h26,28H,5-25H2,1-4H3/t26-/m1/s1	0		1	PC(O-18:0)
2063	1	508.385	1.08	1.27	Missing	0	0	0			0	PC(O-18:1) or PC(P-18:0)
2064	1	508.385	1.31	1.36	Missing	0	0	0			0	PC(O-18:1) or PC(P-18:0)
2020	1	524.371	2.53	2.7	26	C26H54NO7P	LysoPC(18:0)	InChI=1S/C26H54NO7P/c1-5-6-7-8-9-10-11-12-13-14-15-16-17-18-19-20-26(29)32-23-25(28)24-34-35(30,31)33-22-21-27(2,3)4/h25,28H,5-24H2,1-4H3/t25-/m1/s1			0	PC(O-19:0)
1955	1	550.35	1.22	1.34	Missing	0	0	0			0	PC(O-20:1)
1655	1	720.593	1.24	1.47	Missing	0	0	0			0	PC(O-32:0)
1554	1	770.61	2.24	2.73	44	C44H84NO7P	PC(18:1(11Z)/P-18:1(11Z))	InChI=1S/C44H84NO7P/c1-6-8-10-12-14-16-18-20-22-24-26-28-30-32-34-36-39-49-43(42-52-53(47,48)51-40-38-45(3,4)5)41-50-44(46)37-35-33-31-29-27-25-23-21-19-17-15-13-11-9-7-2/h16-19,36,39,43H,6-15,20-35,37-38,40-42H2,1-5H3/b18-16-,19-17-,39-36-			0	PC(O-36:3)
1558	1	768.592	1.23	1.4	44	C44H82NO7P	PC(18:2(9Z,12Z)/P-18:1(11Z))	InChI=1S/C44H82NO7P/c1-6-8-10-12-14-16-18-20-22-24-26-28-30-32-34-36-39-49-43(42-52-53(47,48)51-40-38-45(3,4)5)41-50-44(46)37-35-33-31-29-27-25-23-21-19-17-15-13-11-9-7-2/h15-18,21,23,36,39,43H,6-14,19-20,22,24-35,37-38,40-42H2,1-5H3/b17-15-,18-16-,23-21-,39-36-	ArachidonoylPAFC16		1	PC(O-36:4)
1561	1	766.576	1.24	1.39	44	C44H80NO7P	PC(18:3(6Z,9Z,12Z)/P-18:1(11Z))	InChI=1S/C44H80NO7P/c1-6-8-10-12-14-16-18-20-22-24-26-28-30-32-34-36-39-49-43(42-52-53(47,48)51-40-38-45(3,4)5)41-50-44(46)37-35-33-31-29-27-25-23-21-19-17-15-13-11-9-7-2/h15-18,21,23,27,29,36,39,43H,6-14,19-20,22,24-26,28,30-35,37-38,40-42H2,1-5H3/b17-15-,18-16-,23-21-,29-27-,39-36-			0	PC(O-36:5)
1504	1	798.64	1.3	1.38	46	C46H88NO7P	PC(20:1(11Z)/P-18:1(11Z))	InChI=1S/C46H88NO7P/c1-6-8-10-12-14-16-18-20-22-24-25-27-29-31-33-35-37-39-46(48)52-43-45(44-54-55(49,50)53-42-40-47(3,4)5)51-41-38-36-34-32-30-28-26-23-21-19-17-15-13-11-9-7-2/h17,19-20,22,38,41,45H,6-16,18,21,23-37,39-40,42-44H2,1-5H3/b19-17-,22-20-,41-38-			0	PC(O-38:3)
1511	1	792.591	1.22	1.39	46	C46H82NO7P	PC(20:4(5Z,8Z,11Z,14Z)/P-18:1(11Z))	InChI=1S/C46H82NO7P/c1-6-8-10-12-14-16-18-20-22-24-25-27-29-31-33-35-37-39-46(48)52-43-45(44-54-55(49,50)53-42-40-47(3,4)5)51-41-38-36-34-32-30-28-26-23-21-19-17-15-13-11-9-7-2/h14,16-17,19-20,22,25,27,31,33,38,41,45H,6-13,15,18,21,23-24,26,28-30,32,34-37,39-40,42-44H2,1-5H3/b16-14-,19-17-,22-20-,27-25-,33-31-,41-38-			0	PC(O-38:6)
1705	1	702.562	2.53	2.66	Missing	0	0	0			0	PC(P-31:1)
1551	1	772.627	1.54	1.65	44	C44H86NO7P	PC(18:0/P-18:1(11Z))	InChI=1S/C44H86NO7P/c1-6-8-10-12-14-16-18-20-22-24-26-28-30-32-34-36-39-49-43(42-52-53(47,48)51-40-38-45(3,4)5)41-50-44(46)37-35-33-31-29-27-25-23-21-19-17-15-13-11-9-7-2/h16,18,36,39,43H,6-15,17,19-35,37-38,40-42H2,1-5H3/b18-16-,39-36-			0	PC(P-36:1)
1463	1	818.589	0.86	1.11	Missing	0	0	0			0	PC(P-40:6)
618	-1	452.278	1.35	1.42	21	C21H44NO7P	LysoPE(0:0/16:0)/Sambutoxin	InChI=1S/C21H44NO7P/c1-2-3-4-5-6-7-8-9-10-11-12-13-14-15-21(24)29-20(18-23)19-28-30(25,26)27-17-16-22/h20,23H,2-19,22H2,1H3,(H,25,26)/t20-/m1/s1			0	PE(16:0)
469	-1	716.523	2.38	3.04	39	C39H76NO8P	PC(15:0/16:1(9Z))	InChI=1S/C39H76NO8P/c1-6-8-10-12-14-16-18-20-22-24-26-28-30-32-39(42)48-37(36-47-49(43,44)46-34-33-40(3,4)5)35-45-38(41)31-29-27-25-23-21-19-17-15-13-11-9-7-2/h16,18,37H,6-15,17,19-36H2,1-5H3/b18-16-/t37-/m1/s1	Spectral Match to 1-Oleoyl-2-palmitoyl-sn-glycero-3-phosphoethanolamine from NIST14		1	PE(34:1)
470	-1	716.523	1.14	1.74	39	C39H76NO8P	PC(15:0/16:1(9Z))	InChI=1S/C39H76NO8P/c1-6-8-10-12-14-16-18-20-22-24-26-28-30-32-39(42)48-37(36-47-49(43,44)46-34-33-40(3,4)5)35-45-38(41)31-29-27-25-23-21-19-17-15-13-11-9-7-2/h16,18,37H,6-15,17,19-36H2,1-5H3/b18-16-/t37-/m1/s1	Spectral Match to 1-Oleoyl-2-palmitoyl-sn-glycero-3-phosphoethanolamine from NIST14		1	PE(34:1)
454	-1	742.54	2.3	2.72	41	C41H78NO8P	PC(15:0/18:2(9Z,12Z))	InChI=1S/C41H78NO8P/c1-6-8-10-12-14-16-18-20-21-22-24-26-28-30-32-34-41(44)50-39(38-49-51(45,46)48-36-35-42(3,4)5)37-47-40(43)33-31-29-27-25-23-19-17-15-13-11-9-7-2/h14,16,20-21,39H,6-13,15,17-19,22-38H2,1-5H3/b16-14-,21-20-/t39-/m1/s1	1-Stearoyl-2-linoleoyl-sn-glycero-3-phosphoethanolamine		1	PE(36:2)
1611	1	744.553	1.14	1.27	41	C41H78NO8P	PC(15:0/18:2(9Z,12Z))	InChI=1S/C41H78NO8P/c1-6-8-10-12-14-16-18-20-21-22-24-26-28-30-32-34-41(44)50-39(38-49-51(45,46)48-36-35-42(3,4)5)37-47-40(43)33-31-29-27-25-23-19-17-15-13-11-9-7-2/h14,16,20-21,39H,6-13,15,17-19,22-38H2,1-5H3/b16-14-,21-20-/t39-/m1/s1	Spectral Match to 1-Stearoyl-2-linoleoyl-sn-glycero-3-phosphoethanolamine from NIST14		1	PE(36:2)
478	-1	699.497	1.03	1.19	39	C39H73O8P	PA(18:0/18:2(9Z,12Z))	InChI=1S/C39H73O8P/c1-3-5-7-9-11-13-15-17-19-21-23-25-27-29-31-33-38(40)45-35-37(36-46-48(42,43)44)47-39(41)34-32-30-28-26-24-22-20-18-16-14-12-10-8-6-4-2/h12,14,18,20,37H,3-11,13,15-17,19,21-36H2,1-2H3,(H2,42,43,44)/b14-12-,20-18-/t37-/m1/s1	0		1	PG(31:4)
448	-1	747.518	0.86	1.16	40	C40H77O10P	PG(16:0/18:1(11Z))	InChI=1S/C40H77O10P/c1-3-5-7-9-11-13-15-17-18-20-22-24-26-28-30-32-40(44)50-38(36-49-51(45,46)48-34-37(42)33-41)35-47-39(43)31-29-27-25-23-21-19-16-14-12-10-8-6-4-2/h13,15,37-38,41-42H,3-12,14,16-36H2,1-2H3,(H,45,46)/b15-13-/t37-,38+/m0/s1	Spectral Match to 1-Hexadecanoyl-2-(9Z-octadecenoyl)-sn-glycero-3-phospho-(1'-rac-glycerol) from NIST14		1	PG(34:1)
426	-1	775.549	0.87	1.16	42	C42H81O10P	PG(18:0/18:1(11Z))	InChI=1S/C42H81O10P/c1-3-5-7-9-11-13-15-17-19-21-23-25-27-29-31-33-41(45)49-37-40(38-51-53(47,48)50-36-39(44)35-43)52-42(46)34-32-30-28-26-24-22-20-18-16-14-12-10-8-6-4-2/h14,16,39-40,43-44H,3-13,15,17-38H2,1-2H3,(H,47,48)/b16-14-/t39-,40+/m0/s1	0		1	PG(36:1)
830	-1	292.923	12.38	12.9	Missing	0	0	0			0
529	-1	599.359	1.07	1.27	Missing	0	0	0			0	PI(18:0)
530	-1	599.32	2.55	2.94	27	C27H53O12P	1-Stearoylglycerophosphoinositol	InChI=1S/C27H53O12P/c1-2-3-4-5-6-7-8-9-10-11-12-13-14-15-16-17-21(29)37-18-20(28)19-38-40(35,36)39-27-25(33)23(31)22(30)24(32)26(27)34/h20,22-28,30-34H,2-19H2,1H3,(H,35,36)/t20-,22-,23-,24+,25-,26-,27-/m1/s1	1-Octadecanoyl-sn-glycero-3-phospho-(1'-myo-inositol)		1	PI(18:0)
531	-1	597.305	2.55	2.99	27	C27H51O12P	1-Oleoylglycerophosphoinositol	InChI=1S/C27H51O12P/c1-2-3-4-5-6-7-8-9-10-11-12-13-14-15-16-17-21(29)37-18-20(28)19-38-40(35,36)39-27-25(33)23(31)22(30)24(32)26(27)34/h9-10,20,22-28,30-34H,2-8,11-19H2,1H3,(H,35,36)/b10-9-/t20-,22-,23-,24+,25-,26-,27-/m1/s1	1-(9Z-Octadecenoyl)-sn-glycero-3-phospho-(1'-myo-inositol)		1	PI(18:1)
388	-1	835.533	1.06	1.32	43	C43H81O13P	PI(16:0/18:1(11Z))	InChI=1S/C43H81O13P/c1-3-5-7-9-11-13-15-17-18-20-22-24-26-28-30-32-37(45)55-35(34-54-57(51,52)56-43-41(49)39(47)38(46)40(48)42(43)50)33-53-36(44)31-29-27-25-23-21-19-16-14-12-10-8-6-4-2/h13,15,35,38-43,46-50H,3-12,14,16-34H2,1-2H3,(H,51,52)/b15-13-/t35-,38?,39-,40?,41?,42?,43-/m1/s1			0	PI(34:1)
389	-1	835.533	2.49	3.07	43	C43H81O13P	PI(16:0/18:1(11Z))	InChI=1S/C43H81O13P/c1-3-5-7-9-11-13-15-17-18-20-22-24-26-28-30-32-37(45)55-35(34-54-57(51,52)56-43-41(49)39(47)38(46)40(48)42(43)50)33-53-36(44)31-29-27-25-23-21-19-16-14-12-10-8-6-4-2/h13,15,35,38-43,46-50H,3-12,14,16-34H2,1-2H3,(H,51,52)/b15-13-/t35-,38?,39-,40?,41?,42?,43-/m1/s1			0	PI(34:1)
369	-1	861.55	2.48	2.93	45	C45H83O13P	PI(16:0/20:2(11Z,14Z))	InChI=1S/C45H83O13P/c1-3-5-7-9-11-13-15-17-18-19-20-22-24-26-28-30-32-34-39(47)57-37(36-56-59(53,54)58-45-43(51)41(49)40(48)42(50)44(45)52)35-55-38(46)33-31-29-27-25-23-21-16-14-12-10-8-6-4-2/h11,13,17-18,37,40-45,48-52H,3-10,12,14-16,19-36H2,1-2H3,(H,53,54)/b13-11-,18-17-/t37-,40?,41-,42?,43?,44?,45-/m1/s1	1,2-Di-(9Z-octadecenoyl)-sn-glycero-3-phospho-(1'-myo-inositol)		1	PI(36:2)
370	-1	861.55	1.07	1.28	45	C45H83O13P	PI(16:0/20:2(11Z,14Z))	InChI=1S/C45H83O13P/c1-3-5-7-9-11-13-15-17-18-19-20-22-24-26-28-30-32-34-39(47)57-37(36-56-59(53,54)58-45-43(51)41(49)40(48)42(50)44(45)52)35-55-38(46)33-31-29-27-25-23-21-16-14-12-10-8-6-4-2/h11,13,17-18,37,40-45,48-52H,3-10,12,14-16,19-36H2,1-2H3,(H,53,54)/b13-11-,18-17-/t37-,40?,41-,42?,43?,44?,45-/m1/s1	1,2-Di-(9Z-octadecenoyl)-sn-glycero-3-phospho-(1'-myo-inositol)		1	PI(36:2)
359	-1	885.549	1.04	1.26	47	C47H83O13P	PI(16:0/22:4(10Z,13Z,16Z,19Z))	InChI=1S/C47H83O13P/c1-3-5-7-9-11-13-15-17-18-19-20-21-22-24-26-28-30-32-34-36-41(49)59-39(38-58-61(55,56)60-47-45(53)43(51)42(50)44(52)46(47)54)37-57-40(48)35-33-31-29-27-25-23-16-14-12-10-8-6-4-2/h5,7,11,13,17-18,20-21,39,42-47,50-54H,3-4,6,8-10,12,14-16,19,22-38H2,1-2H3,(H,55,56)/b7-5-,13-11-,18-17-,21-20-/t39-,42?,43-,44?,45?,46?,47-/m1/s1	Spectral Match to 1-Octadecanoyl-2-(5Z,8Z,11Z,14Z-eicosatetraenoyl)-sn-glycero-3-phospho-(1'-myo-inositol) from NIST14		1	PI(38:4)
360	-1	885.549	2.47	2.65	47	C47H83O13P	PI(16:0/22:4(10Z,13Z,16Z,19Z))	InChI=1S/C47H83O13P/c1-3-5-7-9-11-13-15-17-18-19-20-21-22-24-26-28-30-32-34-36-41(49)59-39(38-58-61(55,56)60-47-45(53)43(51)42(50)44(52)46(47)54)37-57-40(48)35-33-31-29-27-25-23-16-14-12-10-8-6-4-2/h5,7,11,13,17-18,20-21,39,42-47,50-54H,3-4,6,8-10,12,14-16,19,22-38H2,1-2H3,(H,55,56)/b7-5-,13-11-,18-17-,21-20-/t39-,42?,43-,44?,45?,46?,47-/m1/s1	Spectral Match to 1-Octadecanoyl-2-(5Z,8Z,11Z,14Z-eicosatetraenoyl)-sn-glycero-3-phospho-(1'-myo-inositol) from NIST14/1-Octadecanoyl-2-(5Z,8Z,11Z,14Z-eicosatetraenoyl)-sn-glycero-3-phospho-(1'-myo-inositol)		1	PI(38:4)
443	-1	760.513	1.07	1.36	40	C40H76NO10P	PS(16:0/18:1(9Z))	InChI=1S/C40H76NO10P/c1-3-5-7-9-11-13-15-17-18-20-22-24-26-28-30-32-39(43)51-36(34-49-52(46,47)50-35-37(41)40(44)45)33-48-38(42)31-29-27-25-23-21-19-16-14-12-10-8-6-4-2/h17-18,36-37H,3-16,19-35,41H2,1-2H3,(H,44,45)(H,46,47)/b18-17-/t36-,37+/m1/s1			0	PS(34:1)
428	-1	773.534	0.86	1.28	42	C42H79O10P	PG(18:0/18:2(9Z,12Z))	InChI=1S/C42H79O10P/c1-3-5-7-9-11-13-15-17-19-21-23-25-27-29-31-33-41(45)49-37-40(38-51-53(47,48)50-36-39(44)35-43)52-42(46)34-32-30-28-26-24-22-20-18-16-14-12-10-8-6-4-2/h12,14,18,20,39-40,43-44H,3-11,13,15-17,19,21-38H2,1-2H3,(H,47,48)/b14-12-,20-18-/t39-,40+/m0/s1	1,2-Distearoyl-sn-glycero-3-phospho-L-serine		1	PS(36:0)
423	-1	786.529	1.07	1.29	42	C42H78NO10P	PS(18:0/18:2(9Z,12Z))	InChI=1S/C42H78NO10P/c1-3-5-7-9-11-13-15-17-19-21-23-25-27-29-31-33-40(44)50-35-38(36-51-54(48,49)52-37-39(43)42(46)47)53-41(45)34-32-30-28-26-24-22-20-18-16-14-12-10-8-6-4-2/h12,14,18,20,38-39H,3-11,13,15-17,19,21-37,43H2,1-2H3,(H,46,47)(H,48,49)/b14-12-,20-18-/t38-,39+/m1/s1			0	PS(36:2)
404	-1	810.528	1.06	1.26	44	C44H78NO10P	PS(18:0/20:4(8Z,11Z,14Z,17Z))	InChI=1S/C44H78NO10P/c1-3-5-7-9-11-13-15-17-19-20-22-24-26-28-30-32-34-36-43(47)55-40(38-53-56(50,51)54-39-41(45)44(48)49)37-52-42(46)35-33-31-29-27-25-23-21-18-16-14-12-10-8-6-4-2/h5,7,11,13,17,19,22,24,40-41H,3-4,6,8-10,12,14-16,18,20-21,23,25-39,45H2,1-2H3,(H,48,49)(H,50,51)/b7-5-,13-11-,19-17-,24-22-/t40-,41+/m1/s1			0	PS(38:4)
390	-1	834.528	1.05	1.27	46	C46H78NO10P	PS(18:0/22:6(4Z,7Z,10Z,13Z,16Z,19Z))	InChI=1S/C46H78NO10P/c1-3-5-7-9-11-13-15-17-19-20-21-22-24-26-28-30-32-34-36-38-45(49)57-42(40-55-58(52,53)56-41-43(47)46(50)51)39-54-44(48)37-35-33-31-29-27-25-23-18-16-14-12-10-8-6-4-2/h5,7,11,13,17,19,21-22,26,28,32,34,42-43H,3-4,6,8-10,12,14-16,18,20,23-25,27,29-31,33,35-41,47H2,1-2H3,(H,50,51)(H,52,53)/b7-5-,13-11-,19-17-,22-21-,28-26-,34-32-/t42-,43+/m1/s1			0	PS(40:6)
391	-1	834.527	2.5	3.11	46	C46H78NO10P	PS(18:0/22:6(4Z,7Z,10Z,13Z,16Z,19Z))	InChI=1S/C46H78NO10P/c1-3-5-7-9-11-13-15-17-19-20-21-22-24-26-28-30-32-34-36-38-45(49)57-42(40-55-58(52,53)56-41-43(47)46(50)51)39-54-44(48)37-35-33-31-29-27-25-23-18-16-14-12-10-8-6-4-2/h5,7,11,13,17,19,21-22,26,28,32,34,42-43H,3-4,6,8-10,12,14-16,18,20,23-25,27,29-31,33,35-41,47H2,1-2H3,(H,50,51)(H,52,53)/b7-5-,13-11-,19-17-,22-21-,28-26-,34-32-/t42-,43+/m1/s1			0	PS(40:6)
1130	-1	187.097	1	1.55	9	C9H16O4	Azelaic acid	InChI=1S/C9H16O4/c10-8(11)6-4-2-1-3-5-7-9(12)13/h1-7H2,(H,10,11)(H,12,13)	MoNA:3490809 p-Cresol sulphate/Nonanedioic acid		1	p-Tolyl Sulfate
1480	1	811.668	1.33	1.5	Missing	0	0	0			0	Putative PC
1485	1	809.653	1.34	1.47	Missing	0	0	0			0	Putative PC
1490	1	807.574	1.21	1.39	Missing	0	0	0			0	Putative PC
1526	1	785.652	1.34	1.5	45	C45H89N2O6P	SM(d18:1/22:1(13Z))	InChI=1S/C45H89N2O6P/c1-6-8-10-12-14-16-18-20-21-22-23-24-25-27-29-31-33-35-37-39-45(49)46-43(42-53-54(50,51)52-41-40-47(3,4)5)44(48)38-36-34-32-30-28-26-19-17-15-13-11-9-7-2/h20-21,36,38,43-44,48H,6-19,22-35,37,39-42H2,1-5H3,(H-,46,49,50,51)/b21-20-,38-36+/t43-,44+/m0/s1	PC(18:1/18:1); [M+H]+ C44H85N1O8P1		1	Putative PC
1529	1	785.587	1.21	1.43	Missing	0	0	0			0	Putative PC
1535	1	783.572	1.21	1.42	Missing	0	0	0			0	Putative PC
1583	1	759.572	1.21	1.44	Missing	0	0	0			0	Putative PC
1588	1	757.556	1.23	1.42	Missing	0	0	0			0	Putative PC
1591	1	755.542	1.25	1.38	Missing	0	0	0			0	Putative PC
1613	1	743.58	1.24	1.39	Missing	0	0	0			0	Putative PC
483	-1	688.492	1.16	1.37	37	C37H72NO8P	PC(14:1(9Z)/15:0)	InChI=1S/C37H72NO8P/c1-6-8-10-12-14-16-18-20-22-24-26-28-30-37(40)46-35(34-45-47(41,42)44-32-31-38(3,4)5)33-43-36(39)29-27-25-23-21-19-17-15-13-11-9-7-2/h13,15,35H,6-12,14,16-34H2,1-5H3/b15-13-/t35-/m1/s1	MoNA:205440 Phosphatidylethanolamine 16:0-16:1/MoNA:150859 Phosphatidylethanolamine 16:0-16:1		1	Putative PE
603	-1	478.294	1.34	1.55	23	C23H46NO7P	LysoPE(0:0/18:1(11Z))	InChI=1S/C23H46NO7P/c1-2-3-4-5-6-7-8-9-10-11-12-13-14-15-16-17-23(26)31-22(20-25)21-30-32(27,28)29-19-18-24/h7-8,22,25H,2-6,9-21,24H2,1H3,(H,27,28)/b8-7-/t22-/m1/s1	1-(9Z-Octadecenoyl)-sn-glycero-3-phosphoethanolamine		1	Putative PE
1550	1	773.624	1.23	1.38	Missing	0	0	0			0	Putative PE
251	1	170.081	2.5	3.2	8	C8H11NO3	Norepinephrine	InChI=1S/C8H11NO3/c9-4-8(12)5-1-2-6(10)7(11)3-5/h1-3,8,10-12H,4,9H2/t8-/m0/s1	0		1	Pyridoxine
73	1	399.145	12	12.6	15	C22H22O7	Dulxanthone E/S-adenosyl-L-methioninate	InChI=1S/C22H22O7/c1-22(2)10-9-12-16(25-4)14-15(23)11-7-8-13(24-3)19(26-5)17(11)28-20(14)21(27-6)18(12)29-22/h7-10H,1-6H3	S-(5'-Adenosyl)-L-methionine cation/Massbank:PR100378 S-(5'-Adenosyl)-L-methionine|S-Adenosylmethionine|Active methionine|AdoMet|SAM|S-Adenosyl-L-methionine	amet	1	S-Adenosyl-L-methionine
1534	1	783.572	2.24	2.73	Missing	0	0	0			0	SM(d:32:3)
1733	1	689.559	1.34	1.85	Missing	0	0	0			0	SM(d:33:1)
1481	1	811.603	2.21	2.57	Missing	0	0	0			0	SM(d:42:2)
1703	1	703.575	2.51	2.69	39	C39H79N2O6P	SM(d18:0/16:1(9Z))	InChI=1S/C39H79N2O6P/c1-6-8-10-12-14-16-18-20-22-24-26-28-30-32-38(42)37(36-47-48(44,45)46-35-34-41(3,4)5)40-39(43)33-31-29-27-25-23-21-19-17-15-13-11-9-7-2/h17,19,37-38,42H,6-16,18,20-36H2,1-5H3,(H-,40,43,44,45)/b19-17-/t37-,38+/m0/s1	SMd18:116:0		1	SM(d:42:3)
1527	1	785.652	2.52	2.69	45	C45H89N2O6P	SM(d18:1/22:1(13Z))	InChI=1S/C45H89N2O6P/c1-6-8-10-12-14-16-18-20-21-22-23-24-25-27-29-31-33-35-37-39-45(49)46-43(42-53-54(50,51)52-41-40-47(3,4)5)44(48)38-36-34-32-30-28-26-19-17-15-13-11-9-7-2/h20-21,36,38,43-44,48H,6-19,22-35,37,39-42H2,1-5H3,(H-,46,49,50,51)/b21-20-,38-36+/t43-,44+/m0/s1	0		1	SM(d30:2)
1470	1	813.683	2.5	2.71	47	C47H93N2O6P	SM(d18:1/24:1(15Z))	InChI=1S/C47H93N2O6P/c1-6-8-10-12-14-16-18-20-21-22-23-24-25-26-27-29-31-33-35-37-39-41-47(51)48-45(44-55-56(52,53)54-43-42-49(3,4)5)46(50)40-38-36-34-32-30-28-19-17-15-13-11-9-7-2/h20-21,38,40,45-46,50H,6-19,22-37,39,41-44H2,1-5H3,(H-,48,51,52,53)/b21-20-,40-38+/t45-,46+/m0/s1	N-Tetracosenoyl-4-sphingenyl-1-O-phosphorylcholine		1	SM(d32:2)
1471	1	813.683	1.33	1.54	47	C47H93N2O6P	SM(d18:1/24:1(15Z))	InChI=1S/C47H93N2O6P/c1-6-8-10-12-14-16-18-20-21-22-23-24-25-26-27-29-31-33-35-37-39-41-47(51)48-45(44-55-56(52,53)54-43-42-49(3,4)5)46(50)40-38-36-34-32-30-28-19-17-15-13-11-9-7-2/h20-21,38,40,45-46,50H,6-19,22-37,39,41-44H2,1-5H3,(H-,48,51,52,53)/b21-20-,40-38+/t45-,46+/m0/s1	N-Tetracosenoyl-4-sphingenyl-1-O-phosphorylcholine		1	SM(d32:2)
1479	1	811.668	2.51	2.68	Missing	0	0	0			0	SM(d32:3)
1700	1	705.525	1.25	1.44	Missing	0	0	0			0	SM(d34:0)
1634	1	731.605	1.35	1.5	41	C41H83N2O6P	SM(d18:0/18:1(11Z))	InChI=1S/C41H83N2O6P/c1-6-8-10-12-14-16-18-20-21-23-25-27-29-31-33-35-41(45)42-39(38-49-50(46,47)48-37-36-43(3,4)5)40(44)34-32-30-28-26-24-22-19-17-15-13-11-9-7-2/h16,18,39-40,44H,6-15,17,19-38H2,1-5H3,(H-,42,45,46,47)/b18-16-/t39-,40+/m0/s1	N-Stearoyl-4-sphingenyl-1-O-phosphorylcholine		1	SM(d36:1)
1635	1	731.541	2.02	3.03	Missing	0	0	0			0	SM(d36:2)
1639	1	729.59	2.53	2.67	41	C41H81N2O6P	SM(d18:1/18:1(11Z))	InChI=1S/C41H81N2O6P/c1-6-8-10-12-14-16-18-20-21-23-25-27-29-31-33-35-41(45)42-39(38-49-50(46,47)48-37-36-43(3,4)5)40(44)34-32-30-28-26-24-22-19-17-15-13-11-9-7-2/h16,18,32,34,39-40,44H,6-15,17,19-31,33,35-38H2,1-5H3,(H-,42,45,46,47)/b18-16-,34-32+/t39-,40+/m0/s1	0		1	SM(d36:2)
1641	1	729.52	1.12	1.38	Missing	0	0	0			0	SM(d36:2)
2673	1	267.123	1.14	1.29	14	C15H14N4O	Nevirapine/3',4',5'-Trimethoxycinnamyl alcohol acetate	InChI=1S/C15H14N4O/c1-9-6-8-17-14-12(9)18-15(20)11-3-2-7-16-13(11)19(14)10-4-5-10/h2-3,6-8,10H,4-5H2,1H3,(H,18,20)			0	Tributyl phosphate
3153	1	150.112	2.23	3.87	6	C6H15NO3	Triethanolamine	InChI=1S/C6H15NO3/c8-4-1-7(2-5-9)3-6-10/h8-10H,1-6H2	ReSpect:PT107990 2,2',2''-Nitrilotriethanol|TEA|Trolamine|Triethanolamine|Tris(2-hydroxyethyl)amine|Tri-beta-hydroxyethylamine|(2-Hydroxyethyl)amine|Trihydroxyethylamine|2,2',2''-Trihydroxytriethylamine|Daltogen|Triet/Triethanolamine		1	Triethanolamine
3151	1	151.075	1.04	1.35	9	C9H10O2	Hydrocinnamic acid	InChI=1S/C9H10O2/c10-9(11)7-6-8-4-2-1-3-5-8/h1-5H,6-7H2,(H,10,11)	0		1	Triethylene glycol monobutyl ether
3019	1	193.143	1.24	1.48	Missing	0	0	0			0	Tripropylene glycol
2501	1	329.15	2.49	2.72	15	C18H20N2O4	Phenylalanyl-Tyrosine/Tiapride	InChI=1S/C18H20N2O4/c19-15(10-12-4-2-1-3-5-12)17(22)20-16(18(23)24)11-13-6-8-14(21)9-7-13/h1-9,15-16,21H,10-11,19H2,(H,20,22)(H,23,24)			0	Tyr-Phe
339	-1	565.048	12.9	13.4	15	C15H24N2O17P2	Uridine diphosphate glucose	InChI=1S/C15H24N2O17P2/c18-3-5-8(20)10(22)12(24)14(32-5)33-36(28,29)34-35(26,27)30-4-6-9(21)11(23)13(31-6)17-2-1-7(19)16-15(17)25/h1-2,5-6,8-14,18,20-24H,3-4H2,(H,26,27)(H,28,29)(H,16,19,25)/t5-,6-,8-,9-,10+,11-,12-,13-,14?/m0/s1	Uridine 5'-diphosphogalactose/UDP-glucose/UDP-D-galactose	udpg/udpgal	1	UDP-D-galactose or UDP-glucose
292	-1	243.062	4.8	5.5	9	C9H12N2O6	Uridine	InChI=1S/C9H12N2O6/c12-3-4-6(14)7(15)8(17-4)11-2-1-5(13)10-9(11)16/h1-2,4,6-8,12,14-15H,3H2,(H,10,13,16)/t4-,6-,7-,8-/m1/s1	5-Azacytidine/His-Ser/URIDINE	uri	1	URIDINE
281	-1	402.995	13.1	13.7	9	C9H14N2O12P2	Uridine 5'-diphosphate	InChI=1S/C9H14N2O12P2/c12-5-1-2-11(9(15)10-5)8-7(14)6(13)4(22-8)3-21-25(19,20)23-24(16,17)18/h1-2,4,6-8,13-14H,3H2,(H,19,20)(H,10,12,15)(H2,16,17,18)/t4-,6-,7-,8-/m1/s1	Uridine 5'-diphosphate/Uridine diphosphate (UDP)	udp	1	URIDINE 5'-DIPHOSPHATE
282	1	405.009	12.94	13.69	9	C9H14N2O12P2	Uridine 5'-diphosphate	InChI=1S/C9H14N2O12P2/c12-5-1-2-11(9(15)10-5)8-7(14)6(13)4(22-8)3-21-25(19,20)23-24(16,17)18/h1-2,4,6-8,13-14H,3H2,(H,19,20)(H,10,12,15)(H2,16,17,18)/t4-,6-,7-,8-/m1/s1	Uridine 5_-(trihydrogen diphosphate)	udp	1	URIDINE 5'-DIPHOSPHATE
285	-1	579.028	14.8	15.4	15	C15H22N2O18P2	Uridine diphosphate glucuronic acid	InChI=1S/C15H22N2O18P2/c18-5-1-2-17(15(26)16-5)12-9(22)6(19)4(32-12)3-31-36(27,28)35-37(29,30)34-14-10(23)7(20)8(21)11(33-14)13(24)25/h1-2,4,6-12,14,19-23H,3H2,(H,24,25)(H,27,28)(H,29,30)(H,16,18,26)/t4-,6-,7+,8+,9-,10-,11+,12-,14-/m1/s1	Uridine 5'-diphosphoglucuronic acid	udpglcur	1	Uridine 5'-diphosphoglucuronic acid
2190	1	455.344	1.1	1.28	Missing	0	0	0			0
293	-1	151.026	6.95	7.55	5	C5H4N4O2	Xanthine	InChI=1S/C5H4N4O2/c10-4-2-3(7-1-6-2)8-5(11)9-4/h1H,(H3,6,7,8,9,10,11)	0	xan	1	Xanthine
1	1	137.071	11	13.5	7	C7H8N2O	N-Methylnicotinamide	InChI=1S/C7H8N2O/c1-8-7(10)6-3-2-4-9-5-6/h2-5H,1H3,(H,8,10)	1-Methylnicotinamide cation/HYPOXANTHINE	1mncam	1
2	-1	304.034	8.5	9.7	9	C9H12N3O7P	Cytidine 2',3'-cyclic phosphate	InChI=1S/C9H12N3O7P/c10-5-1-2-12(9(14)11-5)8-7-6(4(3-13)17-8)18-20(15,16)19-7/h1-2,4,6-8,13H,3H2,(H,15,16)(H2,10,11,14)/t4-,6-,7-,8?/m1/s1	0	23ccmp	1
3	1	306.049	8.75	9.23	9	C9H12N3O7P	Cytidine 2',3'-cyclic phosphate	InChI=1S/C9H12N3O7P/c10-5-1-2-12(9(14)11-5)8-7-6(4(3-13)17-8)18-20(15,16)19-7/h1-2,4,6-8,13H,3H2,(H,15,16)(H2,10,11,14)/t4-,6-,7-,8?/m1/s1	0	23ccmp	1
4	1	328.031	8.75	9.23	Missing	0	0	0	0	23ccmp	1
5	-1	103.04	2.61	3.14	4	C4H8O3	2-Hydroxybutyric acid	InChI=1S/C4H8O3/c1-2-3(5)4(6)7/h3,5H,2H2,1H3,(H,6,7)	0	2hb	1
6	-1	165.056	1.34	1.41	9	C9H10O3	3-(3-Hydroxyphenyl)propanoic acid	InChI=1S/C9H10O3/c10-8-3-1-2-7(6-8)4-5-9(11)12/h1-3,6,10H,4-5H2,(H,11,12)			0
7	-1	151.04	1.09	1.7	8	C8H8O3	p-Hydroxyphenylacetic acid	InChI=1S/C8H8O3/c9-7-3-1-6(2-4-7)5-8(10)11/h1-4,9H,5H2,(H,10,11)			0
8	-1	205.035	13	14	7	C7H10O7	2-Methylcitric acid/(R)-lipoic acid	InChI=1S/C7H10O7/c1-3(5(10)11)7(14,6(12)13)2-4(8)9/h3,14H,2H2,1H3,(H,8,9)(H,10,11)(H,12,13)	0	2mcit	1
9	1	120.066	9.62	10.4	4	C4H9NO3	L-Threonine	InChI=1S/C4H9NO3/c1-2(6)3(5)4(7)8/h2-3,6H,5H2,1H3,(H,7,8)/t2-,3+/m1/s1	0	thr-L/athr-L/hom-L	1
10	-1	146.046	7.28	9.4	5	C5H9NO4	L-Glutamic acid	InChI=1S/C5H9NO4/c6-3(5(9)10)1-2-4(7)8/h3H,1-2,6H2,(H,7,8)(H,9,10)/t3-/m0/s1	0	glu	1
11	-1	102.056	10.78	12.13	4	C4H9NO2	Dimethylglycine	InChI=1S/C4H9NO2/c1-5(2)3-4(6)7/h3H2,1-2H3,(H,6,7)	0	3aib/4abut	1
12	-1	171.03	6.98	8.17	7	0	0	0			0
13	-1	137.024	1.18	1.51	7	C7H6O3	4-Hydroxybenzoic acid	InChI=1S/C7H6O3/c8-6-3-1-5(2-4-6)7(9)10/h1-4,8H,(H,9,10)	0		1
14	-1	151.04	2.16	2.45	8	C8H8O3	p-Hydroxyphenylacetic acid	InChI=1S/C8H8O3/c9-7-3-1-6(2-4-7)5-8(10)11/h1-4,9H,5H2,(H,10,11)	0		1
15	-1	148.063	3.92	5.1	6	C6H7N5	6-Methyladenine	InChI=1S/C6H7N5/c1-7-5-4-6(10-2-8-4)11-3-9-5/h2-3H,1H3,(H2,7,8,9,10,11)			0
16	-1	145.051	11.06	11.61	6	C6H10O4	2-Methylglutaric acid	InChI=1S/C6H10O4/c1-4(6(9)10)2-3-5(7)8/h4H,2-3H2,1H3,(H,7,8)(H,9,10)	0	3mglt	1
17	1	170.092	2.6	3	7	C7H11N3O2	1-Methylhistidine	InChI=1S/C7H11N3O2/c1-10-3-5(9-4-10)2-6(8)7(11)12/h3-4,6H,2,8H2,1H3,(H,11,12)/t6-/m0/s1	0	3mhis-L	1
18	-1	184.986	13.2	14	3	C3H7O7P	2-Phosphoglyceric acid/8-Chloroxanthine	InChI=1S/C3H7O7P/c4-1-2(3(5)6)10-11(7,8)9/h2,4H,1H2,(H,5,6)(H2,7,8,9)	0	2pg/3pg	1
19	1	187	13.28	13.95	3	C3H7O7P	2-Phosphoglyceric acid/8-Chloroxanthine	InChI=1S/C3H7O7P/c4-1-2(3(5)6)10-11(7,8)9/h2,4H,1H2,(H,5,6)(H2,7,8,9)	3-Phosphoglyceric acid/D-(-)-3-PHOSPHOGLYCERIC ACID/Massbank:KNA00469 3-Phospho-D-glycerate|D-Glycerate 3-phosphate|3-Phospho-(R)-glycerate	3pg	1
20	1	146.092	10.5	10.9	5	C5H11N3O2	4-Guanidinobutanoic acid	InChI=1S/C5H11N3O2/c6-5(7)8-3-1-2-4(9)10/h1-3H2,(H,9,10)(H4,6,7,8)	Massbank:KO003973 Spermidine|N-(3-Aminopropyl)-1,4-butane-diamine	5gudbutn	1
21	-1	137.024	5.09	6.73	7	C7H6O3	4-Hydroxybenzoic acid	InChI=1S/C7H6O3/c8-6-3-1-5(2-4-6)7(9)10/h1-4,8H,(H,9,10)			0
22	-1	181.051	3.5	5.5	9	C9H10O4	Homovanillic acid	InChI=1S/C9H10O4/c1-13-8-4-6(5-9(11)12)2-3-7(8)10/h2-4,10H,5H2,1H3,(H,11,12)	p-Hydroxyphenyllactic acid/Spectral Match to p-Hydroxyphenyllactic acid from NIST14/ReSpect:PT209730 DL-p-Hydroxyphenyllactic acid|HPLA|4-Hydroxyphenyllactate|3-(4-Hydroxyphenyl)-2-hydroxypropanoic acid|p-Hydroxyphenyllactate|2-Hydroxy-3-(4-hydroxyphenyl)propanoate|2-hydroxy-3-(4-hydroxyphenyl)propan/Hydroxyphenyllactic acid	4hphlac	1
23	1	132.066	9.79	10.72	5	C5H9NO3	4-Hydroxyproline	InChI=1S/C5H9NO3/c7-3-1-4(5(8)9)6-2-3/h3-4,6-7H,1-2H2,(H,8,9)/t3-,4+/m1/s1	TRANS-4-HYDROXYPROLINE/4-HYDROXY-L-PROLINE	5aop/acala-L	1
24	1	146.118	9	9.75	7	C7H15NO2	3-Dehydroxycarnitine	InChI=1S/C7H15NO2/c1-8(2,3)6-4-5-7(9)10/h4-6H2,1-3H3			0
25	-1	130.051	9.85	10.72	5	C5H9NO3	4-Hydroxyproline	InChI=1S/C5H9NO3/c7-3-1-4(5(8)9)6-2-3/h3-4,6-7H,1-2H2,(H,8,9)/t3-,4+/m1/s1	MoNA:2267703 allo-4-hydroxy-D-proline/CIS-4-HYDROXY-D-PROLINE/TRANS-4-HYDROXYPROLINE	5aop/acala-L	1
26	1	118.086	11	11.35	5	C5H11NO2	Betaine	InChI=1S/C5H11NO2/c1-6(2,3)4-5(7)8/h4H2,1-3H3	0		1
27	-1	332.06	2.56	3.2	Missing	0	0	0	0	5mta	1
28	-1	296.082	2.56	3.2	11	C11H15N5O3S	5'-Methylthioadenosine/L-Menthone 1,2-glycerol ketal	InChI=1S/C11H15N5O3S/c1-20-2-5-7(17)8(18)11(19-5)16-4-15-6-9(12)13-3-14-10(6)16/h3-5,7-8,11,17-18H,2H2,1H3,(H2,12,13,14)/t5-,7-,8-,11-/m1/s1	5'-METHYLTHIOADENOSINE	5mta	1
29	1	298.097	2.6	3	11	C11H15N5O3S	5'-Methylthioadenosine	InChI=1S/C11H15N5O3S/c1-20-2-5-7(17)8(18)11(19-5)16-4-15-6-9(12)13-3-14-10(6)16/h3-5,7-8,11,17-18H,2H2,1H3,(H2,12,13,14)/t5-,7-,8-,11-/m1/s1	0	5mta	1
30	-1	128.035	6.72	9.5	5	C5H7NO3	Pyroglutamic acid	InChI=1S/C5H7NO3/c7-4-2-1-3(6-4)5(8)9/h3H,1-2H2,(H,6,7)(H,8,9)/t3-/m0/s1	0	5oxpro	1
31	-1	163.061	5.54	6.38	6	C6H12O5	L-Fucose/Butyl isopropyl disulfide	InChI=1S/C6H12O5/c1-2-3(7)4(8)5(9)6(10)11-2/h2-10H,1H3/t2-,3+,4+,5-,6?/m0/s1	0		1
32	-1	165.024	2.2	2.34	6	C6H6N4S	6-Methylmercaptopurine	InChI=1S/C6H6N4S/c1-11-6-4-5(8-2-7-4)9-3-10-6/h2-3H,1H3,(H,7,8,9,10)	0		1
33	-1	275.018	14.1	14.5	6	C6H13O10P	6-Phosphogluconic acid/5-(4-Acetoxy-1-butynyl)-2,2'-bithiophene	InChI=1S/C6H13O10P/c7-2(1-16-17(13,14)15)3(8)4(9)5(10)6(11)12/h2-5,7-10H,1H2,(H,11,12)(H2,13,14,15)/t2-,3-,4+,5-/m1/s1	6-Phosphogluconic acid	6pgc	1
34	1	277.032	14.13	14.43	6	C6H13O10P	6-Phosphogluconic acid	InChI=1S/C6H13O10P/c7-2(1-16-17(13,14)15)3(8)4(9)5(10)6(11)12/h2-5,7-10H,1H2,(H,11,12)(H2,13,14,15)/t2-,3-,4+,5-/m1/s1	0	6pgc	1
35	1	299.014	14.13	14.43	6	0	0	0	0	6pgc	1
36	1	385.345	1.11	1.26	27	C27H44O	7-Dehydrocholesterol	InChI=1S/C27H44O/c1-18(2)7-6-8-19(3)23-11-12-24-22-10-9-20-17-21(28)13-15-26(20,4)25(22)14-16-27(23,24)5/h9-10,18-19,21,23-25,28H,6-8,11-17H2,1-5H3/t19-,21+,23-,24+,25+,26+,27-/m1/s1			0
37	-1	187.037	7.77	8.21	Missing	C11H8O3	Isoplumbagin	InChI=1S/C11H8O3/c1-6-5-9(13)7-3-2-4-8(12)10(7)11(6)14/h2-5,12H,1H3	0		1
38	-1	151.061	7.77	8.11	5	C5H12O5	Ribitol	InChI=1S/C5H12O5/c6-1-3(8)5(10)4(9)2-7/h3-10H,1-2H2/t3-,4+,5-	L-Arabinitol/L-ARABITOL	abt	1
39	1	175.057	7.77	8.21	Missing	0	0	0			0
40	-1	808.119	10.9	11.2	23	C23H38N7O17P3S	Acetyl-CoA	InChI=1S/C23H38N7O17P3S/c1-12(31)51-7-6-25-14(32)4-5-26-21(35)18(34)23(2,3)9-44-50(41,42)47-49(39,40)43-8-13-17(46-48(36,37)38)16(33)22(45-13)30-11-29-15-19(24)27-10-28-20(15)30/h10-11,13,16-18,22,33-34H,4-9H2,1-3H3,(H,25,32)(H,26,35)(H,39,40)(H,41,42)(H2,24,27,28)(H2,36,37,38)/t13-,16-,17-,18+,22-/m1/s1	0	accoa	1
41	1	810.132	10.85	11.19	23	C23H38N7O17P3S	Acetyl-CoA	InChI=1S/C23H38N7O17P3S/c1-12(31)51-7-6-25-14(32)4-5-26-21(35)18(34)23(2,3)9-44-50(41,42)47-49(39,40)43-8-13-17(46-48(36,37)38)16(33)22(45-13)30-11-29-15-19(24)27-10-28-20(15)30/h10-11,13,16-18,22,33-34H,4-9H2,1-3H3,(H,25,32)(H,26,35)(H,39,40)(H,41,42)(H2,24,27,28)(H2,36,37,38)/t13-,16-,17-,18+,22-/m1/s1	0	accoa	1
42	1	222.097	7.02	8	8	C8H15NO6	N-Acetylgalactosamine/2'-Deoxysepiapterin	InChI=1S/C8H15NO6/c1-3(11)9-5-7(13)6(12)4(2-10)15-8(5)14/h4-8,10,12-14H,2H2,1H3,(H,9,11)/t4-,5-,6+,7-,8+/m1/s1	N-Acetyl-D-glucosamine/N-ACETYL-D-GALACTOSAMINE/Spectral Match to N-Acetyl-D-glucosamine from NIST14/ReSpect:PS047603 N-acetyl-D-mannosamine|ManNAc|2-Acetamido-2-deoxy-D-mannopyranose|N-Acetyl-D-mannosaminide	acgal/acgam	1
43	-1	256.06	7.2	8.07	Missing	C14H11NO4	1,3,5-Trihydroxy-10-methylacridone	InChI=1S/C14H11NO4/c1-15-9-5-7(16)6-11(18)12(9)14(19)8-3-2-4-10(17)13(8)15/h2-6,16-18H,1H3	0	acgal/acgam	1
44	-1	300.049	11.84	12.3	8	C8H16NO9P	N-Acetyl-D-Glucosamine 6-Phosphate	InChI=1S/C8H16NO9P/c1-3(10)9-5-7(12)6(11)4(18-8(5)13)2-17-19(14,15)16/h4-8,11-13H,2H2,1H3,(H,9,10)(H2,14,15,16)/t4-,5-,6-,7-,8?/m1/s1			0
45	1	302.063	11.84	12.2	8	C8H16NO9P	N-Acetyl-D-Glucosamine 6-Phosphate	InChI=1S/C8H16NO9P/c1-3(10)9-5-7(12)6(11)4(18-8(5)13)2-17-19(14,15)16/h4-8,11-13H,2H2,1H3,(H,9,10)(H2,14,15,16)/t4-,5-,6-,7-,8?/m1/s1			0
46	-1	188.056	11.2	11.7	7	C7H11NO5	Glutarylglycine/1-Isothiocyanato-6-(methylthio)hexane	InChI=1S/C7H11NO5/c9-5(8-4-7(12)13)2-1-3-6(10)11/h1-4H2,(H,8,9)(H,10,11)(H,12,13)	0		1
47	1	190.071	10.8	11.7	7	C7H11NO5	Glutarylglycine/1-Isothiocyanato-6-(methylthio)hexane	InChI=1S/C7H11NO5/c9-5(8-4-7(12)13)2-1-3-6(10)11/h1-4H2,(H,8,9)(H,10,11)(H,12,13)	N-Acetyl-L-glutamic acid	acglu	1
48	-1	116.035	7.41	9.81	4	C4H7NO3	Acetylglycine	InChI=1S/C4H7NO3/c1-3(6)5-2-4(7)8/h2H2,1H3,(H,5,6)(H,7,8)	0		1
49	1	189.123	9	9.5	8	C8H16N2O3	N6-Acetyl-L-lysine	InChI=1S/C8H16N2O3/c1-6(11)10-5-3-2-4-7(9)8(12)13/h7H,2-5,9H2,1H3,(H,10,11)(H,12,13)/t7-/m0/s1	Massbank:KO002354 Ne-Acetyllysine|N6-Acetyl-L-lysine/N.epsilon.-Acetyl-L-lysine	aclys-L	1
50	-1	308.099	9.6	10.55	11	C11H19NO9	N-Acetylneuraminic acid/Glutamyl-Tyrosine	InChI=1S/C11H19NO9/c1-4(14)12-7-5(15)2-11(20,10(18)19)21-9(7)8(17)6(16)3-13/h5-9,13,15-17,20H,2-3H2,1H3,(H,12,14)(H,18,19)/t5-,6+,7+,8+,9+,11-/m0/s1	N-Acetylneuraminic Acid	acnam	1
51	1	310.113	9.64	10.59	11	C11H19NO9	N-Acetylneuraminic acid/Glutamyl-Tyrosine	InChI=1S/C11H19NO9/c1-4(14)12-7-5(15)2-11(20,10(18)19)21-9(7)8(17)6(16)3-13/h5-9,13,15-17,20H,2-3H2,1H3,(H,12,14)(H,18,19)/t5-,6+,7+,8+,9+,11-/m0/s1	Spectral Match to (-)-N-Acetylneuraminic acid from NIST14/(-)-N-Acetylneuraminic acid	acnam	1
52	1	332.095	9.64	10.59	Missing	0	0	0	0	acnam	1
53	-1	173.009	13.8	14.17	6	C6H6O6	cis-Aconitic acid/2,5-Dimethyl-3-(methyldithio)furan	InChI=1S/C6H6O6/c7-4(8)1-3(6(11)12)2-5(9)10/h1H,2H2,(H,7,8)(H,9,10)(H,11,12)/b3-1-	0	acnt	1
54	-1	245.093	2.72	3.23	13	C13H14N2O3	N-acetyltryptophan	InChI=1S/C13H14N2O3/c1-8(16)15-12(13(17)18)6-9-7-14-11-5-3-2-4-10(9)11/h2-5,7,12,14H,6H2,1H3,(H,15,16)(H,17,18)/t12-/m0/s1			0
55	-1	134.047	4.2	5.66	5	C5H5N5	Adenine/4-(Hydroxymethyl)benzenediazonium(1+)	InChI=1S/C5H5N5/c6-4-3-5(9-1-7-3)10-2-8-4/h1-2H,(H3,6,7,8,9,10)	0	ade	1
56	1	136.062	4.2	5.4	5	C5H5N5	Adenine/(+)-threo-2-Amino-3,4-dihydroxybutanoic acid/4-(Hydroxymethyl)benzenediazonium(1+)	InChI=1S/C5H5N5/c6-4-3-5(9-1-7-3)10-2-8-4/h1-2H,(H3,6,7,8,9,10)	0	ade	1
57	-1	302.066	4.1	5.3	Missing	0	0	0	HMDB:HMDB00269-471 Sphinganine	adn	1
58	-1	266.089	4.1	5.47	10	C10H13N5O4	Adenosine/Neuraminic acid	InChI=1S/C10H13N5O4/c11-8-5-9(13-2-12-8)15(3-14-5)10-7(18)6(17)4(1-16)19-10/h2-4,6-7,10,16-18H,1H2,(H2,11,12,13)/t4-,6-,7-,10-/m1/s1	3-Deazaadenosine/MoNA:811793 Adenoscan/1-.beta.-d-Arabinofuranosyl-1H-imidazo[4,5-c]pyridin-4-amine	adn	1
59	1	268.104	4	5.8	10	C10H13N5O4	Adenosine/Neuraminic acid	InChI=1S/C10H13N5O4/c11-8-5-9(13-2-12-8)15(3-14-5)10-7(18)6(17)4(1-16)19-10/h2-4,6-7,10,16-18H,1H2,(H2,11,12,13)/t4-,6-,7-,10-/m1/s1	Adenosine/ADENOSINE/Spectral Match to Adenosine from NIST14	adn	1
61	1	428.037	13.31	13.91	10	C10H15N5O10P2	Adenosine 3',5'-diphosphate	InChI=1S/C10H15N5O10P2/c11-8-5-9(13-2-12-8)15(3-14-5)10-6(16)7(25-27(20,21)22)4(24-10)1-23-26(17,18)19/h2-4,6-7,10,16H,1H2,(H2,11,12,13)(H2,17,18,19)(H2,20,21,22)/t4-,6-,7-,10-/m1/s1	Adenosine 5'-diphosphate/Adenosine 5_-diphosphate	dgdp	1
62	1	450.019	12.31	12.91	Missing	0	0	0	Adenosine 5'-diphosphate	adp/dgdp	1
63	-1	558.065	11.9	12.4	15	C15H23N5O14P2	Adenosine diphosphate ribose	InChI=1S/C15H23N5O14P2/c16-12-7-13(18-3-17-12)20(4-19-7)14-10(23)8(21)5(32-14)1-30-35(26,27)34-36(28,29)31-2-6-9(22)11(24)15(25)33-6/h3-6,8-11,14-15,21-25H,1-2H2,(H,26,27)(H,28,29)(H2,16,17,18)	Adenosine 5'-diphosphoribose	adprib	1
64	1	560.079	11.99	12.31	15	C15H23N5O14P2	Adenosine diphosphate ribose	InChI=1S/C15H23N5O14P2/c16-12-7-13(18-3-17-12)20(4-19-7)14-10(23)8(21)5(32-14)1-30-35(26,27)34-36(28,29)31-2-6-9(22)11(24)15(25)33-6/h3-6,8-11,14-15,21-25H,1-2H2,(H,26,27)(H,28,29)(H2,16,17,18)	Adenosine 5'-diphosphoribose	adprib	1
65	-1	383.114	9.96	10.52	14	C14H20N6O5S	S-Adenosylhomocysteine/(+)-Zeylenol	InChI=1S/C14H20N6O5S/c15-6(14(23)24)1-2-26-3-7-9(21)10(22)13(25-7)20-5-19-8-11(16)17-4-18-12(8)20/h4-7,9-10,13,21-22H,1-3,15H2,(H,23,24)(H2,16,17,18)/t6-,7+,9+,10+,13+/m0/s1	S-(5'-ADENOSYL)-L-HOMOCYSTEINE/S-Adenosylhomocysteine	ahcys	1
66	1	385.129	10	10.5	14	C14H20N6O5S	S-Adenosylhomocysteine/(+)-Zeylenol	InChI=1S/C14H20N6O5S/c15-6(14(23)24)1-2-26-3-7-9(21)10(22)13(25-7)20-5-19-8-11(16)17-4-18-12(8)20/h4-7,9-10,13,21-22H,1-3,15H2,(H,23,24)(H2,16,17,18)/t6-,7+,9+,10+,13+/m0/s1	S-(5'-Adenosyl)-L-homocysteine	ahcys	1
67	1	407.111	10.02	10.45	Missing	0	0	0	0	ahcys	1
68	-1	145.014	11.7	12.25	5	C5H6O5	Oxoglutaric acid/Di-2-propenyl disulfide, 9CI	InChI=1S/C5H6O5/c6-3(5(9)10)1-2-4(7)8/h1-2H2,(H,7,8)(H,9,10)	0	akg	1
69	-1	88.0403	9.99	10.51	3	C3H7NO2	Beta-Alanine	InChI=1S/C3H7NO2/c4-2-1-3(5)6/h1-2,4H2,(H,5,6)	0	ala-L	1
70	1	90.0555	10	10.5	3	C3H7NO2	Beta-Alanine	InChI=1S/C3H7NO2/c4-2-1-3(5)6/h1-2,4H2,(H,5,6)	0		1
71	-1	193.014	8.08	8.36	Missing	0	0	0	0		1
72	-1	157.037	8.08	8.36	4	C4H6N4O3	Allantoin	InChI=1S/C4H6N4O3/c5-3(10)6-1-2(9)8-4(11)7-1/h1H,(H3,5,6,10)(H2,7,8,9,11)	0		1
74	1	348.07	12.34	13.04	10	C10H14N5O7P	Adenosine monophosphate	InChI=1S/C10H14N5O7P/c11-8-5-9(13-2-12-8)15(3-14-5)10-7(17)6(16)4(22-10)1-21-23(18,19)20/h2-4,6-7,10,16-17H,1H2,(H2,11,12,13)(H2,18,19,20)/t4-,6-,7-,10-/m1/s1	Adenosine3monophosphate	amp	1
75	1	153.101	11.02	12.01	Missing	C8H12N2O	2-Methoxy-(3 or 5 or 6)-isopropylpyrazine	InChI=1S/C8H12N2O/c1-7(2)6-11-8-5-9-3-4-10-8/h3-5,7H,6H2,1-2H3			0
76	-1	173.104	15.78	16.57	6	C6H14N4O2	L-Arginine	InChI=1S/C6H14N4O2/c7-4(5(11)12)2-1-3-10-6(8)9/h4H,1-3,7H2,(H,11,12)(H4,8,9,10)/t4-/m0/s1	0	arg-L	1
77	1	175.119	15.8	16.5	6	C6H14N4O2	L-Arginine	InChI=1S/C6H14N4O2/c7-4(5(11)12)2-1-3-10-6(8)9/h4H,1-3,7H2,(H,11,12)(H4,8,9,10)/t4-/m0/s1	Spectral Match to L-Arginine from NIST14/L-Arginine/DL-Arginine/Massbank:PB000419 Arginine|2-amino-5-(diaminomethylideneamino)pentanoic acid	arg-L	1
78	1	197.101	15.78	16.57	Missing	C11H16OS	1-(2-Thienyl)-1-heptanone	InChI=1S/C11H16OS/c1-2-3-4-5-7-10(12)11-8-6-9-13-11/h6,8-9H,2-5,7H2,1H3	0	arg-L	1
79	-1	289.115	13.31	13.54	10	C10H18N4O6	Argininosuccinic acid	InChI=1S/C10H18N4O6/c11-5(8(17)18)2-1-3-13-10(12)14-6(9(19)20)4-7(15)16/h5-6H,1-4,11H2,(H,15,16)(H,17,18)(H,19,20)(H3,12,13,14)/t5-,6-/m0/s1	0	argsuc	1
80	1	291.13	13.2	13.6	10	C10H18N4O6	Argininosuccinic acid	InChI=1S/C10H18N4O6/c11-5(8(17)18)2-1-3-13-10(12)14-6(9(19)20)4-7(15)16/h5-6H,1-4,11H2,(H,15,16)(H,17,18)(H,19,20)(H3,12,13,14)/t5-,6-/m0/s1	Massbank:KO002110 Argininosuccinate|N(omega)-(L-Arginino)succinate|L-Arginosuccinic acid|L-Argininosuccinate|L-Argininosuccinic acid|N-(L-Arginino)succinate|Argininosuccinic acid/Argininosuccinic acid	argsuc	1
81	1	313.112	13.31	13.54	Missing	C11H20O10	Galactose-beta-1,4-xylose	InChI=1S/C11H20O10/c12-1-3-5(13)7(15)9(17)11(20-3)21-4-2-19-10(18)8(16)6(4)14/h3-18H,1-2H2/t3-,4-,5+,6+,7+,8-,9-,10-,11+/m1/s1	0	argsuc	1
82	-1	131.046	10.65	11.1	4	C4H8N2O3	Ureidopropionic acid	InChI=1S/C4H8N2O3/c5-4(9)6-2-1-3(7)8/h1-2H2,(H,7,8)(H3,5,6,9)	L-Asparagine/L-ASPARAGINE	asn-L	1
83	1	133.061	10.7	11.15	4	C4H8N2O3	Ureidopropionic acid	InChI=1S/C4H8N2O3/c5-4(9)6-2-1-3(7)8/h1-2H2,(H,7,8)(H3,5,6,9)	Massbank:PB000457 Asparagine|2,4-diamino-4-oxobutanoic acid/L-Asparagine	asn-L	1
84	1	155.043	10.65	11.23	Missing	0	0	0	0	asn-L	1
85	1	134.045	11.45	11.85	4	C4H7NO4	L-Aspartic acid	InChI=1S/C4H7NO4/c5-2(4(8)9)1-3(6)7/h2H,1,5H2,(H,6,7)(H,8,9)/t2-/m0/s1	0	asp-L	1
86	-1	118.051	9.7	10.25	4	C4H9NO3	L-Threonine	InChI=1S/C4H9NO3/c1-2(6)3(5)4(7)8/h2-3,6H,5H2,1H3,(H,7,8)/t2-,3+/m1/s1	0	thr-L/athr-L/hom-L	1
88	1	508.003	13	14	10	C10H16N5O13P3	Adenosine triphosphate	InChI=1S/C10H16N5O13P3/c11-8-5-9(13-2-12-8)15(3-14-5)10-7(17)6(16)4(26-10)1-25-30(21,22)28-31(23,24)27-29(18,19)20/h2-4,6-7,10,16-17H,1H2,(H,21,22)(H,23,24)(H2,11,12,13)(H2,18,19,20)/t4-,6-,7-,10-/m1/s1	Adenosine 5'-triphosphate	atp	1
89	-1	121.03	1.24	1.71	7	C7H6O2	Benzoic acid	InChI=1S/C7H6O2/c8-7(9)6-4-2-1-3-5-6/h1-5H,(H,8,9)	0		1
90	1	227.114	11.33	11.74	9	C9H14N4O3	Carnosine	InChI=1S/C9H14N4O3/c10-2-1-8(14)13-7(9(15)16)3-6-4-11-5-12-6/h4-5,7H,1-3,10H2,(H,11,12)(H,13,14)(H,15,16)/t7-/m0/s1			0
91	1	249.096	11.33	11.74	Missing	0	0	0			0
92	-1	341.109	11.45	12.08	12	C12H22O11	Melibiose	InChI=1S/C12H22O11/c13-1-3-5(14)8(17)10(19)12(23-3)21-2-4-6(15)7(16)9(18)11(20)22-4/h3-20H,1-2H2/t3-,4-,5+,6-,7+,8+,9-,10-,11?,12+/m1/s1			0
93	1	365.105	11.45	11.86	Missing	C21H16O6	Gerberinol	InChI=1S/C21H16O6/c1-10-5-3-7-14-16(10)18(22)12(20(24)26-14)9-13-19(23)17-11(2)6-4-8-15(17)27-21(13)25/h3-8,22-23H,9H2,1-2H3	Lactose		1
94	1	360.15	11.46	11.76	Missing	0	0	0	Spectral Match to Melibiose from NIST14/Melibiose		1
95	-1	402.01	13.5	14.07	9	C9H15N3O11P2	CDP	InChI=1S/C9H15N3O11P2/c10-5-1-2-12(9(15)11-5)8-7(14)6(13)4(22-8)3-21-25(19,20)23-24(16,17)18/h1-2,4,6-8,13-14H,3H2,(H,19,20)(H2,10,11,15)(H2,16,17,18)/t4-,6-,7-,8-/m1/s1	Cytidine 5'-diphosphate/Cytidine diphosphate (CDP)	cdp	1
97	1	426.007	13.64	14.07	Missing	0	0	0	Cytidine 5'-diphosphate	cdp	1
98	-1	487.101	12.3	12.61	14	C14H26N4O11P2	Citicoline	InChI=1S/C14H26N4O11P2/c1-18(2,3)6-7-26-30(22,23)29-31(24,25)27-8-9-11(19)12(20)13(28-9)17-5-4-10(15)16-14(17)21/h4-5,9,11-13,19-20H,6-8H2,1-3H3,(H3-,15,16,21,22,23,24,25)/t9-,11-,12-,13-/m1/s1	Cytidine 5'-diphosphocholine	cdpchol	1
99	1	489.115	12.3	12.6	14	C14H26N4O11P2	Citicoline	InChI=1S/C14H26N4O11P2/c1-18(2,3)6-7-26-30(22,23)29-31(24,25)27-8-9-11(19)12(20)13(28-9)17-5-4-10(15)16-14(17)21/h4-5,9,11-13,19-20H,6-8H2,1-3H3,(H3-,15,16,21,22,23,24,25)/t9-,11-,12-,13-/m1/s1	Cytidine 5'-diphosphocholine	cdpchol	1
100	1	511.097	12.3	12.61	Missing	0	0	0			0
101	1	184.073	11.8	12.6	5	0	0	0	Phosphocholine		1
102	1	206.056	11.76	12.55	Missing	0	0	0	Phosphocholine		1
104	-1	147.03	11.85	12.3	5	C5H8O5	Citramalic acid/2-Propenyl propyl disulfide	InChI=1S/C5H8O5/c1-5(10,4(8)9)2-3(6)7/h10H,2H2,1H3,(H,6,7)(H,8,9)	0	citmal	1
105	-1	174.088	11.52	11.7	6	C6H13N3O3	Citrulline	InChI=1S/C6H13N3O3/c7-4(5(10)11)2-1-3-9-6(8)12/h4H,1-3,7H2,(H,10,11)(H3,8,9,12)/t4-/m0/s1	0	citr-L	1
106	1	176.103	11.4	11.8	6	C6H13N3O3	Citrulline	InChI=1S/C6H13N3O3/c7-4(5(10)11)2-1-3-9-6(8)12/h4H,1-3,7H2,(H,10,11)(H3,8,9,12)/t4-/m0/s1	ReSpect:PM000949 L-Citrulline/ReSpect:PT111890 L-Citrulline|Cit|Orn(carbamoyl)|N5-Carbamoyl-L-ornithine|delta-Ureidonorvaline|L-2-Amino-5-ureidovaleric acid|(S)-2-Amino-5-ureidopentanoic acid|Sitrulline|(2S)-2-amino-5-(carbamoylamino)pentanoic aci/Massbank:PR100395 N-Acetyl-DL-aspartic acid|Ac-Asp|NAA|N-Acetyl-aspartate|N-Acetylaspartate|2-acetamidobutanedioic acid	citr-L	1
107	-1	322.044	12.6	13.1	9	C9H14N3O8P	Cytidine monophosphate	InChI=1S/C9H14N3O8P/c10-5-1-2-12(9(15)11-5)8-7(14)6(13)4(20-8)3-19-21(16,17)18/h1-2,4,6-8,13-14H,3H2,(H2,10,11,15)(H2,16,17,18)/t4-,6-,7-,8-/m1/s1	5'-CMP/CMP	cmp	1
108	1	324.059	12.7	13.2	9	C9H14N3O8P	Cytidine monophosphate	InChI=1S/C9H14N3O8P/c10-5-1-2-12(9(15)11-5)8-7(14)6(13)4(20-8)3-19-21(16,17)18/h1-2,4,6-8,13-14H,3H2,(H2,10,11,15)(H2,16,17,18)/t4-,6-,7-,8-/m1/s1	0	cmp	1
109	1	346.041	12.4	13.18	Missing	0	0	0			0
110	1	378.228	1.28	1.47	Missing	0	0	0			0
111	-1	130.062	10.14	10.64	4	C4H9N3O2	Creatine	InChI=1S/C4H9N3O2/c1-7(4(5)6)2-3(8)9/h2H2,1H3,(H3,5,6)(H,8,9)	0	creat	1
112	1	132.077	10.2	10.5	4	C4H9N3O2	Creatine	InChI=1S/C4H9N3O2/c1-7(4(5)6)2-3(8)9/h2H2,1H3,(H3,5,6)(H,8,9)	0	3gudppa/creat	1
113	1	162.112	9	10	7	C7H15NO3	L-Carnitine	InChI=1S/C7H15NO3/c1-8(2,3)5-6(9)4-7(10)11/h6,9H,4-5H2,1-3H3/t6-/m1/s1	L-Carnitine/Spectral Match to L-Carnitine from NIST14		1
114	-1	112.052	4.25	5	4	C4H7N3O	Creatinine	InChI=1S/C4H7N3O/c1-7-2-3(8)6-4(7)5/h2H2,1H3,(H2,5,6,8)	0		1
115	1	114.066	4.4	5.07	4	C4H7N3O	Creatinine	InChI=1S/C4H7N3O/c1-7-2-3(8)6-4(7)5/h2H2,1H3,(H2,5,6,8)	0		1
116	1	112.051	6.1	6.6	4	C4H5N3O	Cytosine	InChI=1S/C4H5N3O/c5-3-1-2-6-4(8)7-3/h1-2H,(H3,5,6,7,8)	0	csn	1
117	-1	221.059	12.69	13.18	7	C7H14N2O4S	L-Cystathionine/Flavone	InChI=1S/C7H14N2O4S/c8-4(6(10)11)1-2-14-3-5(9)7(12)13/h4-5H,1-3,8-9H2,(H,10,11)(H,12,13)/t4-,5-/m0/s1	0	cyst-L	1
118	1	223.075	12.6	13.1	7	C7H14N2O4S	L-Cystathionine/Flavone	InChI=1S/C7H14N2O4S/c8-4(6(10)11)1-2-14-3-5(9)7(12)13/h4-5H,1-3,8-9H2,(H,10,11)(H,12,13)/t4-,5-/m0/s1	L-Cystathionine	cyst-L	1
119	1	245.056	12.69	13.18	Missing	0	0	0	0	cyst-L	1
120	-1	278.054	7.36	7.88	Missing	C8H14N3O6P	Cidofovir	InChI=1S/C8H14N3O6P/c9-7-1-2-11(8(13)10-7)3-6(4-12)17-5-18(14,15)16/h1-2,6,12H,3-5H2,(H2,9,10,13)(H2,14,15,16)/t6-/m0/s1	0	cytd	1
121	-1	242.078	7.36	7.88	9	C9H13N3O5	Cytidine	InChI=1S/C9H13N3O5/c10-5-1-2-12(9(16)11-5)8-7(15)6(14)4(3-13)17-8/h1-2,4,6-8,13-15H,3H2,(H2,10,11,16)/t4-,6-,7-,8-/m1/s1			0
122	1	244.093	7.4	7.8	9	C9H13N3O5	Cytidine	InChI=1S/C9H13N3O5/c10-5-1-2-12(9(16)11-5)8-7(15)6(14)4(3-13)17-8/h1-2,4,6-8,13-15H,3H2,(H2,10,11,16)/t4-,6-,7-,8-/m1/s1	Cytidine	cytd	1
123	-1	250.095	3.27	3.93	10	C10H13N5O3	Deoxyadenosine/Muramic acid	InChI=1S/C10H13N5O3/c11-9-8-10(13-3-12-9)15(4-14-8)7-1-5(17)6(2-16)18-7/h3-7,16-17H,1-2H2,(H2,11,12,13)/t5-,6+,7+/m0/s1	0	dad-2	1
124	1	252.109	3	4	10	C10H13N5O3	Deoxyadenosine/Muramic acid	InChI=1S/C10H13N5O3/c11-9-8-10(13-3-12-9)15(4-14-8)7-1-5(17)6(2-16)18-7/h3-7,16-17H,1-2H2,(H2,11,12,13)/t5-,6+,7+/m0/s1	Adenosine, 2'-deoxy-/5'-DEOXYADENOSINE	dad-2/dad-5	1
125	-1	410.028	11.8	12.3	10	C10H15N5O9P2	dADP	InChI=1S/C10H15N5O9P2/c11-9-8-10(13-3-12-9)15(4-14-8)7-1-5(16)6(23-7)2-22-26(20,21)24-25(17,18)19/h3-7,16H,1-2H2,(H,20,21)(H2,11,12,13)(H2,17,18,19)/t5-,6+,7?/m0/s1	0	dadp	1
126	1	412.042	11.9	12.08	10	C10H15N5O9P2	dADP	InChI=1S/C10H15N5O9P2/c11-9-8-10(13-3-12-9)15(4-14-8)7-1-5(16)6(23-7)2-22-26(20,21)24-25(17,18)19/h3-7,16H,1-2H2,(H,20,21)(H2,11,12,13)(H2,17,18,19)/t5-,6+,7?/m0/s1	0	dadp	1
127	-1	330.061	10.75	11.13	10	C10H14N5O6P	Deoxyadenosine monophosphate	InChI=1S/C10H14N5O6P/c11-9-8-10(13-3-12-9)15(4-14-8)7-1-5(16)6(21-7)2-20-22(17,18)19/h3-7,16H,1-2H2,(H2,11,12,13)(H2,17,18,19)/t5-,6+,7+/m0/s1	2'-Deoxyadenosine 5'-monophosphate	damp	1
128	1	332.075	10.55	11.15	10	C10H14N5O6P	Deoxyadenosine monophosphate	InChI=1S/C10H14N5O6P/c11-9-8-10(13-3-12-9)15(4-14-8)7-1-5(16)6(21-7)2-20-22(17,18)19/h3-7,16H,1-2H2,(H2,11,12,13)(H2,17,18,19)/t5-,6+,7+/m0/s1	0	damp	1
129	1	354.057	10.75	11.13	Missing	C16H13ClFNO5	4'-Hydroxy-5-carboxy-lumiracoxib	InChI=1S/C16H13ClFNO5/c1-7-2-3-10(8(4-7)5-12(21)22)19-15-9(17)6-11(20)13(14(15)18)16(23)24/h2-4,6,19-20H,5H2,1H3,(H,21,22)(H,23,24)	0	damp	1
130	1	492.008	12.5	13.2	10	C10H16N5O12P3	Deoxyadenosine triphosphate	InChI=1S/C10H16N5O12P3/c11-9-8-10(13-3-12-9)15(4-14-8)7-1-5(16)6(25-7)2-24-29(20,21)27-30(22,23)26-28(17,18)19/h3-7,16H,1-2H2,(H,20,21)(H,22,23)(H2,11,12,13)(H2,17,18,19)/t5-,6+,7+/m0/s1	0	datp	1
131	-1	386.016	13.06	13.33	9	C9H15N3O10P2	dCDP	InChI=1S/C9H15N3O10P2/c10-7-1-2-12(9(14)11-7)8-3-5(13)6(21-8)4-20-24(18,19)22-23(15,16)17/h1-2,5-6,8,13H,3-4H2,(H,18,19)(H2,10,11,14)(H2,15,16,17)/t5-,6+,8+/m0/s1	0	dcdp	1
132	1	388.03	13.06	13.33	9	C9H15N3O10P2	dCDP	InChI=1S/C9H15N3O10P2/c10-7-1-2-12(9(14)11-7)8-3-5(13)6(21-8)4-20-24(18,19)22-23(15,16)17/h1-2,5-6,8,13H,3-4H2,(H,18,19)(H2,10,11,14)(H2,15,16,17)/t5-,6+,8+/m0/s1	0	dcdp	1
133	-1	306.05	12	12.24	9	C9H14N3O7P	dCMP	InChI=1S/C9H14N3O7P/c10-7-1-2-12(9(14)11-7)8-3-5(13)6(19-8)4-18-20(15,16)17/h1-2,5-6,8,13H,3-4H2,(H2,10,11,14)(H2,15,16,17)/t5-,6+,8+/m0/s1	0	dcmp	1
134	-1	199.171	1	2	12	C12H24O2	Dodecanoic acid	InChI=1S/C12H24O2/c1-2-3-4-5-6-7-8-9-10-11-12(13)14/h2-11H2,1H3,(H,13,14)	0		1
135	1	106.087	9	9.9	4	C4H11NO2	Diethanolamine	InChI=1S/C4H11NO2/c6-3-1-5-2-4-7/h5-7H,1-4H2	0		1
136	-1	302.067	7.08	7.46	Missing	0	0	0	0	dgsn	1
137	-1	266.089	7.08	7.46	10	C10H13N5O4	Adenosine/Neuraminic acid	InChI=1S/C10H13N5O4/c11-8-5-9(13-2-12-8)15(3-14-5)10-7(18)6(17)4(1-16)19-10/h2-4,6-7,10,16-18H,1H2,(H2,11,12,13)/t4-,6-,7-,10-/m1/s1	3-Deazaadenosine	dgsn	1
138	-1	251.078	5.3	5.7	10	C10H12N4O4	Deoxyinosine	InChI=1S/C10H12N4O4/c15-2-6-5(16)1-7(18-6)14-4-13-8-9(14)11-3-12-10(8)17/h3-7,15-16H,1-2H2,(H,11,12,17)/t5-,6+,7+/m0/s1	0	din	1
139	1	253.093	5.28	5.79	10	C10H12N4O4	Deoxyinosine	InChI=1S/C10H12N4O4/c15-2-6-5(16)1-7(18-6)14-4-13-8-9(14)11-3-12-10(8)17/h3-7,15-16H,1-2H2,(H,11,12,17)/t5-,6+,7+/m0/s1			0
140	1	275.075	5.28	5.79	10	C15H14O3S	modafinil acid	InChI=1S/C15H14O3S/c16-14(17)11-19(18)15(12-7-3-1-4-8-12)13-9-5-2-6-10-13/h1-10,15H,11H2,(H,16,17)	0	din	1
141	1	104.071	10.8	11.3	4	C4H9NO2	Dimethylglycine	InChI=1S/C4H9NO2/c1-5(2)3-4(6)7/h3H2,1-2H3,(H,6,7)	0	4abut	1
142	-1	321.049	10.72	11.2	10	C10H15N2O8P	5-Thymidylic acid	InChI=1S/C10H15N2O8P/c1-5-3-12(10(15)11-9(5)14)8-2-6(13)7(20-8)4-19-21(16,17)18/h3,6-8,13H,2,4H2,1H3,(H,11,14,15)(H2,16,17,18)/t6-,7+,8+/m0/s1	Thymidine 5'-monophosphate/ReSpect:PT203580 Thymidine-5'-monophosphate|dTMP|deoxy-TMP|Deoxythymidine 5'-phosphate|Deoxythymidylic acid|Thymidylic acid|Thymidylate|[(2R,3S,5R)-3-hydroxy-5-(5-methyl-2,4-dioxopyrimidin-1-yl)oxolan-2-yl]methyl dihy	dtmp	1
143	1	323.064	10.52	11.12	10	C10H15N2O8P	5-Thymidylic acid	InChI=1S/C10H15N2O8P/c1-5-3-12(10(15)11-9(5)14)8-2-6(13)7(20-8)4-19-21(16,17)18/h3,6-8,13H,2,4H2,1H3,(H,11,14,15)(H2,16,17,18)/t6-,7+,8+/m0/s1	0	dtmp	1
144	1	345.046	10.52	11.12	10	C10H11N5O7P	Molybdopterin precursor Z/2-O-Galloyl-1,4-galactarolactone	InChI=1S/C10H12N5O7P/c11-10-14-8-5(9(18)15-10)13-3(1-12-8)6(17)7-4(16)2-21-23(19,20)22-7/h3-4,7,16H,1-2H2,(H,19,20)(H3,11,12,14,15,18)/p-1	0	dtmp	1
145	-1	480.982	12.9	13.3	10	C10H17N2O14P3	Thymidine 5'-triphosphate	InChI=1S/C10H17N2O14P3/c1-5-3-12(10(15)11-9(5)14)8-2-6(13)7(24-8)4-23-28(19,20)26-29(21,22)25-27(16,17)18/h3,6-8,13H,2,4H2,1H3,(H,19,20)(H,21,22)(H,11,14,15)(H2,16,17,18)/t6-,7+,8+/m0/s1	0	dttp	1
146	1	482.997	12.9	13.3	10	C10H17N2O14P3	Thymidine 5'-triphosphate	InChI=1S/C10H17N2O14P3/c1-5-3-12(10(15)11-9(5)14)8-2-6(13)7(24-8)4-23-28(19,20)26-29(21,22)25-27(16,17)18/h3,6-8,13H,2,4H2,1H3,(H,19,20)(H,21,22)(H,11,14,15)(H2,16,17,18)/t6-,7+,8+/m0/s1	0	dttp	1
147	1	500.023	12.8	13.3	10	0	0	0	0	dttp	1
148	-1	307.034	11.26	11.6	9	C9H13N2O8P	dUMP	InChI=1S/C9H13N2O8P/c12-5-3-8(11-2-1-7(13)10-9(11)14)19-6(5)4-18-20(15,16)17/h1-2,5-6,8,12H,3-4H2,(H,10,13,14)(H2,15,16,17)/t5-,6+,8+/m0/s1	0	dump	1
149	-1	263.044	3.1	3.47	Missing	C15H8N2O3	Necatorine	InChI=1S/C15H8N2O3/c18-11-7-12-9(5-6-13(19)20-12)15-14(11)8-3-1-2-4-10(8)16-17-15/h1-7,18H	0	duri	1
151	-1	121.051	6.29	6.62	4	C4H10O4	Erythritol	InChI=1S/C4H10O4/c5-1-3(7)4(8)2-6/h3-8H,1-2H2/t3-,4+	0		1
152	1	142.026	12.59	12.76	2	C2H8NO4P	O-Phosphoethanolamine/5-Hydroxymethyl-2-furanoate	InChI=1S/C2H8NO4P/c3-1-2-7-8(4,5)6/h1-3H2,(H2,4,5,6)	0	ethamp	1
154	1	283.019	12.59	13.78	Missing	0	0	0	D-Glucose 6-phosphate/D-Fructose 1-phosphate/D-Fructose 6-phosphate	g1p/gal1p/man1p/f6p	1
155	-1	784.151	9.7	10.24	27	C27H33N9O15P2	FAD	InChI=1S/C27H33N9O15P2/c1-10-3-12-13(4-11(10)2)35(24-18(32-12)25(42)34-27(43)33-24)5-14(37)19(39)15(38)6-48-52(44,45)51-53(46,47)49-7-16-20(40)21(41)26(50-16)36-9-31-17-22(28)29-8-30-23(17)36/h3-4,8-9,14-16,19-21,26,37-41H,5-7H2,1-2H3,(H,44,45)(H,46,47)(H2,28,29,30)(H,34,42,43)/t14-,15+,16+,19-,20+,21+,26+/m0/s1	0		1
156	1	786.163	9.7	10.2	27	C27H33N9O15P2	FAD	InChI=1S/C27H33N9O15P2/c1-10-3-12-13(4-11(10)2)35(24-18(32-12)25(42)34-27(43)33-24)5-14(37)19(39)15(38)6-48-52(44,45)51-53(46,47)49-7-16-20(40)21(41)26(50-16)36-9-31-17-22(28)29-8-30-23(17)36/h3-4,8-9,14-16,19-21,26,37-41H,5-7H2,1-2H3,(H,44,45)(H,46,47)(H2,28,29,30)(H,34,42,43)/t14-,15+,16+,19-,20+,21+,26+/m0/s1	FLAVIN ADENINE DINUCLEOTIDE		1
157	-1	338.988	14.6	15.2	6	C6H14O12P2	1D-Myo-inositol 1,4-bisphosphate	InChI=1S/C6H14O12P2/c7-1-2(8)6(18-20(14,15)16)4(10)3(9)5(1)17-19(11,12)13/h1-10H,(H2,11,12,13)(H2,14,15,16)/t1-,2-,3-,4+,5+,6+/m1/s1	D-Fructose 1,6-bisphosphate	fdp	1
158	-1	193.051	2.29	2.75	10	C10H10O4	trans-Ferulic acid	InChI=1S/C10H10O4/c1-14-9-6-7(2-4-8(9)11)3-5-10(12)13/h2-6,11H,1H3,(H,12,13)/b5-3+	0		1
159	1	261.037	12.59	13.77	6	C6H13O9P	Fructose 6-phosphate	InChI=1S/C6H13O9P/c7-1-3(8)5(10)6(11)4(9)2-15-16(12,13)14/h4-7,9-11H,1-2H2,(H2,12,13,14)/t4-,5-,6-/m1/s1	D-myo-Inositol-1-phosphate/D-myo-Inositol-4-phosphate/D-Glucose 6-phosphate/D-Fructose 6-phosphate	gal1p/man1p/f6p	1
160	1	278.064	12.63	13.77	6	0	0	0	0	gal1p/man1p/f6p	1
161	-1	256.096	10.52	11.08	8	C8H20NO6P	Glycerophosphocholine/Tolmetin	InChI=1S/C8H20NO6P/c1-9(2,3)4-5-14-16(12,13)15-7-8(11)6-10/h8,10-11H,4-7H2,1-3H3/t8-/m0/s1	0	g3pc	1
162	1	258.11	10.3	11	8	C8H20NO6P	Glycerophosphocholine/5-Methylcytidine/Tolmetin	InChI=1S/C8H20NO6P/c1-9(2,3)4-5-14-16(12,13)15-7-8(11)6-10/h8,10-11H,4-7H2,1-3H3/t8-/m0/s1	ReSpect:PM018116 sn-Glycero-3-phosphocholine		1
163	1	280.092	10.25	11.09	Missing	0	0	0	0		1
164	-1	243.064	7.47	7.66	7	C14H12O4	3,3',4'5-Tetrahydroxystilbene	InChI=1S/C14H12O4/c15-11-5-10(6-12(16)8-11)2-1-9-3-4-13(17)14(18)7-9/h1-8,15-18H/b2-1+			0
165	-1	217.048	9.01	9.48	Missing	C12H10O4	Liqcoumarin	InChI=1S/C12H10O4/c1-6-5-10(14)16-9-4-3-8(7(2)13)12(15)11(6)9/h3-5,15H,1-2H3	0		1
166	-1	181.072	9.01	9.6	6	C6H14O6	Galactitol	InChI=1S/C6H14O6/c7-1-3(9)5(11)6(12)4(10)2-8/h3-12H,1-2H2/t3-,4+,5+,6-	D-Mannitol/Dulcitol/L-Iditol/ReSpect:PT200120 L-Iditol|(2S,3R,4R,5S)-hexane-1,2,3,4,5,6-hexol|(2S,3R,4R,5S)-hexane-1,2,3,4,5,6-hexol/D-Sorbitol/sorbitol/MANNITOL	mnl/galt	1
167	1	205.068	9.01	9.48	Missing	0	0	0	0		1
168	-1	193.035	11.96	12.24	6	C6H10O7	D-Glucuronic acid/Dopachrome o-semiquinone/6-(Hydroxymethyl)-2,4(1H,3H)-pteridinedione	InChI=1S/C6H10O7/c7-1-2(8)4(5(10)11)13-6(12)3(1)9/h1-4,6-9,12H,(H,10,11)/t1-,2-,3+,4-,6-/m0/s1	0		1
169	1	180.087	9.13	10.28	6	C6H13NO5	Glucosamine/7-Aminomethyl-7-carbaguanine	InChI=1S/C6H13NO5/c7-3-5(10)4(9)2(1-8)12-6(3)11/h2-6,8-11H,1,7H2/t2-,3-,4-,5-,6?/m1/s1	N-Tris(hydroxymethyl)methylglycine/D-(+)-Mannose/D-Psicose/D-(-)-Tagatose/.beta.-D-Glucose	manam-D	1
170	1	260.053	12.6	13.1	6	C6H14NO8P	Glucosamine-1P	InChI=1S/C6H14NO8P/c7-3-5(10)4(9)2(1-8)14-6(3)15-16(11,12)13/h2-6,8-10H,1,7H2,(H2,11,12,13)/t2-,3-,4-,5-,6+/m1/s1	0	gam6p	1
171	-1	442.017	14.15	14.5	10	C10H15N5O11P2	Guanosine diphosphate	InChI=1S/C10H15N5O11P2/c11-10-13-7-4(8(18)14-10)12-2-15(7)9-6(17)5(16)3(25-9)1-24-28(22,23)26-27(19,20)21/h2-3,5-6,9,16-17H,1H2,(H,22,23)(H2,19,20,21)(H3,11,13,14,18)/t3-,5-,6-,9-/m1/s1	Guanosine 5'-diphosphate/Guanosine 5-diphosphate (GDP)	gdp	1
172	1	444.032	14.15	14.61	10	C10H15N5O11P2	Guanosine diphosphate	InChI=1S/C10H15N5O11P2/c11-10-13-7-4(8(18)14-10)12-2-15(7)9-6(17)5(16)3(25-9)1-24-28(22,23)26-27(19,20)21/h2-3,5-6,9,16-17H,1H2,(H,22,23)(H2,19,20,21)(H3,11,13,14,18)/t3-,5-,6-,9-/m1/s1	Guanosine 5'-diphosphate/Guanosine 5-diphosphate (GDP)/Guanosine 5_-diphosphate	gdp	1
173	1	466.013	14.15	14.61	Missing	0	0	0	0	gdp	1
174	-1	604.072	14.31	14.64	16	C16H25N5O16P2	Guanosine diphosphate mannose	InChI=1S/C16H25N5O16P2/c17-16-19-12-6(13(28)20-16)18-3-21(12)14-10(26)8(24)5(34-14)2-33-38(29,30)37-39(31,32)36-15-11(27)9(25)7(23)4(1-22)35-15/h3-5,7-11,14-15,22-27H,1-2H2,(H,29,30)(H,31,32)(H3,17,19,20,28)/t4-,5-,7-,8-,9+,10-,11+,14-,15-/m1/s1	0	gdpmann	1
175	1	606.084	14.31	14.64	16	C16H25N5O16P2	Guanosine diphosphate mannose	InChI=1S/C16H25N5O16P2/c17-16-19-12-6(13(28)20-16)18-3-21(12)14-10(26)8(24)5(34-14)2-33-38(29,30)37-39(31,32)36-15-11(27)9(25)7(23)4(1-22)35-15/h3-5,7-11,14-15,22-27H,1-2H2,(H,29,30)(H,31,32)(H3,17,19,20,28)/t4-,5-,7-,8-,9+,10-,11+,14-,15-/m1/s1	0	gdpmann	1
176	-1	215.033	9.35	10.3	6	C12H8O4	Methoxsalen	InChI=1S/C12H8O4/c1-14-12-10-8(4-5-15-10)6-7-2-3-9(13)16-11(7)12/h2-6H,1H3	0	glc-D	1
178	1	147.076	10.6	11.2	5	C5H10N2O3	L-Glutamine	InChI=1S/C5H10N2O3/c6-3(5(9)10)1-2-4(7)8/h3H,1-2,6H2,(H2,7,8)(H,9,10)/t3-/m0/s1	L-Glutamine/L-GLUTAMINE	gln-L	1
179	-1	146.046	10.85	11.87	5	C5H9NO4	L-Glutamic acid	InChI=1S/C5H9NO4/c6-3(5(9)10)1-2-4(7)8/h3H,1-2,6H2,(H,7,8)(H,9,10)/t3-/m0/s1	0	glu-L	1
180	1	148.06	10.8	11.9	5	C5H9NO4	L-Glutamic acid	InChI=1S/C5H9NO4/c6-3(5(9)10)1-2-4(7)8/h3H,1-2,6H2,(H,7,8)(H,9,10)/t3-/m0/s1	L-Glutamic acid/Spectral Match to L-Glutamic acid from NIST14	glu-L	1
181	-1	74.0247	10.72	11.33	2	C2H5NO2	Glycine	InChI=1S/C2H5NO2/c3-1-2(4)5/h1,3H2,(H,4,5)	0	gly	1
182	-1	116.072	6.33	7.19	5	C5H11NO2	Betaine	InChI=1S/C5H11NO2/c1-6(2,3)4-5(7)8/h4H2,1-3H3	0	glyb	1
183	1	118.087	6.4	7.1	5	C5H11NO2	Betaine	InChI=1S/C5H11NO2/c1-6(2,3)4-5(7)8/h4H2,1-3H3	0	glyb	1
184	-1	171.006	11.9	12.3	3	C3H9O6P	Glycerol 3-phosphate	InChI=1S/C3H9O6P/c4-1-3(5)2-9-10(6,7)8/h3-5H,1-2H2,(H2,6,7,8)/t3-/m1/s1	0	glyc3p	1
185	1	173.021	11.89	12.38	3	C3H9O6P	Glycerol 3-phosphate	InChI=1S/C3H9O6P/c4-1-3(5)2-9-10(6,7)8/h3-5H,1-2H2,(H2,6,7,8)/t3-/m1/s1	0	glyc3p	1
186	-1	362.051	13.16	13.64	10	C10H14N5O8P	Guanosine monophosphate	InChI=1S/C10H14N5O8P/c11-10-13-7-4(8(18)14-10)12-2-15(7)9-6(17)5(16)3(23-9)1-22-24(19,20)21/h2-3,5-6,9,16-17H,1H2,(H2,19,20,21)(H3,11,13,14,18)/t3-,5-,6-,9-/m1/s1	Guanidylic acid (guanosine monophosphate)/GUANOSINE 5'-MONOPHOSPHATE	gmp	1
187	1	364.065	13.16	13.64	10	C10H14N5O8P	Guanosine monophosphate	InChI=1S/C10H14N5O8P/c11-10-13-7-4(8(18)14-10)12-2-15(7)9-6(17)5(16)3(23-9)1-22-24(19,20)21/h2-3,5-6,9,16-17H,1H2,(H2,19,20,21)(H3,11,13,14,18)/t3-,5-,6-,9-/m1/s1	Guanosine 5_-monophosphate	gmp	1
188	1	386.047	13.16	13.64	Missing	0	0	0	Guanosine 5'-monophosphate	gmp	1
190	1	284.099	8	9	10	C10H13N5O5	Guanosine	InChI=1S/C10H13N5O5/c11-10-13-7-4(8(19)14-10)12-2-15(7)9-6(18)5(17)3(1-16)20-9/h2-3,5-6,9,16-18H,1H2,(H3,11,13,14,19)/t3-,5-,6-,9-/m1/s1	Spectral Match to Guanosine from NIST14/Guanosine	gsn	1
191	1	322.054	8.16	8.66	Missing	0	0	0			0
192	1	306.081	8.11	9.19	Missing	C17H17Cl2N	Sertraline	InChI=1S/C17H17Cl2N/c1-20-17-9-7-12(13-4-2-3-5-14(13)17)11-6-8-15(18)16(19)10-11/h2-6,8,10,12,17,20H,7,9H2,1H3/t12-,17-/m0/s1			0
193	-1	611.145	14.2	14.8	20	C20H32N6O12S2	Oxidized glutathione	InChI=1S/C20H32N6O12S2/c21-9(19(35)36)1-3-13(27)25-11(17(33)23-5-15(29)30)7-39-40-8-12(18(34)24-6-16(31)32)26-14(28)4-2-10(22)20(37)38/h9-12H,1-8,21-22H2,(H,23,33)(H,24,34)(H,25,27)(H,26,28)(H,29,30)(H,31,32)(H,35,36)(H,37,38)	Glutathione, oxidized/GLUTATHIONE/MoNA:2272370 gamma-L-Glutamyl-L-cysteinylglycine	gthox	1
195	1	635.141	14.29	14.77	Missing	0	0	0	0		1
196	-1	150.042	7.03	7.86	5	C5H5N5O	Guanine	InChI=1S/C5H5N5O/c6-5-9-3-2(4(11)10-5)7-1-8-3/h1H,(H4,6,7,8,9,10,11)	0	gua	1
197	1	152.057	7	7.8	5	C5H5N5O	Guanine	InChI=1S/C5H5N5O/c6-5-9-3-2(4(11)10-5)7-1-8-3/h1H,(H4,6,7,8,9,10,11)	0	gua	1
198	1	118.061	10.87	11.11	3	C3H7N3O2	Guanidoacetic acid	InChI=1S/C3H7N3O2/c4-3(5)6-1-2(7)8/h1H2,(H,7,8)(H4,4,5,6)	0	gudac	1
199	-1	154.062	10.07	10.93	6	C6H9N3O2	L-Histidine	InChI=1S/C6H9N3O2/c7-5(6(10)11)1-4-2-8-3-9-4/h2-3,5H,1,7H2,(H,8,9)(H,10,11)/t5-/m0/s1	ReSpect:PT200510 L-Histidine|L-His|L-alpha-Amino-beta-imidazolepropionic Acid|Glyoxaline-5-alanine|(S)-2-Amino-3-(4-imidazolyl)propionic acid|(2S)-2-amino-3-(3H-imidazol-4-yl)propanoic acid/1-((1R,6R)-6-Hydroxy-4-methylcyclohex-3-enyl)ethanone/L-Histidine/MoNA:2294772 (S)-alpha-amino-1H-imidazole-4-propanoic acid	his-L	1
200	1	156.077	10	10.8	6	C6H9N3O2	L-Histidine	InChI=1S/C6H9N3O2/c7-5(6(10)11)1-4-2-8-3-9-4/h2-3,5H,1,7H2,(H,8,9)(H,10,11)/t5-/m0/s1	L-Histidine/Spectral Match to L-Histidine from METLIN	his-L	1
201	1	178.059	9.9	10.97	Missing	0	0	0	0	his-L	1
202	-1	171.007	5.23	5.83	Missing	C3H9O6P	Glycerol 3-phosphate	InChI=1S/C3H9O6P/c4-1-3(5)2-9-10(6,7)8/h3-5H,1-2H2,(H2,6,7,8)/t3-/m1/s1	0	hxan	1
203	-1	135.031	5.23	5.83	5	C5H4N4O	Hypoxanthine/1-Pentanesulfenothioic acid	InChI=1S/C5H4N4O/c10-5-3-4(7-1-6-3)8-2-9-5/h1-2H,(H2,6,7,8,9,10)	0	hxan	1
204	1	137.046	5.2	5.8	5	C5H4N4O	Hypoxanthine/Erythronic acid/1-Pentanesulfenothioic acid	InChI=1S/C5H4N4O/c10-5-3-4(7-1-6-3)8-2-9-5/h1-2H,(H2,6,7,8,9,10)	Massbank:KNA00472 Hypoxanthine|Purine-6-ol/HYPOXANTHINE/Hypoxanthine/Spectral Match to Hypoxanthine from NIST14	hxan	1
205	1	175.001	5.23	5.83	Missing	0	0	0	0	hxan	1
206	1	159.029	5.23	5.83	Missing	C6H6O5	Zymonic acid	InChI=1S/C6H6O5/c1-6(5(9)10)2-3(7)4(8)11-6/h2,7H,1H3,(H,9,10)	0	hxan	1
207	-1	130.087	6.4	7.98	6	C6H13NO2	L-Isoleucine	InChI=1S/C6H13NO2/c1-3-4(2)5(7)6(8)9/h4-5H,3,7H2,1-2H3,(H,8,9)/t4-,5-/m0/s1	0	leu-L	1
209	-1	347.04	12.38	12.92	10	C10H13N4O8P	Inosinic acid/2-O-(6-Phospho-alpha-mannosyl)-D-glycerate	InChI=1S/C10H13N4O8P/c15-6-4(1-21-23(18,19)20)22-10(7(6)16)14-3-13-5-8(14)11-2-12-9(5)17/h2-4,6-7,10,15-16H,1H2,(H,11,12,17)(H2,18,19,20)/t4-,6-,7-,10-/m1/s1	Inosine 5'-monophosphate/Inosine 5'-monophosphate (IMP)	imp	1
210	1	349.054	12.4	12.9	10	C10H13N4O8P	Inosinic acid/2-O-(6-Phospho-alpha-mannosyl)-D-glycerate	InChI=1S/C10H13N4O8P/c15-6-4(1-21-23(18,19)20)22-10(7(6)16)14-3-13-5-8(14)11-2-12-9(5)17/h2-4,6-7,10,15-16H,1H2,(H,11,12,17)(H2,18,19,20)/t4-,6-,7-,10-/m1/s1	ReSpect:PT102580 Inosine-5'-monophosphate|IMP|5'-IMP|I-5'-P|5'-inosinate|Inosinic Acid|[(2R,3S,4R,5R)-3,4-dihydroxy-5-(6-oxo-3H-purin-9-yl)oxolan-2-yl]methyl dihydrogen phosphate/Inosine 5'-monophosphate/Spectral Match to Inosine 5'-monophosphate from NIST14	imp	1
211	1	371.036	12.38	12.92	Missing	0	0	0	Inosine 5'-monophosphate	imp	1
212	-1	179.056	11.87	12.25	6	C6H12O6	D-Glucose/Paraxanthine/Adrenochrome o-semiquinone	InChI=1S/C6H12O6/c7-1-2-3(8)4(9)5(10)6(11)12-2/h2-11H,1H2/t2-,3-,4+,5-,6?/m1/s1	D-FRUCTOSE		1
213	-1	303.05	6.64	7.24	Missing	C15H12O7	Pratenol B	InChI=1S/C15H12O7/c16-10-2-1-8-3-9(7-22-13(8)4-10)11(5-14(18)19)12(17)6-15(20)21/h1-5,16H,6-7H2,(H,18,19)(H,20,21)/b11-5+	0	ins	1
216	1	307.044	6.64	7.24	10	C14H10O8	2-(3,4-Dihydroxybenzoyloxy)-4,6-dihydroxybenzoate	InChI=1S/C14H10O8/c15-7-4-10(18)12(13(19)20)11(5-7)22-14(21)6-1-2-8(16)9(17)3-6/h1-5,15-18H,(H,19,20)	0	ins	1
217	1	291.069	6.64	7.24	10	C12H18O4S2	Isoprothiolane/Dedimethylchlorpromazine	InChI=1S/C12H18O4S2/c1-7(2)15-10(13)9(11(14)16-8(3)4)12-17-5-6-18-12/h7-8H,5-6H2,1-4H3	0	ins	1
218	1	204.124	1.31	1.67	10	C9H17NO4	L-Acetylcarnitine	InChI=1S/C9H17NO4/c1-7(11)14-8(5-9(12)13)6-10(2,3)4/h8H,5-6H2,1-4H3	0		1
220	1	365.105	10.66	11.15	Missing	C21H16O6	Gerberinol	InChI=1S/C21H16O6/c1-10-5-3-7-14-16(10)18(22)12(20(24)26-14)9-13-19(23)17-11(2)6-4-8-15(17)27-21(13)25/h3-8,22-23H,9H2,1-2H3	sucrose	isomaltu/sucr	1
221	1	343.123	11.49	12.07	12	C12H22O11	Melibiose	InChI=1S/C12H22O11/c13-1-3-5(14)8(17)10(19)12(23-3)21-2-4-6(15)7(16)9(18)11(20)22-4/h3-20H,1-2H2/t3-,4-,5+,6-,7+,8+,9-,10-,11?,12+/m1/s1	Lactose/HMDB:HMDB00186-293 Alpha-Lactose/Spectral Match to Lactose from NIST14	lcts/melb-D	1
222	-1	378.098	10.58	11.11	13	C13H21N3O8S	S-Lactoylglutathione	InChI=1S/C13H21N3O8S/c1-6(17)13(24)25-5-8(11(21)15-4-10(19)20)16-9(18)3-2-7(14)12(22)23/h6-8,17H,2-5,14H2,1H3,(H,15,21)(H,16,18)(H,19,20)(H,22,23)/t6-,7+,8+/m1/s1	S-Lactoylglutathione	lgt-S	1
223	1	380.112	10.6	11.2	13	C13H21N3O8S	S-Lactoylglutathione	InChI=1S/C13H21N3O8S/c1-6(17)13(24)25-5-8(11(21)15-4-10(19)20)16-9(18)3-2-7(14)12(22)23/h6-8,17H,2-5,14H2,1H3,(H,15,21)(H,16,18)(H,19,20)(H,22,23)/t6-,7+,8+/m1/s1	S-Lactoylglutathione/ReSpect:PT106830 S-Lactoylglutathione|S-Pyruvoylglutathione|S-Pyruvylglutathione|(2S)-2-amino-5-[[(2R)-1-(carboxymethylamino)-3-[(2R)-2-hydroxypropanoyl]sulfanyl-1-oxopropan-2-yl]amino]-5-oxopentanoic acid	lgt-S	1
224	1	402.094	10.58	11.11	Missing	0	0	0	0	lgt-S	1
225	-1	207.078	7.01	7.65	10	C10H12N2O3	L-Kynurenine	InChI=1S/C10H12N2O3/c11-7-4-2-1-3-6(7)9(13)5-8(12)10(14)15/h1-4,8H,5,11-12H2,(H,14,15)/t8-/m0/s1	0	Lkynr	1
226	1	209.092	7	7.6	10	C10H12N2O3	L-Kynurenine	InChI=1S/C10H12N2O3/c11-7-4-2-1-3-6(7)9(13)5-8(12)10(14)15/h1-4,8H,5,11-12H2,(H,14,15)/t8-/m0/s1	L-Kynurenine/Spectral Match to L-Kynurenine from NIST14/Kynurenine	Lkynr	1
227	-1	145.098	15.51	16.29	6	C6H14N2O2	L-Lysine	InChI=1S/C6H14N2O2/c7-4-2-1-3-5(8)6(9)10/h5H,1-4,7-8H2,(H,9,10)/t5-/m0/s1	MoNA:2299029 2-Oxoglutaric Acid	lys-L	1
229	-1	133.014	12.25	12.7	4	C4H6O5	L-Malic acid/3,3-Dimethyl-1,2-dithiolane	InChI=1S/C4H6O5/c5-2(4(8)9)1-3(6)7/h2,5H,1H2,(H,6,7)(H,8,9)/t2-/m0/s1	0	mal-L	1
230	-1	148.044	7.18	8.17	5	C5H11NO2S	L-Methionine	InChI=1S/C5H11NO2S/c1-9-3-2-4(6)5(7)8/h4H,2-3,6H2,1H3,(H,7,8)/t4-/m0/s1	0	met-L	1
231	1	150.058	7.2	8.1	5	C5H11NO2S	L-Methionine	InChI=1S/C5H11NO2S/c1-9-3-2-4(6)5(7)8/h4H,2-3,6H2,1H3,(H,7,8)/t4-/m0/s1	L-Methionine/Spectral Match to L-Methionine from NIST14	met-L	1
232	-1	229.049	5.58	6.42	Missing	C13H10O4	Coriandrin	InChI=1S/C13H10O4/c1-7-5-8-6-10-9(3-4-16-10)12(15-2)11(8)13(14)17-7/h3-6H,1-2H3	MoNA:2255129 n-Dodecane-a,w-dioic acid	mgal-D	1
234	1	217.068	6.03	6.4	Missing	0	0	0		mgal-D	0
235	1	138.055	7	7.82	7	C7H7NO2	Trigonelline	InChI=1S/C7H7NO2/c1-8-4-2-3-6(5-8)7(9)10/h2-5H,1H3	Glycan Le-X Trisaccharide/Glycan A-Type II Tetrasaccharide	mnac	1
236	-1	174.041	11	11.85	6	C6H9NO5	N-Acetyl-L-aspartic acid/Berteroin	InChI=1S/C6H9NO5/c1-3(8)7-4(6(11)12)2-5(9)10/h4H,2H2,1H3,(H,7,8)(H,9,10)(H,11,12)/t4-/m0/s1	0	Nacasp	1
237	1	176.055	11.34	11.97	6	C6H9NO5	N-Acetyl-L-aspartic acid/Berteroin	InChI=1S/C6H9NO5/c1-3(8)7-4(6(11)12)2-5(9)10/h4H,2H2,1H3,(H,7,8)(H,9,10)(H,11,12)/t4-/m0/s1	0	Nacasp	1
238	-1	742.071	13.79	14.15	21	0	0	0	.beta.-Nicotinamide adenine dinucleotide phosphate	nadp	1
239	1	744.082	13.7	14.3	21	0	0	0	.beta.-Nicotinamide adenine dinucleotide phosphate	nadp	1
241	1	335.064	12.2	12.41	11	C11H15N2O8P	Nicotinamide ribotide	InChI=1S/C11H15N2O8P/c12-10(16)6-2-1-3-13(4-6)11-9(15)8(14)7(21-11)5-20-22(17,18)19/h1-4,7-9,11,14-15H,5H2,(H3-,12,16,17,18,19)/t7-,8-,9-,11-/m1/s1	0		1
244	1	133.097	14.5	15.4	5	C5H12N2O2	Ornithine	InChI=1S/C5H12N2O2/c6-3-1-2-4(7)5(8)9/h4H,1-3,6-7H2,(H,8,9)/t4-/m0/s1	Massbank:KO003638 D-Ornithine/L-Ornithine	orn	1
245	-1	166.975	13.7	14.15	3	C3H5O6P	Phosphoenolpyruvic acid	InChI=1S/C3H5O6P/c1-2(3(4)5)9-10(6,7)8/h1H2,(H,4,5)(H2,6,7,8)	0	pep	1
246	-1	164.072	5.55	7.19	9	C9H11NO2	L-Phenylalanine	InChI=1S/C9H11NO2/c10-8(9(11)12)6-7-4-2-1-3-5-7/h1-5,8H,6,10H2,(H,11,12)/t8-/m0/s1	MoNA:2300552 (S)-alpha-Aminobenzenepropanoate/L-PHENYLALANINE/1-Pyrrolidinecarbodithioic acid, ammonium salt	phe-L	1
247	1	166.086	6	7	9	C9H11NO2	L-Phenylalanine	InChI=1S/C9H11NO2/c10-8(9(11)12)6-7-4-2-1-3-5-7/h1-5,8H,6,10H2,(H,11,12)/t8-/m0/s1	DL-Phenylalanine	phe-L	1
248	1	124.039	2.64	3.52	6	C6H5NO2	Nicotinic acid	InChI=1S/C6H5NO2/c8-6(9)5-2-1-3-7-4-5/h1-4H,(H,8,9)
249	-1	114.056	8.22	8.7	5	C5H9NO2	L-Proline	InChI=1S/C5H9NO2/c7-5(8)4-2-1-3-6-4/h4,6H,1-3H2,(H,7,8)/t4-/m0/s1	0	pro-L	1
250	1	116.071	8	8.8	5	C5H9NO2	L-Proline	InChI=1S/C5H9NO2/c7-5(8)4-2-1-3-6-4/h4,6H,1-3H2,(H,7,8)/t4-/m0/s1	0	pro-L	1
253	1	253.008	12.07	12.91	Missing	0	0	0	D-Ribose 5-phosphate	r5p/ru5p-D	1
254	1	231.026	12.14	12.91	5	C5H11O8P	D-Ribulose 5-phosphate	InChI=1S/C5H11O8P/c6-1-3(7)5(9)4(8)2-13-14(10,11)12/h4-6,8-9H,1-2H2,(H2,10,11,12)/t4-,5+/m1/s1	0	ru5p-D	1
255	1	248.052	12.14	12.91	5	C8H10FN3O3S	Emtricitabine	InChI=1S/C8H10FN3O3S/c9-4-1-12(8(14)11-7(4)10)5-3-16-6(2-13)15-5/h1,5-6,13H,2-3H2,(H2,10,11,14)/t5-,6+/m0/s1	0	ru5p-D	1
256	-1	289.033	12.8	13.4	7	C7H15O10P	D-Sedoheptulose 7-phosphate	InChI=1S/C7H15O10P/c8-2-7(12)6(11)5(10)4(9)3(17-7)1-16-18(13,14)15/h3-6,8-12H,1-2H2,(H2,13,14,15)/t3-,4-,5-,6+,7?/m1/s1	MoNA:2356408 altro-Heptulose 7-phosphate/Acethydrazide, 2-(2-thienyl)-N2-(4-nitrobenzylideno)-	s7p	1
257	1	291.047	12.87	13.29	7	C7H15O10P	D-Sedoheptulose 7-phosphate	InChI=1S/C7H15O10P/c8-2-7(12)6(11)5(10)4(9)3(17-7)1-16-18(13,14)15/h3-6,8-12H,1-2H2,(H2,13,14,15)/t3-,4-,5-,6+,7?/m1/s1	0	s7p	1
258	1	313.029	12.87	13.29	7	C9H16N2O5Se	Gamma-Glutamyl-Se-methylselenocysteine	InChI=1S/C9H16N2O5Se/c1-17-4-6(9(15)16)11-7(12)3-2-5(10)8(13)14/h5-6H,2-4,10H2,1H3,(H,11,12)(H,13,14)(H,15,16)	0	s7p	1
259	-1	104.035	10.92	11.35	3	C3H7NO3	L-Serine	InChI=1S/C3H7NO3/c4-2(1-5)3(6)7/h2,5H,1,4H2,(H,6,7)/t2-/m0/s1	0	ser-L	1
260	1	106.05	11	11.3	3	C3H7NO3	L-Serine	InChI=1S/C3H7NO3/c4-2(1-5)3(6)7/h2,5H,1,4H2,(H,6,7)/t2-/m0/s1	serine	ser-L	1
261	1	360.15	10.66	11.15	Missing	0	0	0	Spectral Match to Palatinose from NIST14		1
262	-1	149.009	12.75	13.21	4	C4H6O6	Tartaric acid/2-Methyl-2-(methyldithio)propanal	InChI=1S/C4H6O6/c5-1(3(7)8)2(6)4(9)10/h1-2,5-6H,(H,7,8)(H,9,10)/t1-,2-/m1/s1	0		1
263	-1	124.007	9.37	10.18	2	C2H7NO3S	Taurine	InChI=1S/C2H7NO3S/c3-1-2-7(4,5)6/h1-3H2,(H,4,5,6)	MoNA:2305602 Aminoethylsulfonic acid/Taurine		1
264	1	126.022	9.2	10.1	2	C2H7NO3S	Taurine	InChI=1S/C2H7NO3S/c3-1-2-7(4,5)6/h1-3H2,(H,4,5,6)	0		1
265	1	148.004	9.37	10.18	Missing	0	0	0	0		1
266	1	345.078	11.44	11.92	12	C12H17N4O4PS	Thiamine monophosphate	InChI=1S/C12H17N4O4PS/c1-8-11(3-4-20-21(17,18)19)22-7-16(8)6-10-5-14-9(2)15-12(10)13/h5,7H,3-4,6H2,1-2H3,(H3-,13,14,15,17,18,19)	Thiamine monophosphate	thmmp	1
267	-1	423.03	12.1	12.5	12	C14H18NO10S2	Glucosinalbin/Thiamine(1+) Diphosphate(1-)	InChI=1S/C14H19NO10S2/c16-6-9-11(18)12(19)13(20)14(24-9)26-10(15-25-27(21,22)23)5-7-1-3-8(17)4-2-7/h1-4,9,11-14,16-20H,5-6H2,(H,21,22,23)/p-1/b15-10-/t9-,11-,12+,13-,14+/m1/s1	0	thmpp	1
268	1	425.044	12.3	12.66	12	C14H18NO10S2	Glucosinalbin/Thiamine(1+) Diphosphate(1-)	InChI=1S/C14H19NO10S2/c16-6-9-11(18)12(19)13(20)14(24-9)26-10(15-25-27(21,22)23)5-7-1-3-8(17)4-2-7/h1-4,9,11-14,16-20H,5-6H2,(H,21,22,23)/p-1/b15-10-/t9-,11-,12+,13-,14+/m1/s1	0	thmpp	1
269	1	447.027	12.41	12.7	Missing	0	0	0	0	thmpp	1
270	-1	125.036	2.62	2.81	5	C5H6N2O2	Thymine	InChI=1S/C5H6N2O2/c1-3-2-6-5(9)7-4(3)8/h2H,1H3,(H2,6,7,8,9)	0	thym	1
271	1	127.05	2.6	3.16	5	C5H6N2O2	Thymine	InChI=1S/C5H6N2O2/c1-3-2-6-5(9)7-4(3)8/h2H,1H3,(H2,6,7,8,9)			0
272	-1	241.083	2.6	2.8	10	C10H14N2O5	Thymidine	InChI=1S/C10H14N2O5/c1-5-3-12(10(16)11-9(5)15)8-2-6(14)7(4-13)17-8/h3,6-8,13-14H,2,4H2,1H3,(H,11,15,16)/t6-,7+,8+/m0/s1	0		1
273	1	189.16	14	14.8	9	C9H20N2O2	N6,N6,N6-Trimethyl-L-lysine	InChI=1S/C9H20N2O2/c1-11(2,3)7-5-4-6-8(10)9(12)13/h8H,4-7,10H2,1-3H3/t8-/m0/s1	N.alpha.-Acetyl-L-lysine/NEPSILON,NEPSILON,NEPSILON-TRIMETHYLLYSINE		1
274	-1	203.083	7.65	8.27	11	C11H12N2O2	L-Tryptophan	InChI=1S/C11H12N2O2/c12-9(11(14)15)5-7-6-13-10-4-2-1-3-8(7)10/h1-4,6,9,13H,5,12H2,(H,14,15)/t9-/m0/s1	DL-Tryptophan/L-Tryptophan/MoNA:2305486 L-(-)-Tryptophan/MoNA:2313053 L-(-)-Tryptophan		1
275	1	205.097	7.6	8.3	11	C11H12N2O2	L-Tryptophan	InChI=1S/C11H12N2O2/c12-9(11(14)15)5-7-6-13-10-4-2-1-3-8(7)10/h1-4,6,9,13H,5,12H2,(H,14,15)/t9-/m0/s1	Massbank:BML01185 L-Tryptophan/Spectral Match to L-Tryptophan from NIST14	trp-L	1
276	-1	180.066	8.6	9.31	9	C9H11NO3	L-Tyrosine	InChI=1S/C9H11NO3/c10-8(9(12)13)5-6-1-3-7(11)4-2-6/h1-4,8,11H,5,10H2,(H,12,13)/t8-/m0/s1	0		1
277	1	182.081	8.6	9.15	9	C9H11NO3	L-Tyrosine	InChI=1S/C9H11NO3/c10-8(9(12)13)5-6-1-3-7(11)4-2-6/h1-4,8,11H,5,10H2,(H,12,13)/t8-/m0/s1	0		1
278	-1	606.076	12.1	12.6	17	C17H27N3O17P2	Uridine diphosphate-N-acetylglucosamine	InChI=1S/C17H27N3O17P2/c1-6(22)18-10-13(26)11(24)7(4-21)35-16(10)36-39(31,32)37-38(29,30)33-5-8-12(25)14(27)15(34-8)20-3-2-9(23)19-17(20)28/h2-3,7-8,10-16,21,24-27H,4-5H2,1H3,(H,18,22)(H,29,30)(H,31,32)(H,19,23,28)/t7-,8-,10-,11-,12-,13-,14-,15-,16-/m1/s1	Uridine diphosphate-N-acetylglucosamine	uacmam/uacgam	1
279	1	608.089	12.17	12.62	17	C17H27N3O17P2	Uridine diphosphate-N-acetylglucosamine	InChI=1S/C17H27N3O17P2/c1-6(22)18-10-13(26)11(24)7(4-21)35-16(10)36-39(31,32)37-38(29,30)33-5-8-12(25)14(27)15(34-8)20-3-2-9(23)19-17(20)28/h2-3,7-8,10-16,21,24-27H,4-5H2,1H3,(H,18,22)(H,29,30)(H,31,32)(H,19,23,28)/t7-,8-,10-,11-,12-,13-,14-,15-,16-/m1/s1	ReSpect:PS037006 Uridine-5'-diphospho-N-acetylglucosamine sodium salt|UDPAG|UDP-GlcNAc|UDP-N-acetylglucosamine/URIDINE 5'-DIPHOSPHO-N-ACETYLGALACTOSAMINE	uacmam/uacgam	1
280	1	630.07	12.17	12.62	Missing	0	0	0	0	uacmam/uacgam	1
283	1	426.991	12.94	13.69	Missing	0	0	0	Uridine 5'-diphosphate	udp	1
284	1	422.036	12.94	13.69	Missing	0	0	0	MoNA:3173941 [[4-methylsulfinyl-1-[(2S,3R,4S,5S,6R)-3,4,5-trihydroxy-6-(hydroxymethyl)oxan-2-yl]sulfanylbutylidene]amino] hydrogen sulfate	udp	1
286	1	598.068	14.94	15.37	Missing	0	0	0	0	udpglcur	1
287	-1	323.029	11.7	12.4	9	C9H13N2O9P	Uridine 5'-monophosphate/6-Chlorocatechin	InChI=1S/C9H13N2O9P/c12-5-1-2-11(9(15)10-5)8-7(14)6(13)4(20-8)3-19-21(16,17)18/h1-2,4,6-8,13-14H,3H2,(H,10,12,15)(H2,16,17,18)/t4-,6-,7-,8-/m1/s1	Uridine 5'-monophosphate/ReSpect:PT203720 Uridine-5'-monophosphate|UMP|U 5???-P|Uridylic acid|uridylate|[(2R,3S,4R,5R)-5-(2,4-dioxopyrimidin-1-yl)-3,4-dihydroxyoxolan-2-yl]methyl dihydrogen phosphate	ump	1
288	1	325.043	12.09	12.43	9	C9H13N2O9P	Uridine 5'-monophosphate	InChI=1S/C9H13N2O9P/c12-5-1-2-11(9(15)10-5)8-7(14)6(13)4(20-8)3-19-21(16,17)18/h1-2,4,6-8,13-14H,3H2,(H,10,12,15)(H2,16,17,18)/t4-,6-,7-,8-/m1/s1	Uridine 5'-monophosphate	ump	1
289	1	347.025	12.09	12.43	Missing	0	0	0	0	ump	1
290	-1	111.02	2.84	3.26	4	C4H4N2O2	Uracil	InChI=1S/C4H4N2O2/c7-3-1-2-5-4(8)6-3/h1-2H,(H2,5,6,7,8)	0	ura	1
291	-1	279.039	4.84	5.67	Missing	0	0	0	0	uri	1
294	-1	363.035	14.2	14.7	10	C10H13N4O9P	Xanthylic acid	InChI=1S/C10H13N4O9P/c15-5-3(1-22-24(19,20)21)23-9(6(5)16)14-2-11-4-7(14)12-10(18)13-8(4)17/h2-3,5-6,9,15-16H,1H2,(H2,19,20,21)(H2,12,13,17,18)/t3-,5-,6-,9-/m1/s1	XMP	xmp	1
295	1	365.049	14.3	14.63	10	C10H13N4O9P	Xanthylic acid	InChI=1S/C10H13N4O9P/c15-5-3(1-22-24(19,20)21)23-9(6(5)16)14-2-11-4-7(14)12-10(18)13-8(4)17/h2-3,5-6,9,15-16H,1H2,(H2,19,20,21)(H2,12,13,17,18)/t3-,5-,6-,9-/m1/s1	ReSpect:PT103740 Xanthosine-5???-monophosphate disodium salt|XMP|Xanthylic acid|(9-D-Ribosylxanthine)-5'-phosphate|[(2R,3S,4R,5R)-5-(2,6-dioxo-3H-purin-9-yl)-3,4-dihydroxyoxolan-2-yl]methyl dihydrogen phosphate	xmp	1
296	1	387.031	14.3	14.63	Missing	C17H11ClF4N2S	Quazepam	InChI=1S/C17H11ClF4N2S/c18-10-5-6-14-12(7-10)16(11-3-1-2-4-13(11)19)23-8-15(25)24(14)9-17(20,21)22/h1-7H,8-9H2	0	xmp	1
297	-1	283.068	8.12	8.49	10	C10H12N4O6	Xanthosine	InChI=1S/C10H12N4O6/c15-1-3-5(16)6(17)9(20-3)14-2-11-4-7(14)12-10(19)13-8(4)18/h2-3,5-6,9,15-17H,1H2,(H2,12,13,18,19)/t3-,5-,6-,9-/m1/s1			0
298	1	285.083	8.12	8.49	10	C10H12N4O6	Xanthosine	InChI=1S/C10H12N4O6/c15-1-3-5(16)6(17)9(20-3)14-2-11-4-7(14)12-10(19)13-8(4)18/h2-3,5-6,9,15-17H,1H2,(H2,12,13,18,19)/t3-,5-,6-,9-/m1/s1			0
299	-1	87.0088	2	3	3	C3H4O3	Pyruvic acid	InChI=1S/C3H4O3/c1-2(4)3(5)6/h1H3,(H,5,6)	0		1
300	-1	89.0244	1.2	5	3	C3H6O3	L-Lactic acid	InChI=1S/C3H6O3/c1-2(4)3(5)6/h2,4H,1H3,(H,5,6)/t2-/m0/s1	0		1
301	1	90.055	1.3	2.5	3	C3H7NO2	Beta-Alanine	InChI=1S/C3H7NO2/c4-2-1-3(5)6/h1-2,4H2,(H,5,6)	0		1
302	1	132.102	6.9	7.35	6	C6H13NO2	L-Isoleucine	InChI=1S/C6H13NO2/c1-3-4(2)5(7)6(8)9/h4-5H,3,7H2,1-2H3,(H,8,9)/t4-,5-/m0/s1	Norleucine	leu-L	1
303	-1	426.022	13	14	10	C10H15N5O10P2	Adenosine 3',5'-diphosphate	InChI=1S/C10H15N5O10P2/c11-8-5-9(13-2-12-8)15(3-14-5)10-6(16)7(25-27(20,21)22)4(24-10)1-23-26(17,18)19/h2-4,6-7,10,16H,1H2,(H2,11,12,13)(H2,17,18,19)(H2,20,21,22)/t4-,6-,7-,10-/m1/s1	ADP/ADENOSINE 5'-DIPHOSPHATE	dgdp	1
304	1	76.0393	10.8	11.3	2	C2H5NO2	Glycine	InChI=1S/C2H5NO2/c3-1-2(4)5/h1,3H2,(H,4,5)	0	gly	1
305	1	84.0813	10.9	12	5	C5H9N	(+)-2,3-Dihydro-3-methyl-1H-pyrrole	InChI=1S/C5H9N/c1-5-2-3-6-4-5/h2-3,5-6H,4H2,1H3	0		1
306	-1	112.04	11.1	12	5	C5H7NO2	1-Pyrroline-5-carboxylic acid	InChI=1S/C5H7NO2/c7-5(8)4-2-1-3-6-4/h3-4H,1-2H2,(H,7,8)	0	1p2cbxl/1pyr5c	1
307	-1	115.004	11	12.6	4	C4H4O4	Fumaric acid	InChI=1S/C4H4O4/c5-3(6)1-2-4(7)8/h1-2H,(H,5,6)(H,7,8)/b2-1+	0	fum	1
308	-1	115.04	2.3	2.6	5	C5H8O3	Alpha-ketoisovaleric acid	InChI=1S/C5H8O3/c1-3(2)4(6)5(7)8/h3H,1-2H3,(H,7,8)	0	3mob	1
309	-1	116.035	3.65	4.06	4	C4H7NO3	Acetylglycine	InChI=1S/C4H7NO3/c1-3(6)5-2-4(7)8/h2H2,1H3,(H,5,6)(H,7,8)	0	acgly	1
310	-1	117.019	11.6	12.2	4	C4H6O4	Methylmalonic acid	InChI=1S/C4H6O4/c1-2(3(5)6)4(7)8/h2H,1H3,(H,5,6)(H,7,8)	0	succ/mmcoa-R	1
311	-1	129.056	1.2	1.45	6	C6H10O3	2-Methyl-3-ketovaleric acid	InChI=1S/C6H10O3/c1-3-5(7)4(2)6(8)9/h4H,3H2,1-2H3,(H,8,9)	0	3mop/4mop	1
312	1	130.05	7	8.4	5	C5H7NO3	Pyroglutamic acid	InChI=1S/C5H7NO3/c7-4-2-1-3(6-4)5(8)9/h3H,1-2H2,(H,6,7)(H,8,9)/t3-/m0/s1	5-OXO-L-PROLINE	5oxpro	1
313	-1	130.051	1.35	1.6	5	C5H9NO3	4-Hydroxyproline	InChI=1S/C5H9NO3/c7-3-1-4(5(8)9)6-2-3/h3-4,6-7H,1-2H2,(H,8,9)/t3-,4+/m1/s1	0	5a2opntn/5aop/acala-L/ glu5sa	1
314	1	131.118	10.5	12	6	C6H14N2O	N-Acetylputrescine	InChI=1S/C6H14N2O/c1-6(9)8-5-3-2-4-7/h2-5,7H2,1H3,(H,8,9)	N-Acetylputrescine	aprut	1
315	1	144.081	7.6	8.2	10	C10H9N	6-Methylquinoline	InChI=1S/C10H9N/c1-8-4-5-10-9(7-8)3-2-6-11-10/h2-7H,1H3	N.epsilon.-Methyl-L-lysine		1
316	1	168.066	12.2	12.7	8	C8H9NO3	Pyridoxal	InChI=1S/C8H9NO3/c1-5-8(12)7(4-11)6(3-10)2-9-5/h2,4,10,12H,3H2,1H3	N-Acetyl-D-mannosamine		1
317	-1	168.991	12	12.5	3	C3H7O6P	D-Glyceraldehyde 3-phosphate	InChI=1S/C3H7O6P/c4-1-3(5)2-9-10(6,7)8/h1,3,5H,2H2,(H2,6,7,8)	ReSpect:PT205890 DL-Glyceraldehyde 3-phosphate solution|Glyceraldehyde-3P|(2-hydroxy-3-oxopropyl) dihydrogen phosphate	dhap	1
318	-1	168.991	12.6	13.2	3	C3H7O6P	D-Glyceraldehyde 3-phosphate	InChI=1S/C3H7O6P/c4-1-3(5)2-9-10(6,7)8/h1,3,5H,2H2,(H2,6,7,8)	ReSpect:PT205890 DL-Glyceraldehyde 3-phosphate solution|Glyceraldehyde-3P|(2-hydroxy-3-oxopropyl) dihydrogen phosphate/3-(1-methylethyl)-1-nitrocyclohexene	g3p	1
319	-1	176.039	2.6	2.8	6	C6H11NO3S	N-Formyl-L-methionine/Polyvidone	InChI=1S/C6H11NO3S/c1-11-3-2-5(6(9)10)7-4-8/h4-5H,2-3H2,1H3,(H,7,8)(H,9,10)/t5-/m1/s1	0	formet-L	1
320	1	188.176	16.1	17	9	C9H21N3O	N1-Acetylspermidine	InChI=1S/C9H21N3O/c1-9(13)12-8-4-7-11-6-3-2-5-10/h11H,2-8,10H2,1H3,(H,12,13)	0	N1aspmd	1
322	-1	195.051	9.1	9.9	6	C6H12O7	Galactonic acid/1,3-Dimethyluric acid	InChI=1S/C6H12O7/c7-1-2(8)3(9)4(10)5(11)6(12)13/h2-5,7-11H,1H2,(H,12,13)/t2-,3+,4+,5-/m1/s1	D-Gluconic acid/Galactonic acid/Gluconic acid		1
323	-1	202.11	2.5	2.6	10	0	0	0	0		1
324	1	203.15	13.4	14	8	C8H18N4O2	Asymmetric dimethylarginine	InChI=1S/C8H18N4O2/c1-12(2)8(10)11-5-3-4-6(9)7(13)14/h6H,3-5,9H2,1-2H3,(H2,10,11)(H,13,14)/t6-/m0/s1	NG,NG-Dimethyl-L-arginine/ReSpect:PM000958 NG,NG,dimethylarginine	adma	1
325	1	204.123	7	7.6	9	C9H17NO4	L-Acetylcarnitine	InChI=1S/C9H17NO4/c1-7(11)14-8(5-9(12)13)6-10(2,3)4/h8H,5-6H2,1-4H3	N-Acetyl-D-mannosamine/N-Acetyl-D-glucosamine/Spectral Match to N-Acetyl-D-glucosamine from NIST14	acrn	1
326	-1	217.083	6.5	8.2	8	C8H14N2O5	Glutamylalanine	InChI=1S/C8H14N2O5/c1-4(8(14)15)10-7(13)5(9)2-3-6(11)12/h4-5H,2-3,9H2,1H3,(H,10,13)(H,11,12)(H,14,15)	0	gluala	1
327	-1	218.067	11.1	11.45	8	C9H17NOS2	1-Isothiocyanato-7-(methylsulfinyl)heptane	InChI=1S/C9H17NOS2/c1-13(11)8-6-4-2-3-5-7-10-9-12/h2-8H2,1H3	0	3succser-L	1
328	1	228.098	6.2	6.6	9	C9H13N3O4	Deoxycytidine	InChI=1S/C9H13N3O4/c10-7-1-2-12(9(15)11-7)8-3-5(14)6(4-13)16-8/h1-2,5-6,8,13-14H,3-4H2,(H2,10,11,15)/t5-,6+,8+/m0/s1	0		1
329	-1	259.022	12	12.4	Missing	C6H13O9P	Fructose 6-phosphate/Urolithin D	InChI=1S/C6H13O9P/c7-1-3(8)5(10)6(11)4(9)2-15-16(12,13)14/h4-7,9-11H,1-2H2,(H2,12,13,14)/t4-,5-,6-/m1/s1	0		1
331	1	268.104	6.9	7.45	10	C10H13N5O4	Adenosine/Neuraminic acid	InChI=1S/C10H13N5O4/c11-8-5-9(13-2-12-8)15(3-14-5)10-7(18)6(17)4(1-16)19-10/h2-4,6-7,10,16-18H,1H2,(H2,11,12,13)/t4-,6-,7-,10-/m1/s1	0	dgsn	1
332	1	282.12	7.8	8.4	11	C11H15N5O4	1-Methyladenosine/N-(1-Deoxy-1-fructosyl)threonine	InChI=1S/C11H15N5O4/c1-15-3-14-10-6(9(15)12)13-4-16(10)11-8(19)7(18)5(2-17)20-11/h3-5,7-8,11-12,17-19H,2H2,1H3/t5-,7-,8-,11-/m1/s1	Duryl-.beta.-phenylpropionate	1madn	1
333	-1	288.12	6.8	8	11	C11H19N3O6	Ophthalmic acid	InChI=1S/C11H19N3O6/c1-2-7(10(18)13-5-9(16)17)14-8(15)4-3-6(12)11(19)20/h6-7H,2-5,12H2,1H3,(H,13,18)(H,14,15)(H,16,17)(H,19,20)/t6-,7-/m0/s1	0	gluabutgly	1
334	1	302.305	2.5	3.4	18	C18H39NO2	Sphinganine	InChI=1S/C18H39NO2/c1-2-3-4-5-6-7-8-9-10-11-12-13-14-15-18(21)17(19)16-20/h17-18,20-21H,2-16,19H2,1H3/t17-,18+/m0/s1	D-erythro-Sphinganine/Sphinganine		1
335	-1	306.077	11.2	11.9	10	C10H17N3O6S	Glutathione/Hallacridone	InChI=1S/C10H17N3O6S/c11-5(10(18)19)1-2-7(14)13-6(4-20)9(17)12-3-8(15)16/h5-6,20H,1-4,11H2,(H,12,17)(H,13,14)(H,15,16)(H,18,19)/t5-,6-/m0/s1	GLUTATHIONE/Glutathione	gthrd	1
336	-1	346.056	12.2	12.8	10	C10H14N5O7P	Adenosine monophosphate	InChI=1S/C10H14N5O7P/c11-8-5-9(13-2-12-8)15(3-14-5)10-7(17)6(16)4(22-10)1-21-23(18,19)20/h2-4,6-7,10,16-17H,1H2,(H2,11,12,13)(H2,18,19,20)/t4-,6-,7-,10-/m1/s1	Adenosine 5'-monophosphate/Adenosine monophosphate	dgmp	1
337	1	483.992	14.5	15.1	9	C9H16N3O14P3	Cytidine triphosphate	InChI=1S/C9H16N3O14P3/c10-5-1-2-12(9(15)11-5)8-7(14)6(13)4(24-8)3-23-28(19,20)26-29(21,22)25-27(16,17)18/h1-2,4,6-8,13-14H,3H2,(H,19,20)(H,21,22)(H2,10,11,15)(H2,16,17,18)/t4-,6-,7-,8-/m1/s1	0	ctp	1
338	-1	535.037	12.8	13.2	14	C14H22N2O16P2	UDP-D-Xylose	InChI=1S/C14H22N2O16P2/c17-5-3-28-13(11(22)8(5)19)31-34(26,27)32-33(24,25)29-4-6-9(20)10(21)12(30-6)16-2-1-7(18)15-14(16)23/h1-2,5-6,8-13,17,19-22H,3-4H2,(H,24,25)(H,26,27)(H,15,18,23)/t5-,6-,8+,9-,10-,11-,12?,13?/m1/s1	0	udpxyl	1
340	-1	662.102	11.5	11.9	21	C21H27N7O14P2	Fenugreekine	InChI=1S/C21H27N7O14P2/c22-18-12-20(25-6-24-18)28(7-26-12)21-16(32)14(30)11(41-21)5-39-44(36,37)42-43(34,35)38-4-10-13(29)15(31)17(40-10)8-2-1-3-9(27-8)19(23)33/h1-3,6-7,10-11,13-17,21,29-32H,4-5H2,(H2,23,33)(H,34,35)(H,36,37)(H2,22,24,25)/t10-,11-,13-,14-,15-,16-,17+,21-/m1/s1	.beta.-Nicotinamide adenine dinucleotide		1
341	-1	664.117	11	11.4	21	C21H29N7O14P2	NADH	InChI=1S/C21H29N7O14P2/c22-17-12-19(25-7-24-17)28(8-26-12)21-16(32)14(30)11(41-21)6-39-44(36,37)42-43(34,35)38-5-10-13(29)15(31)20(40-10)27-3-1-2-9(4-27)18(23)33/h1,3-4,7-8,10-11,13-16,20-21,29-32H,2,5-6H2,(H2,23,33)(H,34,35)(H,36,37)(H2,22,24,25)/t10-,11-,13-,14-,15-,16-,20-,21-/m1/s1	.beta.-Nicotinamide adenine dinucleotide, reduced	nadh	1
342	-1	989.106	11.76	12.02	Missing	0	0	0			0
343	-1	970.682	16.57	17.31	Missing	0	0	0			0
344	-1	962.637	16.66	16.97	Missing	0	0	0			0
345	-1	946.664	16.57	17.14	Missing	0	0	0			0
346	-1	930.69	16.56	17.42	Missing	0	0	0			0
347	-1	924.681	16.65	17.09	Missing	0	0	0			0
348	-1	915.599	1.04	1.22	49	C49H88O15	Glycerol 2-(9Z,12Z-octadecadienoate) 1-hexadecanoate 3-O-[alpha-D-galactopyranosyl-(1->6)-beta-D-galactopyranoside]	InChI=1S/C49H88O15/c1-3-5-7-9-11-13-15-17-18-20-22-24-26-28-30-32-41(52)62-37(34-59-40(51)31-29-27-25-23-21-19-16-14-12-10-8-6-4-2)35-60-48-47(58)45(56)43(54)39(64-48)36-61-49-46(57)44(55)42(53)38(33-50)63-49/h11,13,17-18,37-39,42-50,53-58H,3-10,12,14-16,19-36H2,1-2H3/b13-11+,18-17+	0		1
349	-1	913.678	16.67	17	Missing	0	0	0			0
350	-1	911.566	1.06	1.23	49	C49H85O13P	PI(18:0/22:5(4Z,7Z,10Z,13Z,16Z))	InChI=1S/C49H85O13P/c1-3-5-7-9-11-13-15-17-19-20-21-22-24-26-28-30-32-34-36-38-43(51)61-41(40-60-63(57,58)62-49-47(55)45(53)44(52)46(54)48(49)56)39-59-42(50)37-35-33-31-29-27-25-23-18-16-14-12-10-8-6-4-2/h11,13,17,19,21-22,26,28,32,34,41,44-49,52-56H,3-10,12,14-16,18,20,23-25,27,29-31,33,35-40H2,1-2H3,(H,57,58)/b13-11-,19-17-,22-21-,28-26-,34-32-/t41-,44?,45-,46?,47?,48?,49-/m1/s1	0		1
351	-1	908.708	16.57	17.39	Missing	0	0	0			0
352	-1	905.692	16.59	16.87	Missing	0	0	0			0
353	-1	901.49	3.35	5.23	46	C46H80O13P2	PGP(18:0/22:6(4Z,7Z,10Z,13Z,16Z,19Z))	InChI=1S/C46H80O13P2/c1-3-5-7-9-11-13-15-17-19-20-21-22-24-26-28-30-32-34-36-38-46(49)59-44(42-58-61(53,54)57-40-43(47)39-56-60(50,51)52)41-55-45(48)37-35-33-31-29-27-25-23-18-16-14-12-10-8-6-4-2/h5,7,11,13,17,19,21-22,26,28,32,34,43-44,47H,3-4,6,8-10,12,14-16,18,20,23-25,27,29-31,33,35-42H2,1-2H3,(H,53,54)(H2,50,51,52)/b7-5-,13-11-,19-17-,22-21-,28-26-,34-32-/t43-,44+/m0/s1	0		1
354	-1	897.704	16.75	17.29	59	C59H94O6	TG(18:3(9Z,12Z,15Z)/18:2(9Z,12Z)/20:5(5Z,8Z,11Z,14Z,17Z))[iso6]	InChI=1S/C59H94O6/c1-4-7-10-13-16-19-22-25-28-29-32-34-37-40-43-46-49-52-58(61)64-55-56(65-59(62)53-50-47-44-41-38-35-31-27-24-21-18-15-12-9-6-3)54-63-57(60)51-48-45-42-39-36-33-30-26-23-20-17-14-11-8-5-2/h7-8,10-11,16-21,25-28,30-32,34,40,43,56H,4-6,9,12-15,22-24,29,33,35-39,41-42,44-55H2,1-3H3/b10-7-,11-8-,19-16-,20-17-,21-18-,28-25-,30-26-,31-27-,34-32-,43-40-/t56-/m0/s1	0		1
355	-1	893.682	16.68	17	Missing	0	0	0			0
356	-1	889.578	1.06	1.27	47	C47H87O13P	PI(16:0/22:2(13Z,16Z))	InChI=1S/C47H87O13P/c1-3-5-7-9-11-13-15-17-18-19-20-21-22-24-26-28-30-32-34-36-41(49)59-39(38-58-61(55,56)60-47-45(53)43(51)42(50)44(52)46(47)54)37-57-40(48)35-33-31-29-27-25-23-16-14-12-10-8-6-4-2/h11,13,17-18,39,42-47,50-54H,3-10,12,14-16,19-38H2,1-2H3,(H,55,56)/b13-11-,18-17-/t39-,42?,43-,44?,45?,46?,47-/m1/s1	0		1
357	-1	888.97	0.85	1.02	Missing	0	0	0			0
358	-1	885.694	16.67	17.12	58	C58H94O6	TG(15:0/18:3(6Z,9Z,12Z)/22:6(4Z,7Z,10Z,13Z,16Z,19Z))	InChI=1S/C58H94O6/c1-4-7-10-13-16-19-22-25-27-28-29-30-32-33-36-39-42-45-48-51-57(60)63-54-55(53-62-56(59)50-47-44-41-38-35-24-21-18-15-12-9-6-3)64-58(61)52-49-46-43-40-37-34-31-26-23-20-17-14-11-8-5-2/h7,10,16-17,19-20,25-27,29-31,33,36-37,40,42,45,55H,4-6,8-9,11-15,18,21-24,28,32,34-35,38-39,41,43-44,46-54H2,1-3H3/b10-7-,19-16-,20-17-,27-25-,30-29-,31-26-,36-33-,40-37-,45-42-/t55-/m0/s1	0		1
361	-1	884.538	1.05	1.25	Missing	0	0	0			0
362	-1	883.535	2.47	2.65	47	C47H81O13P	PI(16:0/22:5(4Z,7Z,10Z,13Z,16Z))	InChI=1S/C47H81O13P/c1-3-5-7-9-11-13-15-17-18-19-20-21-22-24-26-28-30-32-34-36-41(49)59-39(38-58-61(55,56)60-47-45(53)43(51)42(50)44(52)46(47)54)37-57-40(48)35-33-31-29-27-25-23-16-14-12-10-8-6-4-2/h11,13,17-18,20-21,24,26,30,32,39,42-47,50-54H,3-10,12,14-16,19,22-23,25,27-29,31,33-38H2,1-2H3,(H,55,56)/b13-11-,18-17-,21-20-,26-24-,32-30-/t39-,42?,43-,44?,45?,46?,47-/m1/s1	0		1
363	-1	883.535	1.05	1.26	47	C47H81O13P	PI(16:0/22:5(4Z,7Z,10Z,13Z,16Z))	InChI=1S/C47H81O13P/c1-3-5-7-9-11-13-15-17-18-19-20-21-22-24-26-28-30-32-34-36-41(49)59-39(38-58-61(55,56)60-47-45(53)43(51)42(50)44(52)46(47)54)37-57-40(48)35-33-31-29-27-25-23-16-14-12-10-8-6-4-2/h11,13,17-18,20-21,24,26,30,32,39,42-47,50-54H,3-10,12,14-16,19,22-23,25,27-29,31,33-38H2,1-2H3,(H,55,56)/b13-11-,18-17-,21-20-,26-24-,32-30-/t39-,42?,43-,44?,45?,46?,47-/m1/s1			0
364	-1	880.692	16.64	17.05	Missing	0	0	0			0
365	-1	877.708	16.78	17.28	Missing	0	0	0			0
366	-1	873.67	1.35	2.31	Missing	0	0	0			0
367	-1	868.571	1.22	1.37	Missing	0	0	0			0
368	-1	864.717	16.62	17.31	Missing	0	0	0			0
371	-1	860.697	16.67	16.98	Missing	0	0	0			0
372	-1	860.538	1.08	1.26	Missing	0	0	0			0
373	-1	859.534	2.49	2.73	45	C45H81O13P	PI(16:0/20:3(5Z,8Z,11Z))	InChI=1S/C45H81O13P/c1-3-5-7-9-11-13-15-17-18-19-20-22-24-26-28-30-32-34-39(47)57-37(36-56-59(53,54)58-45-43(51)41(49)40(48)42(50)44(45)52)35-55-38(46)33-31-29-27-25-23-21-16-14-12-10-8-6-4-2/h17-18,20,22,26,28,37,40-45,48-52H,3-16,19,21,23-25,27,29-36H2,1-2H3,(H,53,54)/b18-17-,22-20-,28-26-/t37-,40?,41-,42?,43?,44?,45-/m1/s1			0
374	-1	859.533	1.06	1.27	45	C45H81O13P	PI(16:0/20:3(5Z,8Z,11Z))	InChI=1S/C45H81O13P/c1-3-5-7-9-11-13-15-17-18-19-20-22-24-26-28-30-32-34-39(47)57-37(36-56-59(53,54)58-45-43(51)41(49)40(48)42(50)44(45)52)35-55-38(46)33-31-29-27-25-23-21-16-14-12-10-8-6-4-2/h17-18,20,22,26,28,37,40-45,48-52H,3-16,19,21,23-25,27,29-36H2,1-2H3,(H,53,54)/b18-17-,22-20-,28-26-/t37-,40?,41-,42?,43?,44?,45-/m1/s1	0		1
375	-1	858.523	1.07	1.24	Missing	0	0	0			0
376	-1	857.519	1.07	1.26	45	C45H79O13P	PI(16:0/20:4(5Z,8Z,11Z,14Z))	InChI=1S/C45H79O13P/c1-3-5-7-9-11-13-15-17-18-19-20-22-24-26-28-30-32-34-39(47)57-37(36-56-59(53,54)58-45-43(51)41(49)40(48)42(50)44(45)52)35-55-38(46)33-31-29-27-25-23-21-16-14-12-10-8-6-4-2/h11,13,17-18,20,22,26,28,37,40-45,48-52H,3-10,12,14-16,19,21,23-25,27,29-36H2,1-2H3,(H,53,54)/b13-11-,18-17-,22-20-,28-26-/t37-,40?,41-,42?,43?,44?,45-/m1/s1	0		1
377	-1	856.673	16.65	16.98	49	C49H96NO8P	PE(20:0/24:1(15Z))	InChI=1S/C49H96NO8P/c1-3-5-7-9-11-13-15-17-19-21-22-23-24-26-28-30-32-34-36-38-40-42-49(52)58-47(46-57-59(53,54)56-44-43-50)45-55-48(51)41-39-37-35-33-31-29-27-25-20-18-16-14-12-10-8-6-4-2/h17,19,47H,3-16,18,20-46,50H2,1-2H3,(H,53,54)/b19-17-/t47-/m1/s1			0
378	-1	852.71	16.57	17.21	Missing	0	0	0			0
379	-1	848.691	16.7	16.97	Missing	0	0	0			0
380	-1	846.586	1.22	2.58	Missing	0	0	0			0
381	-1	844.721	16.58	17.29	Missing	0	0	0			0
382	-1	844.57	1.23	1.4	Missing	0	0	0			0
383	-1	842.555	1.23	1.39	Missing	0	0	0			0
384	-1	840.699	16.57	17.14	Missing	0	0	0			0
385	-1	838.558	1.06	1.25	Missing	0	0	0			0
386	-1	837.547	1.08	1.26	43	C43H83O13P	PI(16:0/18:0)/PC(DiMe(11,3)/DiMe(9,3))	InChI=1S/C43H83O13P/c1-3-5-7-9-11-13-15-17-18-20-22-24-26-28-30-32-37(45)55-35(34-54-57(51,52)56-43-41(49)39(47)38(46)40(48)42(43)50)33-53-36(44)31-29-27-25-23-21-19-16-14-12-10-8-6-4-2/h35,38-43,46-50H,3-34H2,1-2H3,(H,51,52)/t35-,38?,39-,40?,41?,42?,43-/m1/s1	0		1
387	-1	836.543	1.06	1.25	46	C46H80NO10P	PS(18:0/22:5(7Z,10Z,13Z,16Z,19Z))	InChI=1S/C46H80NO10P/c1-3-5-7-9-11-13-15-17-19-20-21-22-24-26-28-30-32-34-36-38-45(49)57-42(40-55-58(52,53)56-41-43(47)46(50)51)39-54-44(48)37-35-33-31-29-27-25-23-18-16-14-12-10-8-6-4-2/h5,7,11,13,17,19,21-22,26,28,42-43H,3-4,6,8-10,12,14-16,18,20,23-25,27,29-41,47H2,1-2H3,(H,50,51)(H,52,53)/b7-5-,13-11-,19-17-,22-21-,28-26-/t42-,43+/m1/s1	0		1
392	-1	833.518	2.49	2.82	43	C43H79O13P	PI(16:0/18:2(9Z,12Z))	InChI=1S/C43H79O13P/c1-3-5-7-9-11-13-15-17-18-20-22-24-26-28-30-32-37(45)55-35(34-54-57(51,52)56-43-41(49)39(47)38(46)40(48)42(43)50)33-53-36(44)31-29-27-25-23-21-19-16-14-12-10-8-6-4-2/h11,13,17-18,35,38-43,46-50H,3-10,12,14-16,19-34H2,1-2H3,(H,51,52)/b13-11-,18-17-/t35-,38?,39-,40?,41?,42?,43-/m1/s1			0
393	-1	833.519	1.07	1.29	43	C43H79O13P	PI(16:0/18:2(9Z,12Z))	InChI=1S/C43H79O13P/c1-3-5-7-9-11-13-15-17-18-20-22-24-26-28-30-32-37(45)55-35(34-54-57(51,52)56-43-41(49)39(47)38(46)40(48)42(43)50)33-53-36(44)31-29-27-25-23-21-19-16-14-12-10-8-6-4-2/h11,13,17-18,35,38-43,46-50H,3-10,12,14-16,19-34H2,1-2H3,(H,51,52)/b13-11-,18-17-/t35-,38?,39-,40?,41?,42?,43-/m1/s1			0
394	-1	832.713	16.57	17.17	Missing	0	0	0			0
395	-1	824.726	16.54	17.39	Missing	0	0	0			0
396	-1	824.088	11.77	12.02	Missing	0	0	0			0
397	-1	820.571	1.22	4.26	Missing	0	0	0			0
398	-1	819.559	1.23	2.07	Missing	0	0	0			0
399	-1	818.555	1.22	3.41	Missing	0	0	0			0
400	-1	816.54	1.24	1.38	Missing	0	0	0			0
401	-1	815.701	16.71	16.94	47	C47H97N2O6P	SM(d18:0/24:0)	InChI=1S/C47H97N2O6P/c1-6-8-10-12-14-16-18-20-21-22-23-24-25-26-27-29-31-33-35-37-39-41-47(51)48-45(44-55-56(52,53)54-43-42-49(3,4)5)46(50)40-38-36-34-32-30-28-19-17-15-13-11-9-7-2/h45-46,50H,6-44H2,1-5H3,(H-,48,51,52,53)/t45-,46+/m0/s1			0
402	-1	814.559	1.08	1.26	Missing	0	0	0			0
403	-1	812.544	1.07	1.28	44	C44H80NO10P	PS(18:0/20:3(8Z,11Z,14Z))	InChI=1S/C44H80NO10P/c1-3-5-7-9-11-13-15-17-19-20-22-24-26-28-30-32-34-36-43(47)55-40(38-53-56(50,51)54-39-41(45)44(48)49)37-52-42(46)35-33-31-29-27-25-23-21-18-16-14-12-10-8-6-4-2/h11,13,17,19,22,24,40-41H,3-10,12,14-16,18,20-21,23,25-39,45H2,1-2H3,(H,48,49)(H,50,51)/b13-11-,19-17-,24-22-/t40-,41+/m1/s1			0
405	-1	807.714	16.66	16.99	Missing	0	0	0			0
406	-1	807.503	1.09	1.28	41	C41H77O13P	PI(16:0/16:1(9Z))	InChI=1S/C41H77O13P/c1-3-5-7-9-11-13-15-17-19-21-23-25-27-29-34(42)51-31-33(32-52-55(49,50)54-41-39(47)37(45)36(44)38(46)40(41)48)53-35(43)30-28-26-24-22-20-18-16-14-12-10-8-6-4-2/h14,16,33,36-41,44-48H,3-13,15,17-32H2,1-2H3,(H,49,50)/b16-14-/t33-,36?,37-,38?,39?,40?,41-/m1/s1			0
407	-1	806.595	1.23	3.24	Missing	0	0	0			0
408	-1	799.727	16.56	17.16	Missing	0	0	0			0
409	-1	799.549	0.86	1.14	44	C44H81O10P	PG(18:0/20:3(5Z,8Z,11Z))	InChI=1S/C44H81O10P/c1-3-5-7-9-11-13-15-17-19-20-22-24-26-28-30-32-34-36-44(48)54-42(40-53-55(49,50)52-38-41(46)37-45)39-51-43(47)35-33-31-29-27-25-23-21-18-16-14-12-10-8-6-4-2/h17,19,22,24,28,30,41-42,45-46H,3-16,18,20-21,23,25-27,29,31-40H2,1-2H3,(H,49,50)/b19-17-,24-22-,30-28-/t41-,42+/m0/s1	0		1
410	-1	797.534	0.86	1.13	44	C44H79O10P	PG(16:0/22:4(7Z,10Z,13Z,16Z))	InChI=1S/C44H79O10P/c1-3-5-7-9-11-13-15-17-18-19-20-21-22-24-26-28-30-32-34-36-44(48)54-42(40-53-55(49,50)52-38-41(46)37-45)39-51-43(47)35-33-31-29-27-25-23-16-14-12-10-8-6-4-2/h11,13,17-18,20-21,24,26,41-42,45-46H,3-10,12,14-16,19,22-23,25,27-40H2,1-2H3,(H,49,50)/b13-11-,18-17-,21-20-,26-24-/t41-,42+/m0/s1	0		1
411	-1	797.113	1.04	1.19	Missing	0	0	0			0
412	-1	795.704	16.7	16.93	Missing	0	0	0			0
413	-1	795.519	0.86	1.1	44	C44H77O10P	PG(16:0/22:5(4Z,7Z,10Z,13Z,16Z))	InChI=1S/C44H77O10P/c1-3-5-7-9-11-13-15-17-18-19-20-21-22-24-26-28-30-32-34-36-44(48)54-42(40-53-55(49,50)52-38-41(46)37-45)39-51-43(47)35-33-31-29-27-25-23-16-14-12-10-8-6-4-2/h11,13,17-18,20-21,24,26,30,32,41-42,45-46H,3-10,12,14-16,19,22-23,25,27-29,31,33-40H2,1-2H3,(H,49,50)/b13-11-,18-17-,21-20-,26-24-,32-30-/t41-,42+/m0/s1	0		1
414	-1	792.54	1.13	3.97	Missing	0	0	0			0
415	-1	791.74	16.57	17.31	Missing	0	0	0			0
416	-1	791.527	1.26	1.41	Missing	0	0	0			0
417	-1	790.525	1.25	1.68	Missing	0	0	0			0
418	-1	789.404	16.6	17.5	Missing	0	0	0			0
419	-1	788.975	0.85	1.02	Missing	0	0	0			0
420	-1	788.544	2.52	3.79	42	C42H80NO10P	PS(18:0/18:1(9Z))	InChI=1S/C42H80NO10P/c1-3-5-7-9-11-13-15-17-19-21-23-25-27-29-31-33-40(44)50-35-38(36-51-54(48,49)52-37-39(43)42(46)47)53-41(45)34-32-30-28-26-24-22-20-18-16-14-12-10-8-6-4-2/h18,20,38-39H,3-17,19,21-37,43H2,1-2H3,(H,46,47)(H,48,49)/b20-18-/t38-,39+/m1/s1			0
421	-1	787.717	16.65	17.01	51	C51H96O5	DG(24:1(15Z)/24:1(15Z)/0:0)	InChI=1S/C51H96O5/c1-3-5-7-9-11-13-15-17-19-21-23-25-27-29-31-33-35-37-39-41-43-45-50(53)55-48-49(47-52)56-51(54)46-44-42-40-38-36-34-32-30-28-26-24-22-20-18-16-14-12-10-8-6-4-2/h17-20,49,52H,3-16,21-48H2,1-2H3/b19-17-,20-18-/t49-/m0/s1			0
422	-1	786.529	2.51	3.56	42	C42H78NO10P	PS(18:0/18:2(9Z,12Z))	InChI=1S/C42H78NO10P/c1-3-5-7-9-11-13-15-17-19-21-23-25-27-29-31-33-40(44)50-35-38(36-51-54(48,49)52-37-39(43)42(46)47)53-41(45)34-32-30-28-26-24-22-20-18-16-14-12-10-8-6-4-2/h12,14,18,20,38-39H,3-11,13,15-17,19,21-37,43H2,1-2H3,(H,46,47)(H,48,49)/b14-12-,20-18-/t38-,39+/m1/s1			0
424	-1	780.578	1.25	2.02	Missing	0	0	0			0
425	-1	779.73	16.57	17.2	Missing	0	0	0			0
427	-1	774.727	16.64	17.1	Missing	0	0	0			0
429	-1	771.743	16.57	17.28	55	C55H96O	Glycinoprenol 11	InChI=1S/C55H96O/c1-45(2)23-13-24-46(3)25-14-26-47(4)27-15-28-48(5)29-16-30-49(6)31-17-32-50(7)33-18-34-51(8)35-19-36-52(9)37-20-38-53(10)39-21-40-54(11)41-22-42-55(12)43-44-56/h29,31,33,35,37,39,41,43,45-47,56H,13-28,30,32,34,36,38,40,42,44H2,1-12H3/b48-29+,49-31-,50-33-,51-35-,52-37+,53-39+,54-41+,55-43-	0		1
430	-1	771.519	0.86	1.11	42	C42H77O10P	PG(16:0/20:3(5Z,8Z,11Z))	InChI=1S/C42H77O10P/c1-3-5-7-9-11-13-15-17-18-19-20-22-24-26-28-30-32-34-42(46)52-40(38-51-53(47,48)50-36-39(44)35-43)37-49-41(45)33-31-29-27-25-23-21-16-14-12-10-8-6-4-2/h17-18,20,22,26,28,39-40,43-44H,3-16,19,21,23-25,27,29-38H2,1-2H3,(H,47,48)/b18-17-,22-20-,28-26-/t39-,40+/m0/s1			0
431	-1	769.502	0.86	1.1	42	C42H75O10P	PG(16:0/20:4(5Z,8Z,11Z,14Z))	InChI=1S/C42H75O10P/c1-3-5-7-9-11-13-15-17-18-19-20-22-24-26-28-30-32-34-42(46)52-40(38-51-53(47,48)50-36-39(44)35-43)37-49-41(45)33-31-29-27-25-23-21-16-14-12-10-8-6-4-2/h11,13,17-18,20,22,26,28,39-40,43-44H,3-10,12,14-16,19,21,23-25,27,29-38H2,1-2H3,(H,47,48)/b13-11-,18-17-,22-20-,28-26-/t39-,40+/m0/s1	0		1
432	-1	768.551	1.13	1.29	43	C43H80NO8P	PC(15:0/20:3(5Z,8Z,11Z))	InChI=1S/C43H80NO8P/c1-6-8-10-12-14-16-18-20-21-22-23-24-26-28-30-32-34-36-43(46)52-41(40-51-53(47,48)50-38-37-44(3,4)5)39-49-42(45)35-33-31-29-27-25-19-17-15-13-11-9-7-2/h20-21,23-24,28,30,41H,6-19,22,25-27,29,31-40H2,1-5H3/b21-20-,24-23-,30-28-/t41-/m1/s1	0		1
433	-1	767.752	16.58	17.4	Missing	0	0	0			0
434	-1	767.413	16.84	17.25	Missing	0	0	0			0
435	-1	766.53	1.11	2.58	Missing	0	0	0			0
436	-1	765.523	1.12	1.3	Missing	0	0	0			0
437	-1	764.561	2.54	3.35	44	C44H80NO7P	PC(18:3(6Z,9Z,12Z)/P-18:1(11Z))	InChI=1S/C44H80NO7P/c1-6-8-10-12-14-16-18-20-22-24-26-28-30-32-34-36-39-49-43(42-52-53(47,48)51-40-38-45(3,4)5)41-50-44(46)37-35-33-31-29-27-25-23-21-19-17-15-13-11-9-7-2/h15-18,21,23,27,29,36,39,43H,6-14,19-20,22,24-26,28,30-35,37-38,40-42H2,1-5H3/b17-15-,18-16-,23-21-,29-27-,39-36-	0		1
438	-1	763.561	2.54	3.91	Missing	0	0	0			0
439	-1	763.561	1.34	2.33	Missing	0	0	0			0
440	-1	762.719	16.71	16.95	Missing	0	0	0			0
441	-1	761.546	1.35	1.69	Missing	0	0	0			0
442	-1	760.513	2.51	3.85	40	C40H76NO10P	PS(16:0/18:1(9Z))	InChI=1S/C40H76NO10P/c1-3-5-7-9-11-13-15-17-18-20-22-24-26-28-30-32-39(43)51-36(34-49-52(46,47)50-35-37(41)40(44)45)33-48-38(42)31-29-27-25-23-21-19-16-14-12-10-8-6-4-2/h17-18,36-37H,3-16,19-35,41H2,1-2H3,(H,44,45)(H,46,47)/b18-17-/t36-,37+/m1/s1	1-Hexadecanoyl-2-(9Z-octadecenoyl)-sn-glycero-3-phosphoserine		1
444	-1	758.754	16.55	17.39	Missing	0	0	0			0
445	-1	758.498	1.09	1.31	40	C40H74NO10P	PS(16:0/18:2(9Z,12Z))	InChI=1S/C40H74NO10P/c1-3-5-7-9-11-13-15-17-18-20-22-24-26-28-30-32-39(43)51-36(34-49-52(46,47)50-35-37(41)40(44)45)33-48-38(42)31-29-27-25-23-21-19-16-14-12-10-8-6-4-2/h11,13,17-18,36-37H,3-10,12,14-16,19-35,41H2,1-2H3,(H,44,45)(H,46,47)/b13-11-,18-17-/t36-,37+/m1/s1			0
446	-1	754.732	16.61	17.02	Missing	0	0	0			0
447	-1	750.708	16.67	16.99	Missing	0	0	0			0
449	-1	746.745	16.57	17.21	Missing	0	0	0			0
450	-1	746.51	1.1	1.36	43	C43H74NO7P	PE(O-16:1(1Z)/22:6(4Z,7Z,10Z,13Z,16Z,19Z))	InChI=1S/C43H74NO7P/c1-3-5-7-9-11-13-15-17-19-20-21-22-23-24-26-28-30-32-34-36-43(45)51-42(41-50-52(46,47)49-39-37-44)40-48-38-35-33-31-29-27-25-18-16-14-12-10-8-6-4-2/h5,7,11,13,17,19,21-22,24,26,30,32,35,38,42H,3-4,6,8-10,12,14-16,18,20,23,25,27-29,31,33-34,36-37,39-41,44H2,1-2H3,(H,46,47)/b7-5-,13-11-,19-17-,22-21-,26-24-,32-30-,38-35-/t42-/m1/s1			0
451	-1	745.502	0.86	1.15	40	C40H75O10P	PG(16:0/18:2(9Z,12Z))	InChI=1S/C40H75O10P/c1-3-5-7-9-11-13-15-17-18-20-22-24-26-28-30-32-40(44)50-38(36-49-51(45,46)48-34-37(42)33-41)35-47-39(43)31-29-27-25-23-21-19-16-14-12-10-8-6-4-2/h11,13,17-18,37-38,41-42H,3-10,12,14-16,19-36H2,1-2H3,(H,45,46)/b13-11-,18-17-/t37-,38+/m0/s1	PE(18:0/18:1); [M-H]- C41H79N1O8P1		1
452	-1	743.258	16.77	17.29	Missing	0	0	0			0
453	-1	742.724	16.7	16.94	Missing	0	0	0			0
455	-1	742.54	1.13	2.29	41	C41H78NO8P	PC(15:0/18:2(9Z,12Z))	InChI=1S/C41H78NO8P/c1-6-8-10-12-14-16-18-20-21-22-24-26-28-30-32-34-41(44)50-39(38-49-51(45,46)48-36-35-42(3,4)5)37-47-40(43)33-31-29-27-25-23-19-17-15-13-11-9-7-2/h14,16,20-21,39H,6-13,15,17-19,22-38H2,1-5H3/b16-14-,21-20-/t39-/m1/s1	1-Stearoyl-2-linoleoyl-sn-glycero-3-phosphoethanolamine		1
456	-1	740.523	1.14	1.34	41	C41H76NO8P	PC(15:0/18:3(6Z,9Z,12Z))	InChI=1S/C41H76NO8P/c1-6-8-10-12-14-16-18-20-21-22-24-26-28-30-32-34-41(44)50-39(38-49-51(45,46)48-36-35-42(3,4)5)37-47-40(43)33-31-29-27-25-23-19-17-15-13-11-9-7-2/h14,16,20-21,24,26,39H,6-13,15,17-19,22-23,25,27-38H2,1-5H3/b16-14-,21-20-,26-24-/t39-/m1/s1			0
457	-1	738.757	16.57	17.42	Missing	0	0	0			0
458	-1	738.507	1.13	1.33	41	C41H74NO8P	PC(15:0/18:4(6Z,9Z,12Z,15Z))	InChI=1S/C41H74NO8P/c1-6-8-10-12-14-16-18-20-21-22-24-26-28-30-32-34-41(44)50-39(38-49-51(45,46)48-36-35-42(3,4)5)37-47-40(43)33-31-29-27-25-23-19-17-15-13-11-9-7-2/h8,10,14,16,20-21,24,26,39H,6-7,9,11-13,15,17-19,22-23,25,27-38H2,1-5H3/b10-8-,16-14-,21-20-,26-24-/t39-/m1/s1			0
459	-1	735.529	1.35	1.61	Missing	0	0	0			0
460	-1	734.735	16.58	17.09	Missing	0	0	0			0
461	-1	732.482	1.1	1.32	38	C38H72NO10P	PS(14:0/18:1(9Z))	InChI=1S/C38H72NO10P/c1-3-5-7-9-11-13-15-16-17-18-20-22-24-26-28-30-37(41)49-34(32-47-50(44,45)48-33-35(39)38(42)43)31-46-36(40)29-27-25-23-21-19-14-12-10-8-6-4-2/h16-17,34-35H,3-15,18-33,39H2,1-2H3,(H,42,43)(H,44,45)/b17-16-/t34-,35+/m1/s1			0
462	-1	726.748	16.57	17.3	Missing	0	0	0			0
463	-1	722.514	1.12	1.37	41	C41H74NO7P	PE(18:3(6Z,9Z,12Z)/P-18:1(11Z))	InChI=1S/C41H74NO7P/c1-3-5-7-9-11-13-15-17-19-21-23-25-27-29-31-33-36-46-40(39-49-50(44,45)48-37-35-42)38-47-41(43)34-32-30-28-26-24-22-20-18-16-14-12-10-8-6-4-2/h12-15,18,20,24,26,33,36,40H,3-11,16-17,19,21-23,25,27-32,34-35,37-39,42H2,1-2H3,(H,44,45)/b14-12-,15-13-,20-18-,26-24-,36-33-/t40-/m1/s1			0
464	-1	721.498	0.93	1.12	38	C38H75O10P	PG(16:0/16:0)	InChI=1S/C38H75O10P/c1-3-5-7-9-11-13-15-17-19-21-23-25-27-29-37(41)45-33-36(34-47-49(43,44)46-32-35(40)31-39)48-38(42)30-28-26-24-22-20-18-16-14-12-10-8-6-4-2/h35-36,39-40H,3-34H2,1-2H3,(H,43,44)/t35-,36+/m0/s1			0
465	-1	721.069	11.73	12.05	Missing	0	0	0			0
466	-1	719.487	0.88	1.14	38	C38H73O10P	PG(16:0/16:1(9Z))	InChI=1S/C38H73O10P/c1-3-5-7-9-11-13-15-17-19-21-23-25-27-29-37(41)45-33-36(34-47-49(43,44)46-32-35(40)31-39)48-38(42)30-28-26-24-22-20-18-16-14-12-10-8-6-4-2/h14,16,35-36,39-40H,3-13,15,17-34H2,1-2H3,(H,43,44)/b16-14-/t35-,36+/m0/s1			0
467	-1	719.262	16.8	17.25	Missing	0	0	0			0
468	-1	718.761	16.53	17.6	Missing	0	0	0			0
471	-1	715.511	1.16	1.34	Missing	0	0	0			0
472	-1	714.508	1.14	1.37	39	C39H74NO8P	PE(14:0/20:2(11Z,14Z))	InChI=1S/C39H74NO8P/c1-3-5-7-9-11-13-15-16-17-18-19-20-22-24-26-28-30-32-39(42)48-37(36-47-49(43,44)46-34-33-40)35-45-38(41)31-29-27-25-23-21-14-12-10-8-6-4-2/h11,13,16-17,37H,3-10,12,14-15,18-36,40H2,1-2H3,(H,43,44)/b13-11-,17-16-/t37-/m1/s1			0
473	-1	713.131	1.04	1.18	Missing	0	0	0			0
474	-1	710.272	16.59	17.48	Missing	0	0	0			0
475	-1	709.736	16.7	16.95	Missing	0	0	0			0
476	-1	701.784	16.61	17.25	Missing	0	0	0			0
477	-1	701.746	16.68	17.14	Missing	0	0	0			0
479	-1	698.265	16.65	17.12	Missing	0	0	0			0
480	-1	698.123	11.07	11.42	Missing	0	0	0			0
481	-1	693.762	16.57	17.16	Missing	0	0	0			0
482	-1	689.74	16.7	16.95	Missing	0	0	0			0
484	-1	686.278	16.81	17.25	Missing	0	0	0			0
485	-1	685.776	16.57	17.39	Missing	0	0	0			0
486	-1	684.737	16.67	16.95	Missing	0	0	0			0
487	-1	683.439	16.59	17.46	Missing	0	0	0			0
488	-1	681.752	16.65	17.01	Missing	0	0	0			0
489	-1	673.766	16.56	17.21	Missing	0	0	0			0
491	-1	671.466	1.03	1.19	37	C37H69O8P	PA(16:0/18:2(9Z,12Z))	InChI=1S/C37H69O8P/c1-3-5-7-9-11-13-15-17-18-20-22-24-26-28-30-32-37(39)45-35(34-44-46(40,41)42)33-43-36(38)31-29-27-25-23-21-19-16-14-12-10-8-6-4-2/h11,13,17-18,35H,3-10,12,14-16,19-34H2,1-2H3,(H2,40,41,42)/b13-11-,18-17-/t35-/m1/s1			0
492	-1	668.763	16.59	17.13	Missing	0	0	0			0
493	-1	666.281	16.65	17.33	Missing	0	0	0			0
494	-1	665.779	16.56	17.6	Missing	0	0	0			0
495	-1	665.391	0.87	1.02	36	C36H58O11	Lucyoside R	InChI=1S/C36H58O11/c1-31(2)13-19-18-7-8-23-32(3)14-20(39)28(47-29-27(43)26(42)25(41)21(16-37)46-29)33(4,17-38)22(32)9-10-35(23,6)34(18,5)11-12-36(19,30(44)45)15-24(31)40/h7,19-29,37-43H,8-17H2,1-6H3,(H,44,45)	0		1
496	-1	663.115	15.84	16.16	21	C21H28N7O14P2	NAD	InChI=1S/C21H27N7O14P2/c22-17-12-19(25-7-24-17)28(8-26-12)21-16(32)14(30)11(41-21)6-39-44(36,37)42-43(34,35)38-5-10-13(29)15(31)20(40-10)27-3-1-2-9(4-27)18(23)33/h1-4,7-8,10-11,13-16,20-21,29-32H,5-6H2,(H5-,22,23,24,25,33,34,35,36,37)/p+1/t10-,11-,13-,14-,15-,16-,20-,21-/m1/s1	0		1
497	-1	659.57	11.76	12.01	46	C46H76O2	Campesteryl alpha-linolenate	InChI=1S/C46H76O2/c1-8-9-10-11-12-13-14-15-16-17-18-19-20-21-22-23-44(47)48-39-30-32-45(6)38(34-39)26-27-40-42-29-28-41(46(42,7)33-31-43(40)45)37(5)25-24-36(4)35(2)3/h9-10,12-13,15-16,26,35-37,39-43H,8,11,14,17-25,27-34H2,1-7H3/b10-9-,13-12-,16-15-			0
498	-1	659.068	11.71	12.06	Missing	0	0	0			0
499	-1	656.754	16.71	16.93	Missing	0	0	0			0
500	-1	655.422	1.04	1.25	Missing	0	0	0			0
501	-1	653.14	11.31	11.65	28	C28H30O18	3-Methylellagic acid 2-(4-galactosylglucoside)	InChI=1S/C28H30O18/c1-39-20-9(31)3-7-13-14-8(26(38)44-23(13)20)4-10(22(40-2)24(14)45-25(7)37)41-27-19(36)17(34)21(12(6-30)43-27)46-28-18(35)16(33)15(32)11(5-29)42-28/h3-4,11-12,15-19,21,27-36H,5-6H2,1-2H3	0		1
502	-1	652.789	16.55	17.39	Missing	0	0	0			0
503	-1	651.377	0.86	1.04	Missing	0	0	0			0
504	-1	648.768	16.65	17.01	Missing	0	0	0			0
505	-1	647.064	12.13	12.31	Missing	0	0	0			0
506	-1	645.45	1.04	1.21	35	C35H67O8P	Glycerol 1-(9Z-octadecenoate) 2-tetradecanoate 3-phosphate	InChI=1S/C35H67O8P/c1-3-5-7-9-11-13-15-16-17-18-20-21-23-25-27-29-34(36)41-31-33(32-42-44(38,39)40)43-35(37)30-28-26-24-22-19-14-12-10-8-6-4-2/h16-17,33H,3-15,18-32H2,1-2H3,(H2,38,39,40)/b17-16+			0
507	-1	644.745	16.65	16.98	Missing	0	0	0			0
508	-1	641.132	15.87	16.12	27	C27H30O18	Myricetin 3,3'-digalactoside	InChI=1S/C27H30O18/c28-5-13-17(34)20(37)22(39)26(43-13)42-12-2-7(1-10(32)16(12)33)24-25(19(36)15-9(31)3-8(30)4-11(15)41-24)45-27-23(40)21(38)18(35)14(6-29)44-27/h1-4,13-14,17-18,20-23,26-35,37-40H,5-6H2	0		1
509	-1	640.78	16.57	17.16	Missing	0	0	0			0
510	-1	637.36	0.87	1.04	34	C34H54O11	26-Glucosyl-1,3,11,22-tetrahydroxyergosta-5,24-dien-26-oate	InChI=1S/C34H54O11/c1-15(16(2)31(43)45-32-30(42)29(41)28(40)25(14-35)44-32)10-23(37)17(3)21-8-9-22-20-7-6-18-11-19(36)12-26(39)34(18,5)27(20)24(38)13-33(21,22)4/h6,17,19-30,32,35-42H,7-14H2,1-5H3/b16-15-	0		1
511	-1	636.757	16.71	16.94	Missing	0	0	0			0
512	-1	633.294	16.83	17.28	Missing	0	0	0			0
513	-1	632.793	16.57	17.39	Missing	0	0	0			0
514	-1	628.771	16.58	17.09	Missing	0	0	0			0
515	-1	628.057	12.24	12.46	Missing	0	0	0			0
516	-1	623.344	0.87	1.03	Missing	0	0	0			0
517	-1	620.783	16.57	17.18	Missing	0	0	0			0
518	-1	619.289	2.54	2.83	29	C29H49O12P	1-Arachidonoylglycerophosphoinositol	InChI=1S/C29H49O12P/c1-2-3-4-5-6-7-8-9-10-11-12-13-14-15-16-17-18-19-23(31)39-20-22(30)21-40-42(37,38)41-29-27(35)25(33)24(32)26(34)28(29)36/h6-7,9-10,12-13,15-16,22,24-30,32-36H,2-5,8,11,14,17-21H2,1H3,(H,37,38)/b7-6-,10-9-,13-12-,16-15-/t22-,24-,25-,26+,27-,28-,29-/m1/s1			0
519	-1	616.469	1.35	1.75	34	C34H68NO6P	CerP(d18:1/16:0)	InChI=1S/C34H68NO6P/c1-3-5-7-9-11-13-15-17-19-21-23-25-27-29-33(36)32(31-41-42(38,39)40)35-34(37)30-28-26-24-22-20-18-16-14-12-10-8-6-4-2/h27,29,32-33,36H,3-26,28,30-31H2,1-2H3,(H,35,37)(H2,38,39,40)/b29-27+/t32-,33+/m0/s1	0		1
520	-1	613.161	11.3	11.72	30	C30H30O14	Safflomin C	InChI=1S/C30H30O14/c31-12-19-23(37)25(39)26(40)29(44-19)30(43)27(41)21(17(11-20(35)36)14-4-8-16(33)9-5-14)24(38)22(28(30)42)18(34)10-3-13-1-6-15(32)7-2-13/h1-10,17,19,23,25-26,29,31-33,37-41,43H,11-12H2,(H,35,36)/b10-3+	0		1
521	-1	613.14	12.43	12.77	20	C20H31N4O16P	Cytidine monophosphate N-acetylneuraminic acid	InChI=1S/C20H31N4O16P/c1-7(26)22-12-8(27)4-20(18(32)33,39-16(12)13(29)9(28)5-25)40-41(35,36)37-6-10-14(30)15(31)17(38-10)24-3-2-11(21)23-19(24)34/h2-3,8-10,12-17,25,27-31H,4-6H2,1H3,(H,22,26)(H,32,33)(H,35,36)(H2,21,23,34)/t8-,9+,10+,12+,13+,14+,15+,16+,17+,20+/m0/s1	CMP-N-acetylneuraminic acid		1
522	-1	612.797	16.53	17.77	Missing	0	0	0			0
523	-1	611.793	16.65	17.03	Missing	0	0	0			0
524	-1	609.329	0.87	1.05	Missing	0	0	0			0
525	-1	606.34	1.35	1.49	Missing	0	0	0			0
526	-1	604.326	1.35	1.48	26	C26H43N11O6	Dynorphin B (6-9)	InChI=1S/C26H43N11O6/c27-16(8-4-12-33-25(29)30)21(39)35-17(9-5-13-34-26(31)32)22(40)36-18(10-11-20(28)38)23(41)37-19(24(42)43)14-15-6-2-1-3-7-15/h1-3,6-7,16-19H,4-5,8-14,27H2,(H2,28,38)(H,35,39)(H,36,40)(H,37,41)(H,42,43)(H4,29,30,33)(H4,31,32,34)/t16-,17+,18-,19+/m1/s1	0		1
527	-1	603.772	16.71	16.94	Missing	0	0	0			0
528	-1	601.01	14.93	15.35	Missing	0	0	0			0
532	-1	595.82	16.41	17.31	Missing	0	0	0			0
533	-1	595.78	16.71	16.95	Missing	0	0	0			0
534	-1	591.341	0.87	0.97	Missing	0	0	0			0
535	-1	585.353	2.55	2.83	Missing	0	0	0			0
536	-1	584.356	1.35	1.63	Missing	0	0	0			0
537	-1	583.338	2.54	3.05	Missing	0	0	0			0
538	-1	582.342	2.54	3.56	Missing	0	0	0			0
539	-1	582.341	1.35	1.73	Missing	0	0	0			0
540	-1	581.874	0.97	1.15	Missing	0	0	0			0
541	-1	581.372	0.95	1.14	Missing	0	0	0			0
542	-1	581.322	2.55	2.66	Missing	0	0	0			0
543	-1	579.811	16.59	17.31	Missing	0	0	0			0
544	-1	578.773	16.68	17.01	Missing	0	0	0			0
545	-1	577.326	0.87	0.99	Missing	0	0	0			0
546	-1	575.788	16.66	16.97	Missing	0	0	0			0
547	-1	571.798	16.62	17.04	Missing	0	0	0			0
548	-1	567.858	0.97	1.14	Missing	0	0	0			0
549	-1	567.356	0.95	1.13	Missing	0	0	0			0
550	-1	562.799	16.57	17.13	Missing	0	0	0			0
551	-1	559.815	16.57	17.39	Missing	0	0	0			0
552	-1	557.322	2.54	3.08	Missing	0	0	0			0
553	-1	557.109	1.05	1.2	30	C30H22O11	Deoxyrubroskyrin	InChI=1S/C30H22O11/c1-7-3-9-14(10(31)4-7)26(38)21-13(34)6-12(33)20-17-16-19(28(40)22(27(17)39)30(20,21)29(9)41)24(36)15-11(32)5-8(2)23(35)18(15)25(16)37/h3-5,12,17,20,22,27,31,33-34,36-37,39H,6H2,1-2H3	0		1
554	-1	556.325	2.55	3.39	Missing	0	0	0			0
555	-1	556.325	1.35	1.65	Missing	0	0	0			0
556	-1	555.825	16.56	17.39	Missing	0	0	0			0
557	-1	555.306	2.55	2.98	Missing	0	0	0			0
558	-1	554.31	2.55	3.4	Missing	0	0	0			0
559	-1	554.31	1.35	1.61	Missing	0	0	0			0
560	-1	548.191	11.96	12.27	Missing	0	0	0			0
561	-1	547.169	9.36	10.22	Missing	0	0	0			0
562	-1	546.825	16.53	17.38	Missing	0	0	0			0
563	-1	542.994	12.44	12.75	Missing	0	0	0			0
564	-1	540.053	11.49	11.9	Missing	0	0	0			0
565	-1	538.78	16.64	17	Missing	0	0	0			0
566	-1	536.505	1.07	1.33	34	C34H67NO3	N-Palmitoylsphingosine	InChI=1S/C34H67NO3/c1-3-5-7-9-11-13-15-17-19-21-23-25-27-29-33(37)32(31-36)35-34(38)30-28-26-24-22-20-18-16-14-12-10-8-6-4-2/h27,29,32-33,36-37H,3-26,28,30-31H2,1-2H3,(H,35,38)/b29-27+	0		1
567	-1	534.489	1.08	1.31	34	C34H65NO3	N-[(4E,8E)-1,3-dihydroxyoctadeca-4,8-dien-2-yl]hexadecanamide	InChI=1S/C34H65NO3/c1-3-5-7-9-11-13-15-17-19-21-23-25-27-29-33(37)32(31-36)35-34(38)30-28-26-24-22-20-18-16-14-12-10-8-6-4-2/h19,21,27,29,32-33,36-37H,3-18,20,22-26,28,30-31H2,1-2H3,(H,35,38)/b21-19-,29-27-	0		1
568	-1	528.274	1.12	1.32	Missing	0	0	0			0
569	-1	526.828	16.63	17.33	Missing	0	0	0			0
570	-1	523.999	12.38	12.64	Missing	0	0	0			0
571	-1	522.806	16.57	17.13	Missing	0	0	0			0
572	-1	522.284	2.55	4.02	24	C24H46NO9P	1-Stearoylglycerophosphoserine	InChI=1S/C24H48NO9P/c1-2-3-4-5-6-7-8-9-10-11-12-13-14-15-16-17-23(27)32-18-21(26)19-33-35(30,31)34-20-22(25)24(28)29/h21-22,26H,2-20,25H2,1H3,(H,28,29)(H,30,31)/p-2/t21-,22?/m1/s1			0
573	-1	522.284	1.35	1.53	24	C24H46NO9P	1-Stearoylglycerophosphoserine	InChI=1S/C24H48NO9P/c1-2-3-4-5-6-7-8-9-10-11-12-13-14-15-16-17-23(27)32-18-21(26)19-33-35(30,31)34-20-22(25)24(28)29/h21-22,26H,2-20,25H2,1H3,(H,28,29)(H,30,31)/p-2/t21-,22?/m1/s1			0
574	-1	519.052	12.68	13	Missing	0	0	0			0
575	-1	512.822	12.41	12.99	Missing	0	0	0			0
576	-1	510.287	1.04	1.28	30	C30H41NO6	Cytochalasin Ppho	InChI=1S/C30H41NO6/c1-18-10-9-13-22-26(33)29(5,36)19(2)25-23(16-21-11-7-6-8-12-21)31-27(34)30(22,25)24(37-20(3)32)14-15-28(4,35)17-18/h6-9,11-15,18-19,22-26,33,35-36H,10,16-17H2,1-5H3,(H,31,34)/b13-9+,15-14-	0		1
577	-1	509.289	1.75	2.45	Missing	0	0	0			0
578	-1	509.288	0.99	1.2	Missing	0	0	0			0
579	-1	508.987	12.17	12.47	Missing	0	0	0			0
580	-1	506.832	16.52	17.43	Missing	0	0	0			0
581	-1	505.825	16.63	17.04	Missing	0	0	0			0
582	-1	500.825	16.62	17.12	Missing	0	0	0			0
583	-1	500.278	2.54	3.29	25	C32H39NO4	Fexofenadine/LysoPE(0:0/20:4(5Z,8Z,11Z,14Z))	InChI=1S/C32H39NO4/c1-31(2,30(35)36)25-17-15-24(16-18-25)29(34)14-9-21-33-22-19-28(20-23-33)32(37,26-10-5-3-6-11-26)27-12-7-4-8-13-27/h3-8,10-13,15-18,28-29,34,37H,9,14,19-23H2,1-2H3,(H,35,36)			0
584	-1	500.278	1.27	1.53	25	C32H39NO4	Fexofenadine/LysoPE(0:0/20:4(5Z,8Z,11Z,14Z))	InChI=1S/C32H39NO4/c1-31(2,30(35)36)25-17-15-24(16-18-25)29(34)14-9-21-33-22-19-28(20-23-33)32(37,26-10-5-3-6-11-26)27-12-7-4-8-13-27/h3-8,10-13,15-18,28-29,34,37H,9,14,19-23H2,1-2H3,(H,35,36)			0
585	-1	498.29	2.46	2.62	26	C26H45NO6S	Tauroursodeoxycholic acid	InChI=1S/C26H45NO6S/c1-16(4-7-23(30)27-12-13-34(31,32)33)19-5-6-20-24-21(9-11-26(19,20)3)25(2)10-8-18(28)14-17(25)15-22(24)29/h16-22,24,28-29H,4-15H2,1-3H3,(H,27,30)(H,31,32,33)/t16-,17?,18-,19-,20+,21+,22+,24+,25+,26-/m1/s1			0
586	-1	498.29	1.25	1.4	26	C26H45NO6S	Tauroursodeoxycholic acid	InChI=1S/C26H45NO6S/c1-16(4-7-23(30)27-12-13-34(31,32)33)19-5-6-20-24-21(9-11-26(19,20)3)25(2)10-8-18(28)14-17(25)15-22(24)29/h16-22,24,28-29H,4-15H2,1-3H3,(H,27,30)(H,31,32,33)/t16-,17?,18-,19-,20+,21+,22+,24+,25+,26-/m1/s1			0
587	-1	494.551	11.76	12.03	Missing	0	0	0			0
588	-1	494.253	2.56	3.79	Missing	0	0	0			0
589	-1	494.049	11.74	12.05	Missing	0	0	0			0
590	-1	493.027	12.11	12.44	Missing	0	0	0			0
591	-1	489.853	16.54	17.39	Missing	0	0	0			0
592	-1	489.278	0.84	1.01	Missing	0	0	0			0
593	-1	489.076	13.27	13.85	14	C14H26CaO16	Calcium Gluceptate	InChI=1S/2C7H14O8.Ca/c2*8-1-2(9)3(10)4(11)5(12)6(13)7(14)15;/h2*2-6,8-13H,1H2,(H,14,15);/q;;+2/p-2/t2*2-,3-,4+,5-,6?;/m11./s1	0		1
594	-1	488.878	12.41	12.92	Missing	0	0	0			0
595	-1	487.132	5.01	5.4	Missing	0	0	0			0
596	-1	485.069	1.03	1.19	Missing	0	0	0			0
597	-1	483.273	1.05	1.29	Missing	0	0	0			0
598	-1	482.961	14.13	14.55	9	C9H15N2O15P3	Uridine triphosphate	InChI=1S/C9H15N2O15P3/c12-5-1-2-11(9(15)10-5)8-7(14)6(13)4(24-8)3-23-28(19,20)26-29(21,22)25-27(16,17)18/h1-2,4,6-8,13-14H,3H2,(H,19,20)(H,21,22)(H,10,12,15)(H2,16,17,18)/t4-,6-,7-,8-/m1/s1	Uridine 5'-triphosphate	utp	1
599	-1	481.806	16.73	16.92	Missing	0	0	0			0
600	-1	481.603	9.81	10.15	Missing	0	0	0			0
601	-1	480.853	16.56	17.39	Missing	0	0	0			0
602	-1	480.309	1.35	1.48	23	C23H48NO7P	LysoPC(15:0)	InChI=1S/C23H48NO7P/c1-5-6-7-8-9-10-11-12-13-14-15-16-17-23(26)29-20-22(25)21-31-32(27,28)30-19-18-24(2,3)4/h22,25H,5-21H2,1-4H3/t22-/m1/s1			0
604	-1	478.294	2.54	3.36	23	C23H46NO7P	LysoPE(0:0/18:1(11Z))	InChI=1S/C23H46NO7P/c1-2-3-4-5-6-7-8-9-10-11-12-13-14-15-16-17-23(26)31-22(20-25)21-30-32(27,28)29-19-18-24/h7-8,22,25H,2-6,9-21,24H2,1H3,(H,27,28)/b8-7-/t22-/m1/s1	1-(9Z-Octadecenoyl)-sn-glycero-3-phosphoethanolamine		1
605	-1	473.283	0.84	1.03	Missing	0	0	0			0
606	-1	472.808	16.64	17.01	Missing	0	0	0			0
607	-1	469.824	16.68	16.97	Missing	0	0	0			0
608	-1	468.855	16.62	17.38	Missing	0	0	0			0
609	-1	466.236	2.62	6.19	Missing	0	0	0			0
610	-1	465.832	16.63	17.08	Missing	0	0	0			0
611	-1	465.304	0.85	1.11	27	C27H46O4S	Cholesterol sulfate	InChI=1S/C27H46O4S/c1-18(2)7-6-8-19(3)23-11-12-24-22-10-9-20-17-21(31-32(28,29)30)13-15-26(20,4)25(22)14-16-27(23,24)5/h9,18-19,21-25H,6-8,10-17H2,1-5H3,(H,28,29,30)/t19-,21+,22+,23-,24+,25+,26+,27-/m1/s1	0		1
612	-1	461.082	12.1	12.55	Missing	0	0	0			0
613	-1	456.835	16.52	18.22	Missing	0	0	0			0
614	-1	454.976	12.72	13.04	Missing	0	0	0			0
615	-1	454.15	4.92	5.49	20	C20H21N7O6	5,10-Methenyltetrahydrofolic acid	InChI=1S/C20H21N7O6/c21-20-24-16-15(18(31)25-20)27-9-26(8-12(27)7-22-16)11-3-1-10(2-4-11)17(30)23-13(19(32)33)5-6-14(28)29/h1-4,9,12-13H,5-8H2,(H6-,21,22,23,24,25,28,29,30,31,32,33)/t12-,13+/m1/s1	0		1
616	-1	454.111	6.12	6.6	Missing	0	0	0			0
617	-1	453.85	16.6	17.39	Missing	0	0	0			0
619	-1	450.241	2.89	5.8	31	C31H33NO2	Enterocin 900	InChI=1S/C31H33NO2/c1-3-9-24(10-4-1)31-30(28-21-25-11-5-2-6-12-26(25)22-29(28)34-31)23-13-15-27(16-14-23)33-20-19-32-17-7-8-18-32/h1,3-4,9-10,13-16,21-22H,2,5-8,11-12,17-20H2	0		1
620	-1	450.241	1.42	2.19	31	C31H33NO2	Enterocin 900	InChI=1S/C31H33NO2/c1-3-9-24(10-4-1)31-30(28-21-25-11-5-2-6-12-26(25)22-29(28)34-31)23-13-15-27(16-14-23)33-20-19-32-17-7-8-18-32/h1,3-4,9-10,13-16,21-22H,2,5-8,11-12,17-20H2	0		1
621	-1	449.861	16.55	17.39	Missing	0	0	0			0
622	-1	445.017	12.41	12.78	Missing	0	0	0			0
623	-1	441.023	11.65	11.89	Missing	0	0	0			0
624	-1	440.86	16.5	17.52	Missing	0	0	0			0
625	-1	436.225	4.82	6.84	25	C25H31N3O4	N1,N10-Dicoumaroylspermidine	InChI=1S/C25H31N3O4/c29-22-10-4-20(5-11-22)8-14-24(31)27-18-2-1-16-26-17-3-19-28-25(32)15-9-21-6-12-23(30)13-7-21/h4-15,26,29-30H,1-3,16-19H2,(H,27,31)(H,28,32)/b14-8+,15-9+	0		1
626	-1	435.957	0.86	1.04	Missing	0	0	0			0
628	-1	432.816	16.63	17.01	Missing	0	0	0			0
629	-1	431.221	1.14	1.33	21	C28H33ClN2	Buclizine/1-(6Z,9Z,12Z-octadecatrienoyl)-glycero-3-phosphate	InChI=1S/C28H33ClN2/c1-28(2,3)25-13-9-22(10-14-25)21-30-17-19-31(20-18-30)27(23-7-5-4-6-8-23)24-11-15-26(29)16-12-24/h4-16,27H,17-21H2,1-3H3			0
630	-1	429.02	12.68	13.05	Missing	0	0	0			0
631	-1	427.234	1.15	1.34	Missing	0	0	0			0
632	-1	427.125	11.93	12.26	Missing	0	0	0			0
633	-1	425.259	0.87	1.02	Missing	0	0	0			0
634	-1	424.829	16.71	16.94	Missing	0	0	0			0
635	-1	421.227	0.85	1.03	20	C20H38O7S	2-Methylacetophenone	InChI=1S/C20H38O7S/c1-5-9-11-16(7-3)14-26-19(21)13-18(28(23,24)25)20(22)27-15-17(8-4)12-10-6-2/h16-18H,5-15H2,1-4H3,(H,23,24,25)			0
636	-1	420.022	12.71	13.01	Missing	0	0	0			0
637	-1	419.988	15.84	16.17	Missing	0	0	0			0
638	-1	416.842	16.51	17.36	Missing	0	0	0			0
639	-1	415.836	16.68	16.94	Missing	0	0	0			0
640	-1	412.882	12.39	13.11	Missing	0	0	0			0
641	-1	411.239	1.13	1.35	18	C18H39NO7P	LysoPC(10:0)	InChI=1S/C18H38NO7P/c1-5-6-7-8-9-10-11-12-18(21)24-15-17(20)16-26-27(22,23)25-14-13-19(2,3)4/h17,20H,5-16H2,1-4H3/p+1/t17-/m1/s1			0
642	-1	409.357	16.64	17.1	Missing	0	0	0			0
643	-1	409.236	1.35	1.44	19	C19H39O7P	LPA(0:0/16:0)	InChI=1S/C19H39O7P/c1-2-3-4-5-6-7-8-9-10-11-12-13-14-15-19(21)26-18(16-20)17-25-27(22,23)24/h18,20H,2-17H2,1H3,(H2,22,23,24)/t18-/m1/s1	0		1
644	-1	409.223	1.15	1.34	Missing	0	0	0			0
645	-1	408.855	16.53	17.35	Missing	0	0	0			0
646	-1	407.22	1.35	1.44	19	C26H32O4	cis-Methylbixin/1-palmitoyl-dihydroxyacetone-phosphate	InChI=1S/C26H32O4/c1-21(13-9-15-23(3)17-19-25(27)29-5)11-7-8-12-22(2)14-10-16-24(4)18-20-26(28)30-6/h7-20H,1-6H3/b8-7+,13-9+,14-10+,19-17+,20-18+,21-11+,22-12+,23-15-,24-16+			0
647	-1	406.002	11.16	11.78	Missing	0	0	0			0
648	-1	404.105	10.8	11.1	Missing	0	0	0			0
649	-1	403.076	11.63	11.87	Missing	0	0	0			0
650	-1	402.995	12.38	12.58	9	C9H14N2O12P2	Uridine 5'-diphosphate	InChI=1S/C9H14N2O12P2/c12-5-1-2-11(9(15)10-5)8-7(14)6(13)4(22-8)3-21-25(19,20)23-24(16,17)18/h1-2,4,6-8,13-14H,3H2,(H,19,20)(H,10,12,15)(H2,16,17,18)/t4-,6-,7-,8-/m1/s1	Uridine 5'-diphosphate		1
651	-1	402.873	16.62	17.39	Missing	0	0	0			0
652	-1	401.37	16.57	17.39	Missing	0	0	0			0
653	-1	401.202	0.86	1.05	Missing	0	0	0			0
654	-1	401.051	13.51	13.83	19	C19H14O10	Shoyuflavone B	InChI=1S/C19H14O10/c20-9-3-1-8(2-4-9)11-7-28-13-6-10(5-12(21)14(13)15(11)22)29-17(19(26)27)16(23)18(24)25/h1-7,16-17,20-21,23H,(H,24,25)(H,26,27)	0		1
655	-1	400.868	16.49	17.42	Missing	0	0	0			0
656	-1	399.885	16.62	17.38	Missing	0	0	0			0
657	-1	399.862	16.63	17.11	Missing	0	0	0			0
658	-1	399.01	12.29	12.48	Missing	0	0	0			0
659	-1	399.01	12.14	12.25	Missing	0	0	0			0
660	-1	397.226	0.86	1.04	Missing	0	0	0			0
661	-1	395.264	0.85	1.02	Missing	0	0	0			0
662	-1	395.244	1.05	1.44	Missing	0	0	0			0
663	-1	393.228	1.12	1.39	22	C22H34O6	(3b,6b,8b,12a)-8,12-Epoxy-7(11)-eremophilene-6-angeloyloxy-8,12-dimethoxy-3-ol	InChI=1S/C22H34O6/c1-8-12(2)19(24)27-18-17-13(3)20(25-6)28-22(17,26-7)11-15-9-10-16(23)14(4)21(15,18)5/h8,14-16,18,20,23H,9-11H2,1-7H3/b12-8+	0		1
664	-1	391.008	11.41	12.15	Missing	0	0	0			0
665	-1	390.9	12.41	12.92	Missing	0	0	0			0
666	-1	390.144	9.29	9.77	Missing	0	0	0			0
667	-1	387.185	0.86	1.04	Missing	0	0	0			0
668	-1	384.987	11.68	12.1	Missing	0	0	0			0
669	-1	383.856	16.66	16.99	Missing	0	0	0			0
671	-1	381.249	0.84	1.04	Missing	0	0	0			0
672	-1	381.147	2.63	6.03	Missing	0	0	0			0
673	-1	379.049	7.34	7.76	Missing	0	0	0			0
674	-1	377.2	1.04	1.23	Missing	0	0	0			0
675	-1	376.371	16.65	17.09	Missing	0	0	0			0
676	-1	375.869	16.57	17.14	Missing	0	0	0			0
677	-1	375.845	16.65	16.96	Missing	0	0	0			0
678	-1	374.245	1.09	1.27	Missing	0	0	0			0
679	-1	373.169	0.86	1.07	21	C21H27ClN2O2	Hydroxyzine	InChI=1S/C21H27ClN2O2/c22-20-8-6-19(7-9-20)21(18-4-2-1-3-5-18)24-12-10-23(11-13-24)14-16-26-17-15-25/h1-9,21,25H,10-17H2			0
680	-1	370.978	13.42	13.76	Missing	0	0	0			0
681	-1	368.384	16.61	17.39	Missing	0	0	0			0
682	-1	367.882	16.53	17.87	Missing	0	0	0			0
683	-1	367.231	0.85	1.04	Missing	0	0	0			0
684	-1	367.105	10.92	11.31	17	C17H20O9	3-O-Feruloylquinic acid	InChI=1S/C17H20O9/c1-25-12-4-2-9(6-10(12)18)3-5-14(20)26-13-8-17(24,16(22)23)7-11(19)15(13)21/h2-6,11,13,15,18-19,21,24H,7-8H2,1H3,(H,22,23)/b5-3-	0		1
685	-1	367.105	9.73	10.23	17	C17H20O9	3-O-Feruloylquinic acid	InChI=1S/C17H20O9/c1-25-12-4-2-9(6-10(12)18)3-5-14(20)26-13-8-17(24,16(22)23)7-11(19)15(13)21/h2-6,11,13,15,18-19,21,24H,7-8H2,1H3,(H,22,23)/b5-3-	0		1
686	-1	366.844	16.63	17	Missing	0	0	0			0
687	-1	366.109	9.73	10.23	Missing	0	0	0			0
688	-1	365.999	12.14	12.5	Missing	0	0	0			0
689	-1	364.945	12.61	13.15	Missing	0	0	0			0
690	-1	363.86	16.64	17.01	Missing	0	0	0			0
691	-1	360.971	14.6	15.12	Missing	0	0	0			0
692	-1	359.871	16.58	17.09	Missing	0	0	0			0
693	-1	359.152	0.88	1.08	20	C21H20N4O2	Lepidine C/Quassinol	InChI=1S/C21H20N4O2/c1-26-17-5-6-19(16(13-17)14-21-24-9-10-25-21)27-18-4-2-3-15(11-18)12-20-22-7-8-23-20/h2-11,13H,12,14H2,1H3,(H,22,23)(H,24,25)	0		1
695	-1	358.948	12.68	13.04	Missing	0	0	0			0
696	-1	358.032	16.59	17.45	Missing	0	0	0			0
697	-1	358.009	15.8	16.17	Missing	0	0	0			0
698	-1	357.173	0.87	1.05	21	C21H26O5	Malabaricone C	InChI=1S/C21H26O5/c22-16-13-12-15(14-20(16)26)8-5-3-1-2-4-6-9-17(23)21-18(24)10-7-11-19(21)25/h7,10-14,22,24-26H,1-6,8-9H2			0
699	-1	356.999	12.62	13.03	Missing	0	0	0			0
700	-1	356.999	12.14	12.47	Missing	0	0	0			0
701	-1	356.993	11.81	12.19	Missing	0	0	0			0
702	-1	356.873	16.64	17.12	Missing	0	0	0			0
703	-1	356.374	16.63	17.07	Missing	0	0	0			0
704	-1	354.893	16.64	17.29	Missing	0	0	0			0
705	-1	354.061	11.19	11.82	Missing	0	0	0			0
706	-1	353.218	0.85	1.04	Missing	0	0	0			0
707	-1	353.199	0.87	1.07	Missing	0	0	0			0
708	-1	353.049	1.3	1.76	15	C15H14O10	2-O-p-Coumaroylhydroxycitric acid	InChI=1S/C15H14O10/c16-9-4-1-8(2-5-9)3-6-11(19)25-12(13(20)21)15(24,14(22)23)7-10(17)18/h1-6,12,16,24H,7H2,(H,17,18)(H,20,21)(H,22,23)/b6-3+	0		1
709	-1	353.049	2.36	2.85	15	C15H14O10	2-O-p-Coumaroylhydroxycitric acid	InChI=1S/C15H14O10/c16-9-4-1-8(2-5-9)3-6-11(19)25-12(13(20)21)15(24,14(22)23)7-10(17)18/h1-6,12,16,24H,7H2,(H,17,18)(H,20,21)(H,22,23)/b6-3+	0		1
710	-1	353.049	0.95	1.22	15	C15H14O10	2-O-p-Coumaroylhydroxycitric acid	InChI=1S/C15H14O10/c16-9-4-1-8(2-5-9)3-6-11(19)25-12(13(20)21)15(24,14(22)23)7-10(17)18/h1-6,12,16,24H,7H2,(H,17,18)(H,20,21)(H,22,23)/b6-3+	0		1
711	-1	352.997	11.81	12.23	Missing	0	0	0			0
712	-1	350.87	16.5	18.56	Missing	0	0	0			0
713	-1	349.204	0.86	1.05	20	C20H30O5	8-iso-15-keto-PGE2	InChI=1S/C20H30O5/c1-2-3-6-9-15(21)12-13-17-16(18(22)14-19(17)23)10-7-4-5-8-11-20(24)25/h4,7,12-13,16-17,19,23H,2-3,5-6,8-11,14H2,1H3,(H,24,25)/b7-4-,13-12+/t16-,17+,19?/m0/s1			0
714	-1	348.388	16.61	17.39	Missing	0	0	0			0
715	-1	347.886	16.53	17.9	Missing	0	0	0			0
716	-1	346.056	10.92	12.04	10	C10H14N5O7P	Adenosine monophosphate	InChI=1S/C10H14N5O7P/c11-8-5-9(13-2-12-8)15(3-14-5)10-7(17)6(16)4(22-10)1-21-23(18,19)20/h2-4,6-7,10,16-17H,1H2,(H2,11,12,13)(H2,18,19,20)/t4-,6-,7-,10-/m1/s1	Adenosine 5'-monophosphate/Adenosine monophosphate/2'-DEOXYGUANOSINE 5'-MONOPHOSPHATE		1
717	-1	346.016	4.61	5.17	Missing	0	0	0			0
718	-1	344.075	9.71	10.19	Missing	0	0	0			0
719	-1	343.994	11.04	11.46	Missing	0	0	0			0
720	-1	343.994	11.49	11.83	Missing	0	0	0			0
721	-1	343.897	16.51	17.52	Missing	0	0	0			0
722	-1	343.213	2.52	2.62	18	C18H32O6	5(6)-Pentyl-1,4-dioxan-2-one	InChI=1S/2C9H16O3/c1-2-3-4-5-8-6-12-9(10)7-11-8;1-2-3-4-5-8-6-11-7-9(10)12-8/h2*8H,2-7H2,1H3	0		1
723	-1	343.159	0.88	1.08	Missing	0	0	0			0
724	-1	343.072	4.92	7.31	Missing	0	0	0			0
725	-1	343.072	2.53	4.13	Missing	0	0	0			0
726	-1	343.072	1.35	2.18	Missing	0	0	0			0
727	-1	343.072	7.33	7.74	Missing	0	0	0			0
728	-1	342.883	16.61	17.13	Missing	0	0	0			0
729	-1	342.044	15.79	16.27	Missing	0	0	0			0
730	-1	342.025	11.29	11.81	Missing	0	0	0			0
731	-1	339.361	0.87	1.03	23	C23H48O	12-Tricosanol	InChI=1S/C23H48O/c1-3-5-7-9-11-13-15-17-19-21-23(24)22-20-18-16-14-12-10-8-6-4-2/h23-24H,3-22H2,1-2H3			0
732	-1	339.326	0.96	1.11	22	C22H44O2	Behenic acid	InChI=1S/C22H44O2/c1-2-3-4-5-6-7-8-9-10-11-12-13-14-15-16-17-18-19-20-21-22(23)24/h2-21H2,1H3,(H,23,24)	0		1
733	-1	339.2	0.82	1.09	Missing	0	0	0			0
734	-1	339.181	1.11	2.3	19	C19H24N4O2	Pentamidine/Methantheline	InChI=1S/C19H24N4O2/c20-18(21)14-4-8-16(9-5-14)24-12-2-1-3-13-25-17-10-6-15(7-11-17)19(22)23/h4-11H,1-3,12-13H2,(H3,20,21)(H3,22,23)			0
735	-1	338.989	12.1	12.58	6	C6H14O12P2	1D-Myo-inositol 1,4-bisphosphate	InChI=1S/C6H14O12P2/c7-1-2(8)6(18-20(14,15)16)4(10)3(9)5(1)17-19(11,12)13/h1-10H,(H2,11,12,13)(H2,14,15,16)/t1-,2-,3-,4+,5+,6+/m1/s1	FRUCTOSE 1,6-BIPHOSPHATE/D-Fructose 1,6-bisphosphate	mi14p	1
736	-1	337.185	0.86	1.08	Missing	0	0	0			0
737	-1	336.05	16.59	17.44	11	C11H16NO9P	Nicotinic acid mononucleotide	InChI=1S/C11H16NO9P/c13-8-7(5-20-22(17,18)19)21-10(9(8)14)12-3-1-2-6(4-12)11(15)16/h1-3,6-10,13-14H,4-5H2,(H2-,15,16,17,18,19)/t6?,7-,8-,9-,10-/m1/s1			0
738	-1	336.037	2.48	2.6	8	C8H15N7O2S3	Famotidine	InChI=1S/C8H15N7O2S3/c9-6(15-20(12,16)17)1-2-18-3-5-4-19-8(13-5)14-7(10)11/h4H,1-3H2,(H2,9,15)(H2,12,16,17)(H4,10,11,13,14)	0		1
739	-1	335.398	16.63	17.31	Missing	0	0	0			0
740	-1	335.186	1.05	1.29	Missing	0	0	0			0
741	-1	334.958	13.78	14.07	6	C6H10O12P2	1D-myo-inositol 1,4-bisphosphate(4-)	InChI=1S/C6H14O12P2/c7-1-2(8)6(18-20(14,15)16)4(10)3(9)5(1)17-19(11,12)13/h1-10H,(H2,11,12,13)(H2,14,15,16)/p-4/t1-,2-,3-,4+,5?,6?/m1/s1	0		1
742	-1	334.896	16.52	17.4	Missing	0	0	0			0
744	-1	333.06	12.53	12.81	9	C9H19O11P	1-(sn-Glycero-3-phospho)-1D-myo-inositol/Xanthotoxol arabinoside	InChI=1S/C9H19O11P/c10-1-3(11)2-19-21(17,18)20-9-7(15)5(13)4(12)6(14)8(9)16/h3-16H,1-2H2,(H,17,18)/t3-,4-,5-,6+,7-,8-,9-/m1/s1	0		1
745	-1	333.023	11.43	12.12	15	C15H10O9	3,3',4',5,6,7,8-Heptahydroxyflavone	InChI=1S/C15H10O9/c16-5-2-1-4(3-6(5)17)14-12(22)9(19)7-8(18)10(20)11(21)13(23)15(7)24-14/h1-3,16-18,20-23H	0		1
746	-1	331.264	0.96	1.32	22	C22H36O2	Adrenic acid	InChI=1S/C22H36O2/c1-2-3-4-5-6-7-8-9-10-11-12-13-14-15-16-17-18-19-20-21-22(23)24/h6-7,9-10,12-13,15-16H,2-5,8,11,14,17-21H2,1H3,(H,23,24)/b7-6-,10-9-,13-12-,16-15-	0		1
747	-1	329.249	0.95	1.11	22	C22H34O2	Docosapentaenoic acid (22n-6)	InChI=1S/C22H34O2/c1-2-3-4-5-6-7-8-9-10-11-12-13-14-15-16-17-18-19-20-21-22(23)24/h6-7,9-10,12-13,15-16,18-19H,2-5,8,11,14,17,20-21H2,1H3,(H,23,24)/b7-6-,10-9-,13-12-,16-15-,19-18-	0		1
748	-1	329.19	1.25	1.37	Missing	0	0	0			0
749	-1	329.047	1.05	1.23	Missing	0	0	0			0
750	-1	329.03	11.7	12.08	10	C10H11N4O7P	Inosine 2',3'-cyclic phosphate/Malathion/Blighinone	InChI=1S/C10H11N4O7P/c15-1-4-6-7(21-22(17,18)20-6)10(19-4)14-3-13-5-8(14)11-2-12-9(5)16/h2-4,6-7,10,15H,1H2,(H,17,18)(H,11,12,16)/t4-,6-,7-,10-/m1/s1	0		1
751	-1	328.937	12.32	12.52	Missing	0	0	0			0
752	-1	327.232	0.94	1.09	22	C22H32O2	Docosahexaenoic acid	InChI=1S/C22H32O2/c1-2-3-4-5-6-7-8-9-10-11-12-13-14-15-16-17-18-19-20-21-22(23)24/h3-4,6-7,9-10,12-13,15-16,18-19H,2,5,8,11,14,17,20-21H2,1H3,(H,23,24)/b4-3-,7-6-,10-9-,13-12-,16-15-,19-18-	0		1
753	-1	327.18	0.8	1.2	18	C20H26NO3	8-O-Methyloblongine/7-hydroxygranisetron	InChI=1S/C20H25NO3/c1-21(2)12-11-15-7-10-18(23-3)20(24-4)19(15)17(21)13-14-5-8-16(22)9-6-14/h5-10,17H,11-13H2,1-4H3/p+1	0		1
754	-1	327.136	1.22	1.41	15	C18H20N2O4	Phenylalanyl-Tyrosine/Tiapride	InChI=1S/C18H20N2O4/c19-15(10-12-4-2-1-3-5-12)17(22)20-16(18(23)24)11-13-6-8-14(21)9-7-13/h1-9,15-16,21H,10-11,19H2,(H,20,22)(H,23,24)			0
755	-1	327.135	2.42	2.81	15	C18H20N2O4	Phenylalanyl-Tyrosine/Tiapride	InChI=1S/C18H20N2O4/c19-15(10-12-4-2-1-3-5-12)17(22)20-16(18(23)24)11-13-6-8-14(21)9-7-13/h1-9,15-16,21H,10-11,19H2,(H,20,22)(H,23,24)	0		1
756	-1	326.989	12.36	12.63	Missing	0	0	0			0
757	-1	326.918	16.6	17.4	Missing	0	0	0			0
758	-1	326.852	16.64	16.99	Missing	0	0	0			0
759	-1	326.27	0.99	1.15	19	C19H37NO3	Margaroylglycine	InChI=1S/C19H37NO3/c1-2-3-4-5-6-7-8-9-10-11-12-13-14-15-16-18(21)20-17-19(22)23/h2-17H2,1H3,(H,20,21)(H,22,23)			0
760	-1	325.349	0.88	1.09	22	C22H46O	Docosanol	InChI=1S/C22H46O/c1-2-3-4-5-6-7-8-9-10-11-12-13-14-15-16-17-18-19-20-21-22-23/h23H,2-22H2,1H3			0
761	-1	325.338	0.86	1.06	Missing	0	0	0			0
763	-1	325.184	0.83	1.07	14	C18H30O3S	2-Dodecylbenzenesulfonic acid/Heptaethylene glycol	InChI=1S/C18H30O3S/c1-2-3-4-5-6-7-8-9-10-11-14-17-15-12-13-16-18(17)22(19,20)21/h12-13,15-16H,2-11,14H2,1H3,(H,19,20,21)	0		1
764	-1	325.166	1.11	1.41	Missing	0	0	0			0
765	-1	325.03	0.87	1.09	Missing	0	0	0			0
766	-1	325.021	0.88	1.1	9	C9H12FN2O8P	5-Fluorodeoxyuridine monophosphate	InChI=1S/C9H12FN2O8P/c10-4-2-12(9(15)11-8(4)14)7-1-5(13)6(20-7)3-19-21(16,17)18/h2,5-7,13H,1,3H2,(H,11,14,15)(H2,16,17,18)/t5-,6+,7+/m0/s1			0
767	-1	324.05	11.28	11.83	Missing	0	0	0			0
768	-1	323.169	0.86	1.09	Missing	0	0	0			0
769	-1	322.988	4.84	5.55	Missing	0	0	0			0
770	-1	321.211	0.85	1.05	Missing	0	0	0			0
771	-1	321.152	0.92	1.08	14	C14H26O8	Butyl (S)-3-hydroxybutyrate glucoside	InChI=1S/C14H26O8/c1-3-4-5-20-10(16)6-8(2)21-14-13(19)12(18)11(17)9(7-15)22-14/h8-9,11-15,17-19H,3-7H2,1-2H3			0
772	-1	321.091	1.17	1.44	Missing	0	0	0			0
773	-1	321.091	2.3	2.7	Missing	0	0	0			0
774	-1	321.088	11.26	11.78	18	C18H14N2O4	Flazine methyl ether	InChI=1S/C18H14N2O4/c1-23-9-10-6-7-15(24-10)17-16-12(8-14(20-17)18(21)22)11-4-2-3-5-13(11)19-16/h2-8,19H,9H2,1H3,(H,21,22)	0		1
775	-1	320.062	15.79	16.22	11	C11H15NO10	Beta-Citryl-L-glutamic acid	InChI=1S/C11H15NO10/c13-6(14)2-1-5(9(19)20)12-10(21)11(22,3-7(15)16)4-8(17)18/h5,22H,1-4H2,(H,12,21)(H,13,14)(H,15,16)(H,17,18)(H,19,20)	0		1
776	-1	318.096	10.57	10.98	Missing	0	0	0			0
777	-1	318.061	8.23	8.67	8	C8H18NO10P	N-Gluconyl ethanolamine phosphate	InChI=1S/C8H18NO10P/c10-3-4(11)5(12)6(13)7(14)8(15)9-1-2-19-20(16,17)18/h4-7,10-14H,1-3H2,(H,9,15)(H2,16,17,18)/t4-,5+,6+,7-/m1/s1	0		1
778	-1	316.097	9.71	10.27	Missing	0	0	0			0
779	-1	314.905	12.39	13.14	Missing	0	0	0			0
780	-1	314.9	16.58	17.39	Missing	0	0	0			0
781	-1	313.163	0.86	1.38	16	C16H26O6	(-)-trans-Carveol glucoside	InChI=1S/C16H26O6/c1-8(2)10-5-4-9(3)11(6-10)21-16-15(20)14(19)13(18)12(7-17)22-16/h4,10-20H,1,5-7H2,2-3H3/t10-,11+,12-,13-,14+,15-,16-/m1/s1	0		1
782	-1	313.035	11.29	11.8	16	C16H11ClN2O3	Clorazepate/Laccaic acid D	InChI=1S/C16H11ClN2O3/c17-10-6-7-12-11(8-10)13(9-4-2-1-3-5-9)19-14(16(21)22)15(20)18-12/h1-8,14H,(H,18,20)(H,21,22)	0		1
783	-1	312.914	16.58	17.4	Missing	0	0	0			0
784	-1	311.323	0.88	1.14	Missing	0	0	0			0
785	-1	311.314	0.87	1.14	Missing	0	0	0			0
786	-1	311.295	0.97	1.26	20	C20H40O2	3D,7D,11D-Phytanic acid	InChI=1S/C20H40O2/c1-16(2)9-6-10-17(3)11-7-12-18(4)13-8-14-19(5)15-20(21)22/h16-19H,6-15H2,1-5H3,(H,21,22)/t17-,18-,19-/m1/s1			0
787	-1	311.197	1.27	1.38	16	C16H28N2O4	Oseltamivir	InChI=1S/C16H28N2O4/c1-5-12(6-2)22-14-9-11(16(20)21-7-3)8-13(17)15(14)18-10(4)19/h9,12-15H,5-8,17H2,1-4H3,(H,18,19)/t13-,14+,15+/m0/s1			0
788	-1	311.169	0.76	1.3	17	C17H28O3S	N-Undecylbenzenesulfonic acid	InChI=1S/C17H28O3S/c1-2-3-4-5-6-7-8-9-10-11-16-12-14-17(15-13-16)21(18,19)20/h12-15H,2-11H2,1H3,(H,18,19,20)			0
789	-1	311.024	0.87	1.09	Missing	0	0	0			0
790	-1	311.017	0.87	1.1	9	C9H16N2O5Se	Gamma-Glutamyl-Se-methylselenocysteine	InChI=1S/C9H16N2O5Se/c1-17-4-6(9(15)16)11-7(12)3-2-5(10)8(13)14/h5-6H,2-4,10H2,1H3,(H,11,12)(H,13,14)(H,15,16)			0
791	-1	310.878	16.5	18.62	Missing	0	0	0			0
792	-1	310.175	0.93	1.25	Missing	0	0	0			0
793	-1	310.115	9.96	10.27	12	C12H17N5O5	1,7-Dimethylguanosine	InChI=1S/C12H17N5O5/c1-15-4-17(11-8(20)7(19)5(3-18)22-11)9-6(15)10(21)16(2)12(13)14-9/h4-5,7-8,11,18-19H,3H2,1-2H3,(H2,13,14)/t5-,7-,8-,11-/m1/s1	0		1
794	-1	309.873	16.67	16.94	Missing	0	0	0			0
795	-1	309.28	0.95	1.12	20	C20H38O2	Eicosenoic acid	InChI=1S/C20H38O2/c1-2-3-4-5-6-7-8-9-10-11-12-13-14-15-16-17-18-19-20(21)22/h9-10H,2-8,11-19H2,1H3,(H,21,22)/b10-9-	0		1
797	-1	309.095	4.39	5.14	15	C15H18O7	(E)-1-O-Cinnamoyl-beta-D-glucose	InChI=1S/C15H18O7/c16-8-10-12(18)13(19)14(20)15(21-10)22-11(17)7-6-9-4-2-1-3-5-9/h1-7,10,12-16,18-20H,8H2/b7-6+	0		1
798	-1	309.04	11.29	11.705	17	C17H10O6	De-O-methylsterigmatocystin	InChI=1S/C17H10O6/c18-8-2-1-3-10-13(8)15(20)14-9(19)6-11-12(16(14)22-10)7-4-5-21-17(7)23-11/h1-7,17-19H	0		1
799	-1	307.195	0.86	1.03	Missing	0	0	0			0
800	-1	307.155	0.89	1.23	17	C17H24O5	ACRL Toxin II	InChI=1S/C17H24O5/c1-5-10(2)17(21)11(3)6-7-14(19)12(4)15-8-13(18)9-16(20)22-15/h5-9,11-12,14,17-19,21H,1-4H3/b7-6-,10-5+			0
801	-1	307.137	0.89	1.09	Missing	0	0	0			0
802	-1	306.058	4.95	5.62	Missing	0	0	0			0
803	-1	305.249	0.95	1.11	20	C20H34O2	8,11,14-Eicosatrienoic acid	InChI=1S/C20H34O2/c1-2-3-4-5-6-7-8-9-10-11-12-13-14-15-16-17-18-19-20(21)22/h6-7,9-10,12-13H,2-5,8,11,14-19H2,1H3,(H,21,22)/b7-6-,10-9-,13-12-	0		1
804	-1	305.069	14.31	14.71	10	C15H14O7	(-)-Epigallocatechin/Glutathionate(1-)	InChI=1S/C15H14O7/c16-7-3-9(17)8-5-12(20)15(22-13(8)4-7)6-1-10(18)14(21)11(19)2-6/h1-4,12,15-21H,5H2/t12-,15-/m1/s1	0		1
805	-1	304.079	14.53	14.88	15	C15H15NO6	Ascorbigen	InChI=1S/C15H15NO6/c17-11-7-21-15(20)12(11)22-13(18)14(15,19)5-8-6-16-10-4-2-1-3-9(8)10/h1-4,6,11-12,16-17,19-20H,5,7H2	0		1
806	-1	304.061	11.24	11.92	18	C18H11NO4	Cepharadione A	InChI=1S/C18H11NO4/c1-19-12-6-9-4-2-3-5-10(9)15-14(12)11(16(20)18(19)21)7-13-17(15)23-8-22-13/h2-7H,8H2,1H3	0		1
807	-1	304.016	5.91	7.92	Missing	0	0	0			0
808	-1	303.233	0.95	1.14	20	C20H32O2	Arachidonic acid	InChI=1S/C20H32O2/c1-2-3-4-5-6-7-8-9-10-11-12-13-14-15-16-17-18-19-20(21)22/h6-7,9-10,12-13,15-16H,2-5,8,11,14,17-19H2,1H3,(H,21,22)/b7-6-,10-9-,13-12-,16-15-			0
809	-1	303.083	13.44	13.86	11	C11H16N2O8	N-Acetylaspartylglutamic acid/3'-O-methyl-(-)-epicatechin	InChI=1S/C11H16N2O8/c1-5(14)12-7(4-9(17)18)10(19)13-6(11(20)21)2-3-8(15)16/h6-7H,2-4H2,1H3,(H,12,14)(H,13,19)(H,15,16)(H,17,18)(H,20,21)	N-Acetylaspartylglutamic acid		1
810	-1	303.035	12.2	12.57	10	C10H13N2O7P	Thymidine 3',5'-cyclic monophosphate	InChI=1S/C10H13N2O7P/c1-5-3-12(10(14)11-9(5)13)8-2-6-7(18-8)4-17-20(15,16)19-6/h3,6-8H,2,4H2,1H3,(H,15,16)(H,11,13,14)/t6?,7?,8-/m1/s1	0		1
811	-1	302.899	16.73	16.91	Missing	0	0	0			0
812	-1	302.534	12.18	12.62	Missing	0	0	0			0
813	-1	302.052	15.79	16.22	Missing	0	0	0			0
814	-1	299.259	0.95	1.23	18	C18H36O3	(R)-3-Hydroxy-Octadecanoic acid	InChI=1S/C18H36O3/c1-2-3-4-5-6-7-8-9-10-11-12-13-14-15-17(19)16-18(20)21/h17,19H,2-16H2,1H3,(H,20,21)/t17-/m1/s1			0
815	-1	298.943	0.84	1.03	Missing	0	0	0			0
816	-1	298.114	9.69	10.18	Missing	0	0	0			0
817	-1	298.075	1.35	1.59	16	C16H14ClN3O	Chlordiazepoxide	InChI=1S/C16H14ClN3O/c1-18-15-10-20(21)16(11-5-3-2-4-6-11)13-9-12(17)7-8-14(13)19-15/h2-9H,10H2,1H3,(H,18,19)			0
818	-1	298.075	7.34	7.75	16	C16H14ClN3O	Chlordiazepoxide	InChI=1S/C16H14ClN3O/c1-18-15-10-20(21)16(11-5-3-2-4-6-11)13-9-12(17)7-8-14(13)19-15/h2-9H,10H2,1H3,(H,18,19)			0
819	-1	297.28	0.91	1.17	19	C19H38O2	Nonadecanoic acid	InChI=1S/C19H38O2/c1-2-3-4-5-6-7-8-9-10-11-12-13-14-15-16-17-18-19(20)21/h2-18H2,1H3,(H,20,21)			0
821	-1	297.153	0.85	1.06	Missing	0	0	0			0
822	-1	297.017	0.89	1.09	Missing	0	0	0			0
823	-1	295.265	0.97	1.12	19	C19H36O2	Nonadeca-10(Z)-enoic acid	InChI=1S/C19H36O2/c1-2-3-4-5-6-7-8-9-10-11-12-13-14-15-16-17-18-19(20)21/h9-10H,2-8,11-18H2,1H3,(H,20,21)/b10-9-			0
824	-1	295.137	0.84	1.17	Missing	0	0	0			0
825	-1	295.024	11.26	11.94	16	C16H8O6	Medicagol	InChI=1S/C16H8O6/c17-7-1-2-8-10(3-7)22-16(18)14-9-4-12-13(20-6-19-12)5-11(9)21-15(8)14/h1-5,17H,6H2	0		1
826	-1	294.903	16.51	17.4	Missing	0	0	0			0
827	-1	294.04	2.56	2.76	Missing	0	0	0			0
828	-1	293.899	16.58	17.13	Missing	0	0	0			0
829	-1	293.176	0.98	2.02	17	C17H26O4	Gingerol	InChI=1S/C17H26O4/c1-3-4-5-6-14(18)12-15(19)9-7-13-8-10-16(20)17(11-13)21-2/h8,10-11,14,18,20H,3-7,9,12H2,1-2H3	0		1
831	-1	291.16	0.96	1.18	17	C17H24O4	9-Acetoxyfukinanolide	InChI=1S/C17H24O4/c1-10-6-5-7-13-14(21-12(3)18)17(9-16(10,13)4)11(2)8-20-15(17)19/h10,13-14H,2,5-9H2,1,3-4H3			0
832	-1	291.106	0.94	1.06	12	C12H20O8	Pantoyllactone glucoside	InChI=1S/C12H20O8/c1-12(2)4-18-10(17)9(12)20-11-8(16)7(15)6(14)5(3-13)19-11/h5-9,11,13-16H,3-4H2,1-2H3			0
833	-1	291.083	11.33	12.57	10	C10H16N2O8	Edetic Acid	InChI=1S/C10H16N2O8/c13-7(14)3-11(4-8(15)16)1-2-12(5-9(17)18)6-10(19)20/h1-6H2,(H,13,14)(H,15,16)(H,17,18)(H,19,20)	Ethylenediaminetetraacetic acid		1
834	-1	289.09	0.95	1.09	12	C12H18O8	Osmundalin	InChI=1S/C12H18O8/c1-5-6(2-3-8(14)18-5)19-12-11(17)10(16)9(15)7(4-13)20-12/h2-3,5-7,9-13,15-17H,4H2,1H3			0
835	-1	289.068	13.61	13.94	Missing	0	0	0			0
836	-1	288.896	16.62	17.02	Missing	0	0	0			0
837	-1	288.072	4.46	5.1	11	C11H15NO8	N-Succinyl-2-amino-6-ketopimelate	InChI=1S/C11H15NO8/c13-7(11(19)20)3-1-2-6(10(17)18)12-8(14)4-5-9(15)16/h6H,1-5H2,(H,12,14)(H,15,16)(H,17,18)(H,19,20)/t6-/m0/s1	0		1
838	-1	287.143	0.81	0.95	Missing	0	0	0			0
839	-1	287.052	8.4	8.8	10	C10H12N2O8	Orotidine/Eriodictyol	InChI=1S/C10H12N2O8/c13-2-4-6(15)7(16)8(20-4)12-3(9(17)18)1-5(14)11-10(12)19/h1,4,6-8,13,15-16H,2H2,(H,17,18)(H,11,14,19)/t4-,6-,7-,8-/m1/s1			0
840	-1	286.944	1.17	1.62	Missing	0	0	0			0
841	-1	286.925	16.52	17.43	Missing	0	0	0			0
842	-1	286.068	4.97	5.44	9	C9H14N5O4P	Tenofovir/Citrusinine II	InChI=1S/C9H14N5O4P/c1-6(18-5-19(15,16)17)2-14-4-13-7-8(10)11-3-12-9(7)14/h3-4,6H,2,5H2,1H3,(H2,10,11,12)(H2,15,16,17)/t6-/m1/s1	0		1
843	-1	285.222	1.07	1.31	20	C20H30O	Vitamin A	InChI=1S/C20H30O/c1-16(8-6-9-17(2)13-15-21)11-12-19-18(3)10-7-14-20(19,4)5/h6,8-9,11-13,21H,7,10,14-15H2,1-5H3/b9-6+,12-11+,16-8+,17-13+			0
844	-1	285.126	0.92	1.07	Missing	0	0	0			0
845	-1	285.073	13.44	13.85	Missing	0	0	0			0
846	-1	284.911	13.2	13.92	Missing	0	0	0			0
847	-1	284.898	16.62	17.12	Missing	0	0	0			0
848	-1	283.39	0.98	1.16	Missing	0	0	0			0
849	-1	283.264	0.88	1.15	18	C18H36O2	Stearic acid	InChI=1S/C18H36O2/c1-2-3-4-5-6-7-8-9-10-11-12-13-14-15-16-17-18(19)20/h2-17H2,1H3,(H,19,20)	0		1
850	-1	283.166	1.27	1.42	19	C19H24O2	Boldione	InChI=1S/C19H24O2/c1-18-9-7-13(20)11-12(18)3-4-14-15-5-6-17(21)19(15,2)10-8-16(14)18/h7,9,11,14-16H,3-6,8,10H2,1-2H3/t14-,15-,16-,18-,19-/m0/s1			0
851	-1	283.138	0.87	1.07	Missing	0	0	0			0
852	-1	283.111	0.91	1.02	Missing	0	0	0			0
853	-1	283.079	8.57	9.04	13	C13H16O7	p-Cresol glucuronide	InChI=1S/C13H16O7/c1-6-2-4-7(5-3-6)19-13-10(16)8(14)9(15)11(20-13)12(17)18/h2-5,8-11,13-16H,1H3,(H,17,18)/t8-,9-,10+,11-,13+/m0/s1	0		1
854	-1	283.068	8.4	8.8	10	C10H12N4O6	Xanthosine	InChI=1S/C10H12N4O6/c15-1-3-5(16)6(17)9(20-3)14-2-11-4-7(14)12-10(19)13-8(4)18/h2-3,5-6,9,15-17H,1H2,(H2,12,13,18,19)/t3-,5-,6-,9-/m1/s1	0		1
855	-1	283.044	2.47	2.62	Missing	0	0	0			0
856	-1	282.953	13.47	13.81	Missing	0	0	0			0
857	-1	282.02	12.93	13.37	Missing	0	0	0			0
858	-1	281.143	0.92	1.28	Missing	0	0	0			0
859	-1	281.122	0.86	1.11	Missing	0	0	0			0
860	-1	281.059	1.75	2.63	Missing	0	0	0			0
861	-1	280.265	1.12	1.4	18	C18H35NO	Oleamide	InChI=1S/C18H35NO/c1-2-3-4-5-6-7-8-9-10-11-12-13-14-15-16-17-18(19)20/h9-10H,2-8,11-17H2,1H3,(H2,19,20)/b10-9-			0
862	-1	280.135	0.81	0.99	18	C18H19NO2	Floribundine	InChI=1S/C18H19NO2/c1-19-8-7-12-10-15(20)18(21-2)17-13-6-4-3-5-11(13)9-14(19)16(12)17/h3-6,10,14,20H,7-9H2,1-2H3			0
863	-1	280.035	11.93	12.28	Missing	0	0	0			0
864	-1	279.161	0.86	1.13	16	C16H24O4	Prehumulinic acid	InChI=1S/C16H24O4/c1-9(2)5-7-11-14(18)13(16(20)15(11)19)12(17)8-6-10(3)4/h5,10-11,15,19-20H,6-8H2,1-4H3	0		1
865	-1	279.081	2.5	2.61	10	C10H20N2O3S2	Methionyl-Methionine/N-Despyridinyl rosiglitazone	InChI=1S/C10H20N2O3S2/c1-16-5-3-7(11)9(13)12-8(10(14)15)4-6-17-2/h7-8H,3-6,11H2,1-2H3,(H,12,13)(H,14,15)			0
866	-1	279.039	5.98	6.77	Missing	0	0	0			0
867	-1	278.981	9.27	10.53	Missing	0	0	0			0
868	-1	277.925	16.48	19	Missing	0	0	0			0
869	-1	277.181	0.91	1.31	17	C17H26O3	1-(4-Hydroxy-3-methoxyphenyl)-3-decanone/2-ethyl-1,5-dimethyl-3,3-diphenylpyrrolinium (EDDP)	InChI=1S/C17H26O3/c1-3-4-5-6-7-8-15(18)11-9-14-10-12-16(19)17(13-14)20-2/h10,12-13,19H,3-9,11H2,1-2H3			0
870	-1	277.156	1.26	1.39	15	C15H22N2O3	Leucyl-phenylalanine/Longistylin C	InChI=1S/C15H22N2O3/c1-10(2)8-12(16)14(18)17-13(15(19)20)9-11-6-4-3-5-7-11/h3-7,10,12-13H,8-9,16H2,1-2H3,(H,17,18)(H,19,20)	Pinolenic Acid		1
871	-1	277.156	2.47	2.62	15	C15H22N2O3	Leucyl-phenylalanine	InChI=1S/C15H22N2O3/c1-10(2)8-12(16)14(18)17-13(15(19)20)9-11-6-4-3-5-7-11/h3-7,10,12-13H,8-9,16H2,1-2H3,(H,17,18)(H,19,20)	0		1
872	-1	277.145	0.92	1.05	16	C16H22O4	Alpha-CEHC	InChI=1S/C16H22O4/c1-9-10(2)15-12(11(3)14(9)19)5-7-16(4,20-15)8-6-13(17)18/h19H,5-8H2,1-4H3,(H,17,18)	0		1
873	-1	277.033	9.32	10.26	Missing	0	0	0			0
874	-1	276.874	8.74	9.03	Missing	0	0	0			0
875	-1	273.966	11.46	11.82	Missing	0	0	0			0
876	-1	273.629	0.82	1	Missing	0	0	0			0
877	-1	273.127	0.82	1.01	Missing	0	0	0			0
878	-1	273.126	1.16	1.73	Missing	0	0	0			0
879	-1	273.076	2.54	2.79	15	C15H14O5	Phloretin	InChI=1S/C15H14O5/c16-10-4-1-9(2-5-10)3-6-12(18)15-13(19)7-11(17)8-14(15)20/h1-2,4-5,7-8,16-17,19-20H,3,6H2			0
880	-1	272.119	0.81	0.99	Missing	0	0	0			0
881	-1	272.089	11.35	11.8	15	C15H15NO4	L-Thyronine	InChI=1S/C15H15NO4/c16-14(15(18)19)9-10-1-5-12(6-2-10)20-13-7-3-11(17)4-8-13/h1-8,14,17H,9,16H2,(H,18,19)/t14-/m0/s1	0		1
883	-1	269.249	0.96	1.14	17	C17H34O2	Heptadecanoic acid	InChI=1S/C17H34O2/c1-2-3-4-5-6-7-8-9-10-11-12-13-14-15-16-17(18)19/h2-16H2,1H3,(H,18,19)	0		1
884	-1	269.176	1.03	1.24	15	C15H26O4	Ethylene brassylate	InChI=1S/C15H26O4/c16-14-10-8-6-4-2-1-3-5-7-9-11-15(17)19-13-12-18-14/h1-13H2	0		1
885	-1	269.121	0.92	1.04	Missing	0	0	0			0
886	-1	269.065	1.19	1.41	12	C12H14O7	Phenylglucuronide	InChI=1S/C12H14O7/c13-7-8(14)10(11(16)17)19-12(9(7)15)18-6-4-2-1-3-5-6/h1-5,7-10,12-15H,(H,16,17)/t7-,8-,9+,10-,12?/m0/s1			0
887	-1	268.924	16.53	17.38	Missing	0	0	0			0
888	-1	268.916	12.61	13.61	Missing	0	0	0			0
889	-1	268.916	12.11	12.52	Missing	0	0	0			0
890	-1	267.105	0.89	1.13	Missing	0	0	0			0
891	-1	266.968	12.33	13.13	12	C12H9ClOS2	5-(4-Chloro-3-hydroxy-1-butynyl)-2,2'-bithiophene	InChI=1S/C12H9ClOS2/c13-8-9(14)3-4-10-5-6-12(16-10)11-2-1-7-15-11/h1-2,5-7,9,14H,8H2	0		1
892	-1	266.9	13.74	14.11	Missing	0	0	0			0
893	-1	265.148	0.82	1.12	Missing	0	0	0			0
895	-1	265.044	4.91	5.52	12	C12H14N2OS2	Methoxybrassinin	InChI=1S/C12H14N2OS2/c1-15-14-8-9(7-13-12(16)17-2)10-5-3-4-6-11(10)14/h3-6,8H,7H2,1-2H3,(H,13,16)	0		1
896	-1	261.134	1.17	1.42	12	C12H22O6	Phaseolic acid	InChI=1S/C12H22O6/c13-8-2-1-3-9(14)4-5-10(15)6-7-11(16)12(17)18/h9-10,13-15H,1-8H2,(H,17,18)			0
897	-1	260.914	8.78	8.98	Missing	0	0	0			0
898	-1	260.879	16.65	16.98	Missing	0	0	0			0
899	-1	259.111	0.83	1.01	Missing	0	0	0			0
900	-1	258.029	0.98	1.33	6	C6H13NO8S	Glucosamine 6-sulfate	InChI=1S/C6H13NO8S/c7-3-5(9)4(8)2(15-6(3)10)1-14-16(11,12)13/h2-6,8-10H,1,7H2,(H,11,12,13)/t2-,3-,4-,5-,6-/m1/s1	0		1
901	-1	257.176	0.98	1.26	14	C14H26O4	Tetradecanedioic acid	InChI=1S/C14H26O4/c15-13(16)11-9-7-5-3-1-2-4-6-8-10-12-14(17)18/h1-12H2,(H,15,16)(H,17,18)	0		1
902	-1	256.927	16.58	17.44	Missing	0	0	0			0
903	-1	256.059	8.51	9.04	14	C14H11NO4	1,3,5-Trihydroxy-10-methylacridone	InChI=1S/C14H11NO4/c1-15-9-5-7(16)6-11(18)12(9)14(19)8-3-2-4-10(17)13(8)15/h2-6,16-18H,1H3	0		1
904	-1	255.344	0.99	1.18	Missing	0	0	0			0
905	-1	255.34	1.01	1.2	Missing	0	0	0			0
906	-1	255.233	0.86	1.26	16	C16H32O2	Palmitic acid	InChI=1S/C16H32O2/c1-2-3-4-5-6-7-8-9-10-11-12-13-14-15-16(17)18/h2-15H2,1H3,(H,17,18)	0		1
907	-1	255.125	0.96	1.43	13	C13H20O5	1-Methoxy-1-(2,4,5-trimethoxyphenyl)-2-propanol	InChI=1S/C13H20O5/c1-8(14)13(18-5)9-6-11(16-3)12(17-4)7-10(9)15-2/h6-8,13-14H,1-5H3			0
908	-1	253.906	16.59	17.12	Missing	0	0	0			0
910	-1	253.094	9.42	9.71	9	C9H18O8	Galactosylglycerol/Dyphylline	InChI=1S/C9H18O8/c10-1-4(12)3-16-9-8(15)7(14)6(13)5(2-11)17-9/h4-15H,1-3H2/t4?,5-,6+,7+,8-,9-/m1/s1	0		1
911	-1	252.067	16.59	17.4	Missing	0	0	0			0
912	-1	251.202	0.98	1.24	16	C16H28O2	7Z,10Z-Hexadecadienoic acid	InChI=1S/C16H28O2/c1-2-3-4-5-6-7-8-9-10-11-12-13-14-15-16(17)18/h6-7,9-10H,2-5,8,11-15H2,1H3,(H,17,18)/b7-6-,10-9-			0
913	-1	251.003	1.22	1.41	Missing	0	0	0			0
914	-1	249.032	1.02	2	Missing	0	0	0			0
915	-1	248.582	2.47	2.62	Missing	0	0	0			0
916	-1	248.08	1.1	1.32	Missing	0	0	0			0
917	-1	248.08	2.07	2.63	Missing	0	0	0			0
918	-1	247.17	0.96	1.13	16	C16H24O2	Dimethylbenzyl carbinyl hexanoate	InChI=1S/C16H24O2/c1-4-5-7-12-15(17)18-16(2,3)13-14-10-8-6-9-11-14/h6,8-11H,4-5,7,12-13H2,1-3H3			0
919	-1	247.062	1.11	1.4	13	C13H12O5	Coriandrone E	InChI=1S/C13H12O5/c1-6-11(14)8-5-9-7(3-4-17-9)12(16-2)10(8)13(15)18-6/h3-6,11,14H,1-2H3			0
920	-1	247.061	2.46	2.59	13	C13H12O5	Coriandrone E	InChI=1S/C13H12O5/c1-6-11(14)8-5-9-7(3-4-17-9)12(16-2)10(8)13(15)18-6/h3-6,11,14H,1-2H3			0
921	-1	247.056	13.94	14.34	8	C8H12N2O7	L-beta-aspartyl-L-aspartic acid	InChI=1S/C8H12N2O7/c9-3(7(14)15)1-5(11)10-4(8(16)17)2-6(12)13/h3-4H,1-2,9H2,(H,10,11)(H,12,13)(H,14,15)(H,16,17)	0		1
922	-1	247.044	1.09	1.27	Missing	0	0	0			0
923	-1	246.967	0.92	1.38	Missing	0	0	0			0
924	-1	246.057	2.39	4.32	Missing	0	0	0			0
925	-1	246.057	5.69	9.27	Missing	0	0	0			0
926	-1	246.057	0	1.26	Missing	0	0	0			0
927	-1	245.983	0.96	1.15	Missing	0	0	0			0
928	-1	245.06	2.53	3.22	Missing	0	0	0			0
929	-1	245.043	9.23	9.72	13	C13H10O5	Isopimpinellin	InChI=1S/C13H10O5/c1-15-10-7-3-4-9(14)18-12(7)13(16-2)11-8(10)5-6-17-11/h3-6H,1-2H3	0		1
930	-1	244.906	16.42	19	Missing	0	0	0			0
931	-1	244.094	7.9	8.4	9	C9H15N3O5	Asparaginyl-Hydroxyproline	InChI=1S/C9H15N3O5/c10-5(2-7(11)14)8(15)12-3-4(13)1-6(12)9(16)17/h4-6,13H,1-3,10H2,(H2,11,14)(H,16,17)	0		1
932	-1	244.059	11.78	12.37	Missing	0	0	0			0
935	-1	243.16	1.09	1.42	13	C13H24O4	1,11-Undecanedicarboxylic acid	InChI=1S/C13H24O4/c14-12(15)10-8-6-4-2-1-3-5-7-9-11-13(16)17/h1-11H2,(H,14,15)(H,16,17)			0
936	-1	242.176	2.53	2.62	13	C13H25NO3	N-Undecanoylglycine	InChI=1S/C13H25NO3/c1-2-3-4-5-6-7-8-9-10-12(15)14-11-13(16)17/h2-11H2,1H3,(H,14,15)(H,16,17)	0		1
937	-1	242.176	1.3	1.44	13	C13H25NO3	N-Undecanoylglycine	InChI=1S/C13H25NO3/c1-2-3-4-5-6-7-8-9-10-12(15)14-11-13(16)17/h2-11H2,1H3,(H,14,15)(H,16,17)	0		1
938	-1	242.052	9.23	10.59	Missing	0	0	0			0
939	-1	242.013	2.47	2.65	Missing	0	0	0			0
940	-1	241.144	0.97	1.14	13	C13H22O4	2-Carboxy-4-dodecanolide	InChI=1S/C13H22O4/c1-2-3-4-5-6-7-8-10-9-11(12(14)15)13(16)17-10/h10-11H,2-9H2,1H3,(H,14,15)			0
941	-1	240.908	8.76	8.98	Missing	0	0	0			0
942	-1	240.06	1.07	1.29	Missing	0	0	0			0
943	-1	240.052	15.82	16.18	10	C10H11NO6	2,4-Dihydroxy-6,7-dimethoxy-2H-1,4-benzoxazin-3(4H)-one	InChI=1S/C10H11NO6/c1-15-7-3-5-6(4-8(7)16-2)17-10(13)9(12)11(5)14/h3-4,10,13-14H,1-2H3	0		1
944	-1	239.073	0.87	1.04	Missing	0	0	0			0
945	-1	237.932	16.24	19	Missing	0	0	0			0
946	-1	237.114	1.28	1.41	13	C13H18O4	2,2,4,4,-Tetramethyl-6-(1-oxopropyl)-1,3,5-cyclohexanetrione	InChI=1S/C13H18O4/c1-6-7(14)8-9(15)12(2,3)11(17)13(4,5)10(8)16/h8H,6H2,1-5H3			0
947	-1	237.113	2.46	2.64	13	C13H18O4	2,2,4,4,-Tetramethyl-6-(1-oxopropyl)-1,3,5-cyclohexanetrione	InChI=1S/C13H18O4/c1-6-7(14)8-9(15)12(2,3)11(17)13(4,5)10(8)16/h8H,6H2,1-5H3			0
948	-1	235.17	0.97	1.12	15	C15H24O2	Capsidiol	InChI=1S/C15H24O2/c1-9(2)11-5-6-12-14(17)7-13(16)10(3)15(12,4)8-11/h6,10-11,13-14,16-17H,1,5,7-8H2,2-4H3/t10-,11-,13-,14-,15-/m1/s1			0
949	-1	235.108	2.53	3.08	12	C12H16N2O3	Hexobarbital	InChI=1S/C12H16N2O3/c1-12(8-6-4-3-5-7-8)9(15)13-11(17)14(2)10(12)16/h6H,3-5,7H2,1-2H3,(H,13,15,17)			0
950	-1	233.037	1.12	1.3	Missing	0	0	0			0
951	-1	232.047	2.44	3.35	Missing	0	0	0			0
952	-1	231.135	2.54	3.21	10	C10H20N2O4	Spermic acid 2	InChI=1S/C10H20N2O4/c13-9(14)3-7-11-5-1-2-6-12-8-4-10(15)16/h11-12H,1-8H2,(H,13,14)(H,15,16)	0		1
953	-1	231.124	1.11	1.43	Missing	0	0	0			0
954	-1	231.062	11.34	11.65	Missing	0	0	0			0
955	-1	231.044	1.96	5.32	10	C10H13ClO4	3-Chloro-1-(4-hydroxy-3-methoxyphenyl)-1,2-propanediol	InChI=1S/C10H13ClO4/c1-15-9-4-6(2-3-7(9)12)10(14)8(13)5-11/h2-4,8,10,12-14H,5H2,1H3	0		1
956	-1	230.971	0.96	1.18	Missing	0	0	0			0
957	-1	229.156	2.51	2.62	11	C11H22N2O3	Isoleucyl-Valine	InChI=1S/C11H22N2O3/c1-5-7(4)8(12)10(14)13-9(6(2)3)11(15)16/h6-9H,5,12H2,1-4H3,(H,13,14)(H,15,16)	Leu-Val/Val-Leu		1
958	-1	229.144	1.29	1.42	12	C12H22O4	Dodecanedioic acid	InChI=1S/C12H22O4/c13-11(14)9-7-5-3-1-2-4-6-8-10-12(15)16/h1-10H2,(H,13,14)(H,15,16)			0
959	-1	229.038	2.42	2.58	Missing	0	0	0			0
960	-1	228.932	16.49	17.45	Missing	0	0	0			0
961	-1	228.064	11.93	12.29	13	C13H11NO3	gamma-Fagarine	InChI=1S/C13H11NO3/c1-15-10-5-3-4-8-11(10)14-13-9(6-7-17-13)12(8)16-2/h3-7H,1-2H3	0		1
962	-1	228.018	0.97	1.12	Missing	0	0	0			0
963	-1	227.948	16.61	17.41	Missing	0	0	0			0
964	-1	227.927	16.67	16.94	Missing	0	0	0			0
965	-1	225.223	1.09	1.38	15	C15H30O	Pentadecanal	InChI=1S/C15H30O/c1-2-3-4-5-6-7-8-9-10-11-12-13-14-15-16/h15H,2-14H2,1H3	0		1
966	-1	225.065	11.93	12.3	Missing	0	0	0			0
967	-1	225.058	0.88	0.98	Missing	0	0	0			0
968	-1	225.056	1.19	1.37	14	C14H10O3	2-Methoxyxanthone	InChI=1S/C14H10O3/c1-16-9-6-7-13-11(8-9)14(15)10-4-2-3-5-12(10)17-13/h2-8H,1H3			0
969	-1	223.028	1.04	1.34	Missing	0	0	0			0
970	-1	222.062	9.75	10.17	Missing	0	0	0			0
971	-1	221.118	1.24	1.43	13	C13H18O3	Annuionone B	InChI=1S/C13H18O3/c1-9(14)4-5-11-12(2)6-10(15)7-13(11,3)16-8-12/h4-5,11H,6-8H2,1-3H3/b5-4+			0
972	-1	220.953	16.58	17.44	Missing	0	0	0			0
973	-1	220.887	16.64	16.97	Missing	0	0	0			0
974	-1	220.146	1.01	1.16	12	C12H19N3O	Procarbazine	InChI=1S/C12H19N3O/c1-9(2)15-12(16)11-6-4-10(5-7-11)8-14-13-3/h4-7,9,13-14H,8H2,1-3H3,(H,15,16)			0
975	-1	220.146	1.24	1.3	12	C12H19N3O	Procarbazine	InChI=1S/C12H19N3O/c1-9(2)15-12(16)11-6-4-10(5-7-11)8-14-13-3/h4-7,9,13-14H,8H2,1-3H3,(H,15,16)			0
976	-1	219.175	0.97	1.42	15	C15H24O	Nootkatol	InChI=1S/C15H24O/c1-10(2)12-5-6-13-8-14(16)7-11(3)15(13,4)9-12/h8,11-12,14,16H,1,5-7,9H2,2-4H3/t11-,12-,14+,15+/m1/s1			0
977	-1	219.031	1.22	1.35	9	C11H8O5	Dracunculin/1-Propenyl 1-(1-propenylthio)propyl disulfide	InChI=1S/C11H8O5/c1-13-7-4-6-2-3-8(12)16-9(6)11-10(7)14-5-15-11/h2-4H,5H2,1H3			0
978	-1	218.986	1.08	1.27	4	C4H11Cl2N2O2P	Phosphoramide mustard	InChI=1S/C4H11Cl2N2O2P/c5-1-3-8(4-2-6)11(7,9)10/h1-4H2,(H3,7,9,10)	0		1
980	-1	217.144	1.06	1.4	Missing	0	0	0			0
981	-1	217.119	2.82	5.45	9	C9H18N2O4	Meprobamate	InChI=1S/C9H18N2O4/c1-3-4-9(2,5-14-7(10)12)6-15-8(11)13/h3-6H2,1-2H3,(H2,10,12)(H2,11,13)	Indeno[1,2-d][1,2]oxazine, 1,4a,9,9a-tetrahydro-1,1-dimethyl-, 3-oxide, trans-		1
982	-1	217.119	1	1.6	9	C9H18N2O4	Meprobamate	InChI=1S/C9H18N2O4/c1-3-4-9(2,5-14-7(10)12)6-15-8(11)13/h3-6H2,1-2H3,(H2,10,12)(H2,11,13)	0		1
983	-1	217.083	11.92	12.18	8	C8H14N2O5	Glutamylalanine	InChI=1S/C8H14N2O5/c1-4(8(14)15)10-7(13)5(9)2-3-6(11)12/h4-5H,2-3,9H2,1H3,(H,10,13)(H,11,12)(H,14,15)	0		1
984	-1	217.042	2.51	2.62	11	C13H11ClO	(E,E)-1-Chloro-3,11-tridecadiene-5,7,9-triyn-2-ol/3-(Isothiocyanatomethyl)-1-methoxy-1H-indole	InChI=1S/C13H11ClO/c1-2-3-4-5-6-7-8-9-10-11-13(15)12-14/h2-3,10-11,13,15H,12H2,1H3/b3-2-,11-10+			0
985	-1	217.042	1.29	1.44	11	C13H11ClO	(E,E)-1-Chloro-3,11-tridecadiene-5,7,9-triyn-2-ol/3-(Isothiocyanatomethyl)-1-methoxy-1H-indole	InChI=1S/C13H11ClO/c1-2-3-4-5-6-7-8-9-10-11-13(15)12-14/h2-3,10-11,13,15H,12H2,1H3/b3-2-,11-10+			0
986	-1	217.027	1.35	1.53	Missing	0	0	0			0
987	-1	216.928	12.39	12.99	Missing	0	0	0			0
988	-1	216.051	15.83	16.2	8	C8H11NO6	Lycoperdic acid	InChI=1S/C8H11NO6/c9-4(6(11)12)3-8(7(13)14)2-1-5(10)15-8/h4H,1-3,9H2,(H,11,12)(H,13,14)	0		1
989	-1	215.129	1.29	1.43	11	C11H20O4	Undecanedioic acid	InChI=1S/C11H20O4/c12-10(13)8-6-4-2-1-3-5-7-9-11(14)15/h1-9H2,(H,12,13)(H,14,15)			0
990	-1	215.092	1.23	1.44	Missing	0	0	0			0
991	-1	215.074	0	19	Missing	0	0	0			0
992	-1	215.067	11.39	11.63	Missing	0	0	0			0
993	-1	214.049	11.5	11.74	5	C5H14NO6P	Glycerylphosphorylethanolamine	InChI=1S/C5H14NO6P/c7-2-1-6(13(10,11)12)3-5(9)4-8/h5,7-9H,1-4H2,(H2,10,11,12)	0		1
994	-1	213.044	2.44	2.61	5	C5H15N2O3PS	Amifostine	InChI=1S/C5H15N2O3PS/c6-2-1-3-7-4-5-12-11(8,9)10/h7H,1-6H2,(H2,8,9,10)	0		1
995	-1	213.012	3.26	6.24	Missing	0	0	0			0
996	-1	212.16	1.28	1.92	Missing	0	0	0			0
997	-1	212.158	0.53	1.92	Missing	0	0	0			0
998	-1	212.157	11.06	13.14	Missing	0	0	0			0
999	-1	212.161	11.26	14.1	Missing	0	0	0			0
1000	-1	212.155	11.49	11.97	Missing	0	0	0			0
1001	-1	212.161	4.61	4.83	Missing	0	0	0			0
1002	-1	212.158	8.67	11.05	Missing	0	0	0			0
1003	-1	212.161	9.26	9.75	Missing	0	0	0			0
1004	-1	212.16	15.87	16.23	Missing	0	0	0			0
1005	-1	212.157	15.51	16.11	Missing	0	0	0			0
1006	-1	212.161	15.05	15.22	Missing	0	0	0			0
1007	-1	212.161	4.99	5.52	Missing	0	0	0			0
1008	-1	212.158	4	5.73	Missing	0	0	0			0
1009	-1	212.16	14.51	14.83	Missing	0	0	0			0
1010	-1	212.162	8.54	8.82	Missing	0	0	0			0
1011	-1	212.161	4.17	4.34	Missing	0	0	0			0
1012	-1	212.16	16.54	17.55	Missing	0	0	0			0
1013	-1	212.158	16.31	17.79	Missing	0	0	0			0
1014	-1	212.161	6.08	6.27	Missing	0	0	0			0
1015	-1	212.156	13.41	14.21	Missing	0	0	0			0
1016	-1	212.158	18.23	18.64	Missing	0	0	0			0
1017	-1	212.157	2.37	2.8	Missing	0	0	0			0
1018	-1	212.157	14.31	14.73	Missing	0	0	0			0
1019	-1	212.158	14.86	15.09	Missing	0	0	0			0
1020	-1	212.157	5.96	6.79	Missing	0	0	0			0
1021	-1	212.158	17.8	18.18	Missing	0	0	0			0
1022	-1	212.158	2.82	3.06	Missing	0	0	0			0
1023	-1	212.157	18.72	19	Missing	0	0	0			0
1024	-1	212.157	8.2	8.44	Missing	0	0	0			0
1025	-1	212.153	17.17	17.36	Missing	0	0	0			0
1026	-1	211.994	16.39	17.49	4	C4H8NO7P	L-Aspartyl-4-phosphate	InChI=1S/C4H8NO7P/c5-2(4(7)8)1-3(6)12-13(9,10)11/h2H,1,5H2,(H,7,8)(H2,9,10,11)			0
1027	-1	211.993	11.12	13.44	Missing	0	0	0			0
1028	-1	211.996	12.2	12.53	4	C4H8NO7P	L-Aspartyl-4-phosphate	InChI=1S/C4H8NO7P/c5-2(4(7)8)1-3(6)12-13(9,10)11/h2H,1,5H2,(H,7,8)(H2,9,10,11)			0
1029	-1	211.99	11.12	13.23	Missing	0	0	0			0
1030	-1	211.994	9.25	10.29	4	C4H8NO7P	L-Aspartyl-4-phosphate	InChI=1S/C4H8NO7P/c5-2(4(7)8)1-3(6)12-13(9,10)11/h2H,1,5H2,(H,7,8)(H2,9,10,11)			0
1031	-1	211.993	0.03	1.83	Missing	0	0	0			0
1032	-1	211.993	13.45	14.21	4	C4H8NO7P	L-Aspartyl-4-phosphate	InChI=1S/C4H8NO7P/c5-2(4(7)8)1-3(6)12-13(9,10)11/h2H,1,5H2,(H,7,8)(H2,9,10,11)			0
1033	-1	211.993	2.37	2.95	4	C4H8NO7P	L-Aspartyl-4-phosphate	InChI=1S/C4H8NO7P/c5-2(4(7)8)1-3(6)12-13(9,10)11/h2H,1,5H2,(H,7,8)(H2,9,10,11)			0
1034	-1	211.993	4.37	6.1	Missing	0	0	0			0
1035	-1	211.99	3.97	4.42	Missing	0	0	0			0
1036	-1	211.994	3.64	4.3	4	C4H8NO7P	L-Aspartyl-4-phosphate	InChI=1S/C4H8NO7P/c5-2(4(7)8)1-3(6)12-13(9,10)11/h2H,1,5H2,(H,7,8)(H2,9,10,11)			0
1037	-1	211.993	14.55	15.51	Missing	0	0	0			0
1038	-1	211.993	17.65	18.31	4	C4H8NO7P	L-Aspartyl-4-phosphate	InChI=1S/C4H8NO7P/c5-2(4(7)8)1-3(6)12-13(9,10)11/h2H,1,5H2,(H,7,8)(H2,9,10,11)			0
1039	-1	211.994	15.69	16.18	4	C4H8NO7P	L-Aspartyl-4-phosphate	InChI=1S/C4H8NO7P/c5-2(4(7)8)1-3(6)12-13(9,10)11/h2H,1,5H2,(H,7,8)(H2,9,10,11)			0
1040	-1	211.994	3.03	3.38	4	C4H8NO7P	L-Aspartyl-4-phosphate	InChI=1S/C4H8NO7P/c5-2(4(7)8)1-3(6)12-13(9,10)11/h2H,1,5H2,(H,7,8)(H2,9,10,11)			0
1041	-1	211.993	10.3	10.92	Missing	0	0	0			0
1042	-1	211.989	13.89	14.03	Missing	0	0	0			0
1043	-1	211.993	6.24	6.61	4	C4H8NO7P	L-Aspartyl-4-phosphate	InChI=1S/C4H8NO7P/c5-2(4(7)8)1-3(6)12-13(9,10)11/h2H,1,5H2,(H,7,8)(H2,9,10,11)			0
1044	-1	211.989	5.89	6.59	Missing	0	0	0			0
1045	-1	211.99	8.89	10.18	Missing	0	0	0			0
1046	-1	211.994	18.64	18.77	4	C4H8NO7P	L-Aspartyl-4-phosphate	InChI=1S/C4H8NO7P/c5-2(4(7)8)1-3(6)12-13(9,10)11/h2H,1,5H2,(H,7,8)(H2,9,10,11)			0
1047	-1	211.993	8.51	8.96	Missing	0	0	0			0
1048	-1	211.989	17.28	17.42	Missing	0	0	0			0
1049	-1	211.99	10.25	10.53	Missing	0	0	0			0
1050	-1	211.992	8	8.33	Missing	0	0	0			0
1051	-1	211.99	5.06	5.38	Missing	0	0	0			0
1052	-1	211.989	1.01	1.83	Missing	0	0	0			0
1053	-1	211.989	14.39	14.64	Missing	0	0	0			0
1054	-1	211.989	4.62	4.91	Missing	0	0	0			0
1055	-1	211.988	17.88	18.01	Missing	0	0	0			0
1056	-1	211.988	14.09	14.26	Missing	0	0	0			0
1057	-1	211.098	1.19	1.41	11	C12H12N4	2-Amino-3,4-dimethylimidazo[4,5-f]quinoline/3,4-Methyleneazelaic acid	InChI=1S/C12H12N4/c1-7-6-9-8(4-3-5-14-9)10-11(7)16(2)12(13)15-10/h3-6H,1-2H3,(H2,13,15)			0
1058	-1	211.098	2.41	2.6	11	C12H12N4	2-Amino-3,4-dimethylimidazo[4,5-f]quinoline/3,4-Methyleneazelaic acid	InChI=1S/C12H12N4/c1-7-6-9-8(4-3-5-14-9)10-11(7)16(2)12(13)15-10/h3-6H,1-2H3,(H2,13,15)			0
1059	-1	210.91	11.6	11.91	Missing	0	0	0			0
1060	-1	209.095	1.09	1.26	15	C15H14O	1,3-Diphenyl-1-propanone	InChI=1S/C15H14O/c16-15(14-9-5-2-6-10-14)12-11-13-7-3-1-4-8-13/h1-10H,11-12H2			0
1062	-1	209.008	1.17	1.37	6	C6H7FO7	Fluorocitric acid	InChI=1S/C6H7FO7/c7-3(4(10)11)6(14,5(12)13)1-2(8)9/h3,14H,1H2,(H,8,9)(H,10,11)(H,12,13)			0
1063	-1	209.008	1.7	2.06	6	C6H7FO7	Fluorocitric acid	InChI=1S/C6H7FO7/c7-3(4(10)11)6(14,5(12)13)1-2(8)9/h3,14H,1H2,(H,8,9)(H,10,11)(H,12,13)	0		1
1064	-1	208.935	6.06	8.81	Missing	0	0	0			0
1065	-1	208.016	1.17	1.39	10	C10H8ClNO2	4-Chloro-1H-indole-3-acetic acid	InChI=1S/C10H8ClNO2/c11-7-2-1-3-8-10(7)6(5-12-8)4-9(13)14/h1-3,5,12H,4H2,(H,13,14)			0
1066	-1	208.015	1.65	2.3	10	C10H8ClNO2	4-Chloro-1H-indole-3-acetic acid	InChI=1S/C10H8ClNO2/c11-7-2-1-3-8-10(7)6(5-12-8)4-9(13)14/h1-3,5,12H,4H2,(H,13,14)	0		1
1067	-1	207.029	1.28	1.39	Missing	0	0	0			0
1068	-1	207.012	1.16	2.38	6	C6H8O8	Garcinia acid	InChI=1S/C6H8O8/c7-2(8)1-6(14,5(12)13)3(9)4(10)11/h3,9,14H,1H2,(H,7,8)(H,10,11)(H,12,13)			0
1069	-1	206.95	16.3	19	Missing	0	0	0			0
1070	-1	206.048	1.35	2.32	7	C7H13NO4S	(2R,2'S)-Isobuteine/chondroitin sulfate E (GalNAc4,6diS-GlcA) proteoglycan	InChI=1S/C7H13NO4S/c1-4(6(9)10)2-13-3-5(8)7(11)12/h4-5H,2-3,8H2,1H3,(H,9,10)(H,11,12)			0
1071	-1	206.047	0	0.88	7	C7H13NO4S	(2R,2'S)-Isobuteine/chondroitin sulfate E (GalNAc4,6diS-GlcA) proteoglycan	InChI=1S/C7H13NO4S/c1-4(6(9)10)2-13-3-5(8)7(11)12/h4-5H,2-3,8H2,1H3,(H,9,10)(H,11,12)			0
1072	-1	205.159	0.93	1.46	14	C14H22O	4-(1,1,3,3-Tetramethylbutyl)-phenol	InChI=1S/C14H22O/c1-13(2,3)10-14(4,5)11-6-8-12(15)9-7-11/h6-9,15H,10H2,1-5H3			0
1073	-1	205.043	2.52	2.62	10	C10H10N2OS	2-Methyl-3 or 5 or 6-(furfurylthio)pyrazine (mixture of isomers)	InChI=1S/C10H10N2OS/c1-8-10(12-5-4-11-8)14-7-9-3-2-6-13-9/h2-6H,7H2,1H3			0
1074	-1	204.913	16.18	19	Missing	0	0	0			0
1075	-1	204.066	2.67	3.65	11	C11H11NO3	Indolelactic acid	InChI=1S/C11H11NO3/c13-10(11(14)15)5-7-6-12-9-4-2-1-3-8(7)9/h1-4,6,10,12-13H,5H2,(H,14,15)	Indolelactic acid/Spectral Match to DL-Indole-3-lactic acid from NIST14	ind3lac	1
1076	-1	203.987	16.59	17.45	Missing	0	0	0			0
1077	-1	203.068	12.01	12.32	7	C7H12N2O5	L-beta-aspartyl-L-alanine	InChI=1S/C7H12N2O5/c1-3(6(11)12)9-5(10)2-4(8)7(13)14/h3-4H,2,8H2,1H3,(H,9,10)(H,11,12)(H,13,14)	0		1
1078	-1	203.056	2.4	2.71	8	C8H12O6	3,5,6-Trihydroxy-5-(hydroxymethyl)-2-methoxy-2-cyclohexen-1-one	InChI=1S/C8H12O6/c1-14-6-4(10)2-8(13,3-9)7(12)5(6)11/h7,9-10,12-13H,2-3H2,1H3			0
1079	-1	203.05	2.64	3.2	Missing	0	0	0			0
1080	-1	202.953	16.59	17.43	Missing	0	0	0			0
1081	-1	201.149	1.29	1.41	11	C11H22O3	3-Hydroxynonyl acetate	InChI=1S/C11H22O3/c1-3-4-5-6-7-11(13)8-9-14-10(2)12/h11,13H,3-9H2,1-2H3			0
1082	-1	201.124	1.34	1.41	9	C9H18N2O3	Alanyl-Isoleucine	InChI=1S/C9H18N2O3/c1-4-5(2)7(9(13)14)11-8(12)6(3)10/h5-7H,4,10H2,1-3H3,(H,11,12)(H,13,14)	L-Leucyl-L- Alanine		1
1083	-1	201.124	2.54	3.64	9	C9H18N2O3	Alanyl-Isoleucine	InChI=1S/C9H18N2O3/c1-4-5(2)7(9(13)14)11-8(12)6(3)10/h5-7H,4,10H2,1-3H3,(H,11,12)(H,13,14)	L-Alanyl-L-norleucine/L-Leucyl-L- Alanine		1
1084	-1	201.113	1.05	1.45	10	C10H18O4	Sebacic acid	InChI=1S/C10H18O4/c11-9(12)7-5-3-1-2-4-6-8-10(13)14/h1-8H2,(H,11,12)(H,13,14)			0
1085	-1	201.088	1.35	1.52	8	C8H14N2O4	Alanyl-Hydroxyproline	InChI=1S/C8H14N2O4/c1-4(9)7(12)10-3-5(11)2-6(10)8(13)14/h4-6,11H,2-3,9H2,1H3,(H,13,14)	0		1
1086	-1	201.077	1.2	1.47	9	C9H14O5	4-Heptenal diethyl acetal/2-Amino-1,6-dimethylfuro[3,2-e]imidazo[4,5-b]pyridine	InChI=1S/C9H14O5/c1-4-13-8(11)6(3)7(10)9(12)14-5-2/h6H,4-5H2,1-3H3			0
1087	-1	201.041	2.48	2.6	8	C8H10O6	Ethyl aconitate	InChI=1S/C8H10O6/c1-2-14-7(11)4-5(8(12)13)3-6(9)10/h4H,2-3H2,1H3,(H,9,10)(H,12,13)/b5-4-			0
1088	-1	200.972	0.97	1.16	Missing	0	0	0			0
1089	-1	200.942	16.6	17.11	Missing	0	0	0			0
1090	-1	200.893	8.77	9	Missing	0	0	0			0
1091	-1	199.955	16.59	17.41	Missing	0	0	0			0
1092	-1	199.134	0.97	1.09	11	C11H20O3	(S)-9-Hydroxy-10-undecenoic acid	InChI=1S/C11H20O3/c1-2-10(12)8-6-4-3-5-7-9-11(13)14/h2,10,12H,1,3-9H2,(H,13,14)	0		1
1093	-1	199.097	1.04	1.49	10	C10H16O4	cis-4-Decenedioic acid/Hydralazine acetone hydrazone	InChI=1S/C10H16O4/c11-9(12)7-5-3-1-2-4-6-8-10(13)14/h1,3H,2,4-8H2,(H,11,12)(H,13,14)/b3-1-			0
1094	-1	199.097	1.73	2.88	10	C10H16O4	cis-4-Decenedioic acid/Hydralazine acetone hydrazone	InChI=1S/C10H16O4/c11-9(12)7-5-3-1-2-4-6-8-10(13)14/h1,3H,2,4-8H2,(H,11,12)(H,13,14)/b3-1-			0
1095	-1	199.007	0.88	1.48	8	C8H8O4S	4-vinylphenol Sulfate	InChI=1S/C8H8O4S/c1-2-7-3-5-8(6-4-7)12-13(9,10)11/h2-6H,1H2,(H,9,10,11)			0
1096	-1	199.007	1.69	1.99	8	C8H8O4S	4-vinylphenol Sulfate	InChI=1S/C8H8O4S/c1-2-7-3-5-8(6-4-7)12-13(9,10)11/h2-6H,1H2,(H,9,10,11)	0		1
1097	-1	197.808	6.11	8.81	Missing	0	0	0			0
1098	-1	197.056	1.28	6.65	8	C8H10N2O4	Mimosine	InChI=1S/C8H10N2O4/c9-5(8(13)14)3-10-2-1-6(11)7(12)4-10/h1-2,4-5,12H,3,9H2,(H,13,14)/t5-/m0/s1	0		1
1099	-1	197.049	1.11	1.39	Missing	0	0	0			0
1100	-1	197.027	0.86	1.09	Missing	0	0	0			0
1101	-1	196.984	0.96	1.37	4	C4H7O7P	Dihydroxyacetone Phosphate Acyl Ester	InChI=1S/C4H7O7P/c5-3-10-1-4(6)2-11-12(7,8)9/h3H,1-2H2,(H2,7,8,9)	0		1
1102	-1	196.935	16.58	17.06	Missing	0	0	0			0
1103	-1	196.895	12.27	13.67	Missing	0	0	0			0
1104	-1	196.894	14.61	14.97	Missing	0	0	0			0
1105	-1	196.171	0	19	Missing	0	0	0			0
1106	-1	196.011	2.47	2.6	3	C3H8N3O5P	Phosphoguanidinoacetate	InChI=1S/C3H8N3O5P/c4-3(5-1-2(7)8)6-12(9,10)11/h1H2,(H,7,8)(H5,4,5,6,9,10,11)	0		1
1107	-1	196.001	11.22	11.91	4	C4H8NO6P	O-phosphonato-L-homoserine(2-)	InChI=1S/C4H10NO6P/c5-3(4(6)7)1-2-11-12(8,9)10/h3H,1-2,5H2,(H,6,7)(H2,8,9,10)/p-2/t3-/m0/s1	0		1
1108	-1	195.811	6.39	8.98	Missing	0	0	0			0
1109	-1	195.019	12.44	12.95	8	C8H6NO5	4-hydroxy-3-nitrophenylacetate	InChI=1S/C8H7NO5/c10-7-2-1-5(4-8(11)12)3-6(7)9(13)14/h1-3,10H,4H2,(H,11,12)/p-1			0
1110	-1	194.946	12.37	12.67	Missing	0	0	0			0
1111	-1	194.927	13.51	13.79	Missing	0	0	0			0
1112	-1	194.906	13.67	16.63	Missing	0	0	0			0
1113	-1	194.906	9.69	10.87	Missing	0	0	0			0
1114	-1	194.875	12.4	12.87	Missing	0	0	0			0
1115	-1	194.871	12.45	12.92	Missing	0	0	0			0
1116	-1	193.054	0.99	1.27	Missing	0	0	0			0
1117	-1	192.989	10.57	10.93	Missing	0	0	0			0
1118	-1	191.107	1.56	4.31	12	C12H16O2	2-Methyl-1-phenyl-2-propanyl acetate	InChI=1S/C12H16O2/c1-10(13)14-12(2,3)9-11-7-5-4-6-8-11/h4-8H,9H2,1-3H3			0
1119	-1	191.075	1	1.14	Missing	0	0	0			0
1120	-1	189.113	2.09	2.73	Missing	0	0	0			0
1121	-1	189.077	1.25	1.47	8	C8H14O5	3-Hydroxysuberic acid	InChI=1S/C8H14O5/c9-6(5-8(12)13)3-1-2-4-7(10)11/h6,9H,1-5H2,(H,10,11)(H,12,13)			0
1122	-1	189.034	2.52	5.46	Missing	0	0	0			0
1123	-1	188.952	2.39	2.58	Missing	0	0	0			0
1124	-1	188.951	1.28	1.4	Missing	0	0	0			0
1125	-1	188.939	16.49	17.45	Missing	0	0	0			0
1126	-1	187.934	16.59	17.12	Missing	0	0	0			0
1127	-1	187.134	1.04	1.18	10	C10H20O3	3-Hydroxycapric acid	InChI=1S/C10H20O3/c1-2-3-4-5-6-7-9(11)8-10(12)13/h9,11H,2-8H2,1H3,(H,12,13)			0
1128	-1	187.109	2.66	4.23	8	C8H16N2O3	N6-Acetyl-L-lysine	InChI=1S/C8H16N2O3/c1-6(11)10-5-3-2-4-7(9)8(12)13/h7H,2-5,9H2,1H3,(H,10,11)(H,12,13)/t7-/m0/s1	Leu-Gly		1
1129	-1	187.097	2.33	2.74	9	C9H16O4	Azelaic acid	InChI=1S/C9H16O4/c10-8(11)6-4-2-1-3-5-7-9(12)13/h1-7H2,(H,10,11)(H,12,13)	0		1
1131	-1	187.097	4.82	9.17	9	C9H16O4	Azelaic acid	InChI=1S/C9H16O4/c10-8(11)6-4-2-1-3-5-7-9(12)13/h1-7H2,(H,10,11)(H,12,13)	Nonanedioic acid		1
1132	-1	187.041	1.12	1.29	11	C11H8O3	Isoplumbagin	InChI=1S/C11H8O3/c1-6-5-9(13)7-3-2-4-8(12)10(7)11(6)14/h2-5,12H,1H3			0
1133	-1	186.114	2.91	3.42	9	C9H17NO3	N-Heptanoylglycine	InChI=1S/C9H17NO3/c1-2-3-4-5-6-8(11)10-7-9(12)13/h2-7H2,1H3,(H,10,11)(H,12,13)	0		1
1134	-1	185.082	1.1	1.5	9	C9H14O4	5-(2-Methylpropyl)tetrahydro-2-oxo-3-furancarboxylic acid	InChI=1S/C9H14O4/c1-5(2)3-6-4-7(8(10)11)9(12)13-6/h5-7H,3-4H2,1-2H3,(H,10,11)			0
1135	-1	185.082	1.68	4	9	C9H14O4	5-(2-Methylpropyl)tetrahydro-2-oxo-3-furancarboxylic acid	InChI=1S/C9H14O4/c1-5(2)3-6-4-7(8(10)11)9(12)13-6/h5-7H,3-4H2,1-2H3,(H,10,11)			0
1136	-1	185.028	1.13	1.35	Missing	0	0	0			0
1137	-1	185.022	6.05	6.65	11	C11H6O3	Angelicin	InChI=1S/C11H6O3/c12-10-4-2-7-1-3-9-8(5-6-13-9)11(7)14-10/h1-6H	0		1
1138	-1	184.968	16.46	17.5	Missing	0	0	0			0
1139	-1	184.938	0	0.89	Missing	0	0	0			0
1140	-1	183.102	2.01	2.64	10	C10H16O3	(1'R)-Nepetalic acid	InChI=1S/C10H16O3/c1-6-3-4-8(7(2)5-11)9(6)10(12)13/h5-9H,3-4H2,1-2H3,(H,12,13)	0		1
1141	-1	183.033	2.47	2.6	Missing	0	0	0			0
1143	-1	183.005	0.89	1.4	Missing	0	0	0			0
1144	-1	182.931	16.55	17.31	Missing	0	0	0			0
1145	-1	182.059	11.77	12.4	Missing	0	0	0			0
1146	-1	182.021	0.96	1.16	Missing	0	0	0			0
1147	-1	181.992	1.24	1.42	7	C7H5NO3S	Saccharin	InChI=1S/C7H5NO3S/c9-7-5-3-1-2-4-6(5)12(10,11)8-7/h1-4H,(H,8,9)			0
1148	-1	181.992	1.76	2.1	7	C7H5NO3S	Saccharin	InChI=1S/C7H5NO3S/c9-7-5-3-1-2-4-6(5)12(10,11)8-7/h1-4H,(H,8,9)	0		1
1149	-1	181.051	1.15	1.67	9	C9H10O4	Homovanillic acid	InChI=1S/C9H10O4/c1-13-8-4-6(5-9(11)12)2-3-7(8)10/h2-4,10H,5H2,1H3,(H,11,12)			0
1150	-1	180.961	16.55	17.45	4	C4H6O4S2	Succimer	InChI=1S/C4H6O4S2/c5-3(6)1(9)2(10)4(7)8/h1-2,9-10H,(H,5,6)(H,7,8)	0		1
1151	-1	180.066	1.13	1.35	9	C9H11NO3	L-Tyrosine	InChI=1S/C9H11NO3/c10-8(9(12)13)5-6-1-3-7(11)4-2-6/h1-4,8,11H,5,10H2,(H,12,13)/t8-/m0/s1			0
1152	-1	179.989	1.42	3.17	Missing	0	0	0			0
1154	-1	178.945	8.59	9.03	Missing	0	0	0			0
1155	-1	178.934	16.58	17.13	Missing	0	0	0			0
1156	-1	178.884	12.28	12.87	Missing	0	0	0			0
1157	-1	178.884	13.74	14.08	Missing	0	0	0			0
1158	-1	178.072	9.34	9.66	6	C6H13NO5	Glucosamine/7-Aminomethyl-7-carbaguanine	InChI=1S/C6H13NO5/c7-3-5(10)4(9)2(1-8)12-6(3)11/h2-6,8-11H,1,7H2/t2-,3-,4-,5-,6?/m1/s1			0
1159	-1	177.494	11.9	12.17	Missing	0	0	0			0
1160	-1	177.055	1.26	1.4	10	C10H10O3	4-Methoxycinnamic acid	InChI=1S/C10H10O3/c1-13-9-5-2-8(3-6-9)4-7-10(11)12/h2-7H,1H3,(H,11,12)/b7-4+			0
1161	-1	176.949	8.74	9.04	Missing	0	0	0			0
1162	-1	176.936	12.37	12.82	Missing	0	0	0			0
1163	-1	175.995	11.82	12.24	Missing	0	0	0			0
1164	-1	175.072	8.51	8.87	6	C6H12N2O4	Alanyl-Serine	InChI=1S/C6H12N2O4/c1-3(7)5(10)8-4(2-9)6(11)12/h3-4,9H,2,7H2,1H3,(H,8,10)(H,11,12)	0		1
1165	-1	175.044	11.32	11.88	7	C7H12O3S	Methylthio 2-(propanoyloxy)propanoate	InChI=1S/C7H12O3S/c1-4-6(8)10-5(2)7(9)11-3/h5H,4H2,1-3H3	0		1
1166	-1	174.029	1.22	1.36	Missing	0	0	0			0
1167	-1	174.024	1.22	1.49	Missing	0	0	0			0
1168	-1	174.023	2.42	3.7	Missing	0	0	0			0
1169	-1	173.118	2.21	2.63	9	C9H18O3	(ÃâÃÂ±)-3-Hydroxynonanoic acid	InChI=1S/C9H18O3/c1-2-3-4-5-6-8(10)7-9(11)12/h8,10H,2-7H2,1H3,(H,11,12)	0		1
1170	-1	173.118	1.06	1.34	9	C9H18O3	(ÃâÃÂ±)-3-Hydroxynonanoic acid	InChI=1S/C9H18O3/c1-2-3-4-5-6-8(10)7-9(11)12/h8,10H,2-7H2,1H3,(H,11,12)	0		1
1171	-1	173.082	1.04	4.14	8	C8H14O4	Suberic acid	InChI=1S/C8H14O4/c9-7(10)5-3-1-2-4-6-8(11)12/h1-6H2,(H,9,10)(H,11,12)			0
1172	-1	173.017	12.44	12.74	9	C9H6N2S	Brassilexin	InChI=1S/C9H6N2S/c1-2-4-8-6(3-1)7-5-10-12-9(7)11-8/h1-5,11H			0
1173	-1	172.958	9.12	9.44	Missing	0	0	0			0
1174	-1	172.106	2.45	2.63	Missing	0	0	0			0
1175	-1	171.96	16.49	17.45	Missing	0	0	0			0
1176	-1	171.534	1.35	1.77	Missing	0	0	0			0
1177	-1	171.534	7.33	7.76	Missing	0	0	0			0
1178	-1	171.139	1.09	1.37	10	C10H20O2	Capric acid	InChI=1S/C10H20O2/c1-2-3-4-5-6-7-8-9-10(11)12/h2-9H2,1H3,(H,11,12)	0		1
1179	-1	171.032	1.16	7.76	Missing	0	0	0			0
1180	-1	171.012	1.86	2.27	7	C7H8O3S	p-Toluenesulfonic acid	InChI=1S/C7H8O3S/c1-6-2-4-7(5-3-6)11(8,9)10/h2-5H,1H3,(H,8,9,10)	Spectral Match to Azelaic acid from NIST14		1
1181	-1	171.006	10.65	10.92	3	C3H9O6P	Glycerol 3-phosphate	InChI=1S/C3H9O6P/c4-1-3(5)2-9-10(6,7)8/h3-5H,1-2H2,(H2,6,7,8)/t3-/m1/s1	0		1
1182	-1	170.082	1.3	1.44	Missing	0	0	0			0
1183	-1	170.059	6.17	7.04	Missing	0	0	0			0
1184	-1	169.098	1.03	11.48	8	C8H14N2O2	Levetiracetam	InChI=1S/C8H14N2O2/c1-2-6(8(9)12)10-5-3-4-7(10)11/h6H,2-5H2,1H3,(H2,9,12)/t6-/m1/s1	0		1
1185	-1	169.018	2.42	2.63	Missing	0	0	0			0
1186	-1	169	2.92	3.28	Missing	0	0	0			0
1187	-1	168.991	14.58	15.08	3	C3H7O6P	D-Glyceraldehyde 3-phosphate	InChI=1S/C3H7O6P/c4-1-3(5)2-9-10(6,7)8/h1,3,5H,2H2,(H2,6,7,8)	3-(1-methylethyl)-1-nitrocyclohexene/Dihydroxyacetone phosphate		1
1188	-1	168.991	15.22	15.39	3	C3H7O6P	D-Glyceraldehyde 3-phosphate	InChI=1S/C3H7O6P/c4-1-3(5)2-9-10(6,7)8/h1,3,5H,2H2,(H2,6,7,8)			0
1189	-1	168.989	0.9	1.05	3	C3H7O6P	D-Glyceraldehyde 3-phosphate	InChI=1S/C3H7O6P/c4-1-3(5)2-9-10(6,7)8/h1,3,5H,2H2,(H2,6,7,8)			0
1190	-1	168.043	11.9	12.3	4	C4H12NO4P	Phosphodimethylethanolamine	InChI=1S/C4H12NO4P/c1-5(2)3-4-9-10(6,7)8/h3-4H2,1-2H3,(H2,6,7,8)	0		1
1191	-1	167.108	2.43	2.58	10	C10H16O2	trans-4,5-epoxy-2(E)-decenal	InChI=1S/C10H16O2/c1-2-3-4-6-9-10(12-9)7-5-8-11/h5,7-10H,2-4,6H2,1H3/b7-5+	0		1
1192	-1	167.058	0	0.91	Missing	0	0	0			0
1193	-1	167.01	0.96	1.16	Missing	0	0	0			0
1194	-1	167.002	2.42	2.66	5	C5H12S3	Methyl 1-(methylthio)propyl disulfide	InChI=1S/C5H12S3/c1-4-5(6-2)8-7-3/h5H,4H2,1-3H3	0		1
1195	-1	166.957	16.49	17.57	Missing	0	0	0			0
1196	-1	166.054	0	1.39	Missing	0	0	0			0
1197	-1	165.041	1.04	3.01	5	C5H10O6	Arabinonic acid/3-Methylxanthine/Noradrenochrome o-semiquinone/S-Propyl 1-propanesulfinothioate	InChI=1S/C5H10O6/c6-1-2(7)3(8)4(9)5(10)11/h2-4,6-9H,1H2,(H,10,11)/t2-,3-,4+/m1/s1			0
1198	-1	165.04	7.17	11.8	5	C5H10O6	Arabinonic acid/3-Methylxanthine/Noradrenochrome o-semiquinone/S-Propyl 1-propanesulfinothioate	InChI=1S/C5H10O6/c6-1-2(7)3(8)4(9)5(10)11/h2-4,6-9H,1H2,(H,10,11)/t2-,3-,4+/m1/s1			0
1199	-1	165.019	2.29	2.7	8	C8H6O4	Phthalic acid	InChI=1S/C8H6O4/c9-7(10)5-3-1-2-4-6(5)8(11)12/h1-4H,(H,9,10)(H,11,12)			0
1200	-1	164.836	6.39	8.46	Missing	0	0	0			0
1201	-1	164.513	11.7	12.02	Missing	0	0	0			0
1202	-1	164.08	2.41	2.58	Missing	0	0	0			0
1203	-1	164.035	1.25	1.46	8	C8H7NO3	4-Pyridoxolactone	InChI=1S/C8H7NO3/c1-4-7(10)6-5(2-9-4)3-12-8(6)11/h2,10H,3H2,1H3			0
1204	-1	164.035	2.28	2.67	8	C8H7NO3	4-Pyridoxolactone	InChI=1S/C8H7NO3/c1-4-7(10)6-5(2-9-4)3-12-8(6)11/h2,10H,3H2,1H3			0
1205	-1	164.011	11.41	12.36	Missing	0	0	0			0
1206	-1	163.076	1.09	1.48	10	C10H12O2	2-Phenylbutyric acid	InChI=1S/C10H12O2/c1-2-9(10(11)12)8-6-4-3-5-7-8/h3-7,9H,2H2,1H3,(H,11,12)			0
1207	-1	162.96	16.49	17.45	Missing	0	0	0			0
1208	-1	161.958	16.6	17.06	Missing	0	0	0			0
1209	-1	161.082	1.34	1.43	6	C6H18OSi2	Dimethicone/2-(1-Ethoxyethoxy)propanoic acid	InChI=1S/C6H18OSi2/c1-8(2,3)7-9(4,5)6/h1-6H3			0
1210	-1	161.045	9.8	10.15	6	C6H10O5	2-Hydroxyadipic acid/(-)-1-Methylpropyl 1-propenyl disulfide	InChI=1S/C6H10O5/c7-4(6(10)11)2-1-3-5(8)9/h4,7H,1-3H2,(H,8,9)(H,10,11)	0	3hmglt	1
1211	-1	160.949	16.48	18.16	Missing	0	0	0			0
1212	-1	160.842	6.19	9.14	Missing	0	0	0			0
1213	-1	159.527	15.78	16.22	Missing	0	0	0			0
1214	-1	159.103	1.13	1.49	8	C8H16O3	7-Hydroxyoctanoic acid	InChI=1S/C8H16O3/c1-7(9)5-3-2-4-6-8(10)11/h7,9H,2-6H2,1H3,(H,10,11)			0
1215	-1	158.925	12.37	12.88	Missing	0	0	0			0
1216	-1	158.082	2.53	2.72	7	C7H13NO3	2-Methylbutyrylglycine	InChI=1S/C7H13NO3/c1-3-5(2)7(11)8-4-6(9)10/h5H,3-4H2,1-2H3,(H,8,11)(H,9,10)			0
1217	-1	157.123	8.42	9.48	9	C9H18O2	Oenanthic ether	InChI=1S/C9H18O2/c1-3-5-6-7-8-9(10)11-4-2/h3-8H2,1-2H3			0
1218	-1	156.952	16.6	17.04	Missing	0	0	0			0
1219	-1	156.943	15.96	16.78	Missing	0	0	0			0
1220	-1	156.043	8.41	8.89	10	C10H7NO	1-nitrosonaphthalene	InChI=1S/C10H7NO/c12-11-10-7-3-5-8-4-1-2-6-9(8)10/h1-7H			0
1221	-1	155.046	2.65	5.14	6	C6H8N2O3	5-Hydroxymethyl-4-methyluracil	InChI=1S/C6H8N2O3/c1-3-4(2-9)5(10)8-6(11)7-3/h9H,2H2,1H3,(H2,7,8,10,11)	0		1
1222	-1	155.015	1.13	1.42	7	C7H8O2S	3-(Acetylthio)-2-methylfuran	InChI=1S/C7H8O2S/c1-5-7(3-4-9-5)10-6(2)8/h3-4H,1-2H3			0
1223	-1	155.002	2.53	2.68	Missing	0	0	0			0
1224	-1	153.092	1.1	1.47	9	C9H14O2	Methyl 2-octynoate	InChI=1S/C9H14O2/c1-3-4-5-6-7-8-9(10)11-2/h3-6H2,1-2H3			0
1225	-1	153.056	1.13	1.51	8	C8H10O3	Hydroxytyrosol	InChI=1S/C8H10O3/c9-4-3-6-1-2-7(10)8(11)5-6/h1-2,5,9-11H,3-4H2			0
1226	-1	153.036	11.41	11.74	8	C8H10OS	1-(2-Thienyl)-1-butanone	InChI=1S/C8H10OS/c1-2-4-7(9)8-5-3-6-10-8/h3,5-6H,2,4H2,1H3	0		1
1227	-1	153.019	1.19	1.4	7	C7H6O4	Gentisic acid	InChI=1S/C7H6O4/c8-4-1-2-6(9)5(3-4)7(10)11/h1-3,8-9H,(H,10,11)			0
1228	-1	153.017	9.3	10.41	7	C7H6O4	Gentisic acid	InChI=1S/C7H6O4/c8-4-1-2-6(9)5(3-4)7(10)11/h1-3,8-9H,(H,10,11)	0		1
1229	-1	152.986	12.36	12.66	4	C4H10S3	Methyl propyl trisulfide	InChI=1S/C4H10S3/c1-3-4-6-7-5-2/h3-4H2,1-2H3	0		1
1230	-1	152.986	1.77	2.09	4	C4H10S3	Methyl propyl trisulfide	InChI=1S/C4H10S3/c1-3-4-6-7-5-2/h3-4H2,1-2H3	0		1
1231	-1	152.534	1.35	1.5	Missing	0	0	0			0
1232	-1	152.534	11.06	12.05	Missing	0	0	0			0
1233	-1	152.012	11.9	12.32	Missing	0	0	0			0
1234	-1	151.051	2.58	2.83	7	C7H8N2O2	N1-Methyl-2-pyridone-5-carboxamide	InChI=1S/C7H8N2O2/c1-9-4-5(7(8)11)2-3-6(9)10/h2-4H,1H3,(H2,8,11)	0		1
1235	-1	151.038	13.45	13.85	8	C8H8O3	p-Hydroxyphenylacetic acid	InChI=1S/C8H8O3/c9-7-3-1-6(2-4-7)5-8(10)11/h1-4,9H,5H2,(H,10,11)	0		1
1236	-1	150.971	2.1	2.43	3	C3H4O5S	B-Sulfinyl pyruvate/3,5-Dimethyl-1,2,4-trithiolane	InChI=1S/C3H4O5S/c4-2(3(5)6)1-9(7)8/h1H2,(H,5,6)(H,7,8)	0		1
1237	-1	150.962	16.57	17.47	Missing	0	0	0			0
1238	-1	149.969	1.47	1.79	Missing	0	0	0			0
1239	-1	149.061	2.48	2.61	9	C9H10O2	Hydrocinnamic acid	InChI=1S/C9H10O2/c10-9(11)7-6-8-4-2-1-3-5-8/h1-5H,6-7H2,(H,10,11)			0
1242	-1	146.966	2.56	2.74	Missing	0	0	0			0
1243	-1	146.046	3.29	4.37	5	C5H9NO4	L-Glutamic acid	InChI=1S/C5H9NO4/c6-3(5(9)10)1-2-4(7)8/h3H,1-2,6H2,(H,7,8)(H,9,10)/t3-/m0/s1	0		1
1244	-1	145.087	2.09	2.63	7	C7H14O3	3-Hydroxyisoheptanoic acid	InChI=1S/C7H14O3/c1-5(2)3-6(8)4-7(9)10/h5-6,8H,3-4H2,1-2H3,(H,9,10)	0		1
1245	-1	145.038	11.71	12.11	Missing	0	0	0			0
1246	-1	144.975	12.76	19	Missing	0	0	0			0
1247	-1	143.916	10.04	12.51	Missing	0	0	0			0
1248	-1	143.108	2.09	2.77	8	C8H16O2	Caprylic acid	InChI=1S/C8H16O2/c1-2-3-4-5-6-7-8(9)10/h2-7H2,1H3,(H,9,10)	0		1
1249	-1	143.108	0.96	2.06	8	C8H16O2	Caprylic acid	InChI=1S/C8H16O2/c1-2-3-4-5-6-7-8(9)10/h2-7H2,1H3,(H,9,10)	0		1
1250	-1	143.035	9.02	10.47	6	C6H8O4	3-Hexenedioic acid	InChI=1S/C6H8O4/c7-5(8)3-1-2-4-6(9)10/h1-2H,3-4H2,(H,7,8)(H,9,10)/b2-1+	0		1
1251	-1	141.938	1.61	3.17	Missing	0	0	0			0
1252	-1	141.017	9.3	10.31	6	C6H6O4	trans-trans-Muconic acid	InChI=1S/C6H6O4/c7-5(8)3-1-2-4-6(9)10/h1-4H,(H,7,8)(H,9,10)/b3-1+,4-2+	0		1
1253	-1	140.978	16.49	17.47	Missing	0	0	0			0
1254	-1	140.919	4.52	5.6	Missing	0	0	0			0
1255	-1	139.975	16.49	17.29	1	CH4NO5P	Carbamoyl phosphate	InChI=1S/CH4NO5P/c2-1(3)7-8(4,5)6/h(H2,2,3)(H2,4,5,6)			0
1256	-1	139.076	1.25	1.47	8	C8H12O2	2,4-Hexadienyl acetate	InChI=1S/C8H12O2/c1-3-4-5-6-7-10-8(2)9/h3-6H,7H2,1-2H3/b4-3+,6-5+			0
1257	-1	139.076	2.28	2.59	8	C8H12O2	2,4-Hexadienyl acetate	InChI=1S/C8H12O2/c1-3-4-5-6-7-10-8(2)9/h3-6H,7H2,1-2H3/b4-3+,6-5+	0		1
1258	-1	138.971	13.11	13.51	3	C3H8S3	Methyl (methylthio)methyl disulfide	InChI=1S/C3H8S3/c1-4-3-6-5-2/h3H2,1-2H3	0		1
1259	-1	138.941	16.25	19	Missing	0	0	0			0
1260	-1	138.02	1.12	8.38	6	C6H5NO3	4-Nitrophenol	InChI=1S/C6H5NO3/c8-6-3-1-5(2-4-6)7(9)10/h1-4,8H			0
1261	-1	137.061	1.14	1.53	8	C8H10O2	Tyrosol	InChI=1S/C8H10O2/c9-6-5-7-1-3-8(10)4-2-7/h1-4,9-10H,5-6H2			0
1262	-1	137.036	1.35	1.97	6	C6H6N2O2	Urocanic acid	InChI=1S/C6H6N2O2/c9-6(10)2-1-5-3-7-4-8-5/h1-4H,(H,7,8)(H,9,10)/b2-1+			0
1263	-1	135.971	0	1.63	Missing	0	0	0			0
1264	-1	135.945	1.63	2.71	Missing	0	0	0			0
1265	-1	135.066	4.53	5.2	5	C6H8N4	Tetrahydropteridine/2-Methylerythritol	InChI=1S/C6H8N4/c1-2-9-6-5(8-1)3-7-4-10-6/h3-4,8H,1-2H2,(H,7,9,10)	0		1
1266	-1	135.045	1.15	3.87	8	C8H8O2	Phenylacetic acid	InChI=1S/C8H8O2/c9-8(10)6-7-4-2-1-3-5-7/h1-5H,6H2,(H,9,10)			0
1267	-1	135.012	2.38	2.62	Missing	0	0	0			0
1268	-1	134.991	2.45	2.63	Missing	0	0	0			0
1269	-1	134.895	12.61	13.78	Missing	0	0	0			0
1270	-1	134.895	14.01	14.58	Missing	0	0	0			0
1271	-1	134.047	2.56	2.83	5	C5H5N5	Adenine/4-(Hydroxymethyl)benzenediazonium(1+)	InChI=1S/C5H5N5/c6-4-3-5(9-1-7-3)10-2-8-4/h1-2H,(H3,6,7,8,9,10)	0		1
1272	-1	134.035	2.45	2.63	Missing	0	0	0			0
1273	-1	133.992	1.51	1.99	Missing	0	0	0			0
1274	-1	133.992	2.33	2.78	Missing	0	0	0			0
1275	-1	133.051	1.35	5.05	5	C5H10O4	2,3-Dihydroxyvaleric acid/Dihydropteridine	InChI=1S/C5H10O4/c1-2-3(6)4(7)5(8)9/h3-4,6-7H,2H2,1H3,(H,8,9)			0
1276	-1	133.013	1.22	1.4	4	C4H6O5	L-Malic acid/3,3-Dimethyl-1,2-dithiolane	InChI=1S/C4H6O5/c5-2(4(8)9)1-3(6)7/h2,5H,1H2,(H,6,7)(H,8,9)/t2-/m0/s1			0
1277	-1	132.946	12.42	12.94	Missing	0	0	0			0
1278	-1	132.9	6.27	9.52	Missing	0	0	0			0
1279	-1	132.03	10.97	11.9	4	C4H7NO4	L-Aspartic acid	InChI=1S/C4H7NO4/c5-2(4(8)9)1-3(6)7/h2H,1,5H2,(H,6,7)(H,8,9)/t2-/m0/s1	0		1
1280	-1	132.03	11.93	12.26	4	C4H7NO4	L-Aspartic acid	InChI=1S/C4H7NO4/c5-2(4(8)9)1-3(6)7/h2H,1,5H2,(H,6,7)(H,8,9)/t2-/m0/s1	0		1
1281	-1	131.968	16.55	17.45	Missing	0	0	0			0
1282	-1	131.071	2.4	2.64	6	C6H12O3	2-Hydroxy-3-methylpentanoic acid	InChI=1S/C6H12O3/c1-3-4(2)5(7)6(8)9/h4-5,7H,3H2,1-2H3,(H,8,9)/t4-,5-/m1/s1	0		1
1283	-1	131.035	8.63	10.9	5	C5H8O4	Monoethyl malonic acid	InChI=1S/C5H8O4/c1-2-9-5(8)3-4(6)7/h2-3H2,1H3,(H,6,7)	0		1
1284	-1	130.095	2.45	2.57	Missing	0	0	0			0
1285	-1	130.051	11.48	11.92	5	C5H9NO3	4-Hydroxyproline	InChI=1S/C5H9NO3/c7-3-1-4(5(8)9)6-2-3/h3-4,6-7H,1-2H2,(H,8,9)/t3-,4+/m1/s1	0		1
1286	-1	130.033	13.48	13.82	Missing	0	0	0			0
1287	-1	129.092	0.99	2.02	7	C7H14O2	Heptanoic acid	InChI=1S/C7H14O2/c1-2-3-4-5-6-7(8)9/h2-6H2,1H3,(H,8,9)	0		1
1288	-1	129.092	2.35	2.73	7	C7H14O2	Heptanoic acid	InChI=1S/C7H14O2/c1-2-3-4-5-6-7(8)9/h2-6H2,1H3,(H,8,9)	0		1
1289	-1	129.019	3.4	4.08	5	C5H6O4	Glutaconic acid	InChI=1S/C5H6O4/c6-4(7)2-1-3-5(8)9/h1-2H,3H2,(H,6,7)(H,8,9)/b2-1+			0
1290	-1	128.017	2.53	2.71	5	C5H7NOS	2-Acetyl-4,5-dihydrothiazole	InChI=1S/C5H7NOS/c1-4(7)5-6-2-3-8-5/h2-3H2,1H3			0
1291	-1	127.001	2.26	2.55	5	C5H4O4	5-Hydroxy-2-furoic acid	InChI=1S/C5H4O4/c6-4-2-1-3(9-4)5(7)8/h1-2,6H,(H,7,8)	0		1
1292	-1	126.935	2.22	4.17	Missing	0	0	0			0
1293	-1	126.905	2.42	2.7	Missing	HI	I(-)	InChI=1S/HI/h1H			0
1294	-1	126.002	2.52	2.72	5	C5H5NOS	2-Acetylthiazole	InChI=1S/C5H5NOS/c1-4(7)5-6-2-3-8-5/h2-3H,1H3	0		1
1295	-1	125.061	1.28	1.44	7	C7H10O2	Methyl sorbate	InChI=1S/C7H10O2/c1-3-4-5-6-7(8)9-2/h3-6H,1-2H3/b4-3+,6-5+	0		1
1296	-1	125.024	9	12	6	C6H6O3	1,2,3-Trihydroxybenzene	InChI=1S/C6H6O3/c7-4-2-1-3-5(8)6(4)9/h1-3,7-9H	0		1
1298	-1	124.984	2.55	2.72	Missing	0	0	0			0
1299	-1	124.001	16.53	17.49	Missing	0	0	0			0
1300	-1	123.989	2.54	2.75	Missing	0	0	0			0
1301	-1	122.985	11.89	12.31	Missing	0	0	0			0
1302	-1	122.969	8.62	9	Missing	0	0	0			0
1303	-1	122.968	16.47	17.48	Missing	0	0	0			0
1304	-1	122.033	1.13	1.79	Missing	0	0	0			0
1305	-1	121.041	7.04	16.95	6	C6H6N2O	Niacinamide	InChI=1S/C6H6N2O/c7-6(9)5-2-1-3-8-4-5/h1-4H,(H2,7,9)			0
1306	-1	121.029	2.42	2.71	7	C7H6O2	Benzoic acid	InChI=1S/C7H6O2/c8-7(9)6-4-2-1-3-5-6/h1-5H,(H,8,9)			0
1307	-1	117.997	1.35	1.77	Missing	0	0	0			0
1308	-1	117.929	7.57	12.56	Missing	0	0	0			0
1309	-1	117.056	1.15	3.65	5	C5H10O3	3-Hydroxy-2-methyl-[R-(R,S)]-butanoic acid	InChI=1S/C5H10O3/c1-3(4(2)6)5(7)8/h3-4,6H,1-2H3,(H,7,8)/t3-,4+/m0/s1			0
1310	-1	116.96	16.21	17.71	Missing	0	0	0			0
1311	-1	116.929	0	19	Missing	0	0	0			0
1312	-1	114.936	0	8.71	Missing	0	0	0			0
1313	-1	114.028	9.74	10.18	Missing	0	0	0			0
1314	-1	113.061	1.09	4.08	6	C6H10O2	Delta-Hexanolactone	InChI=1S/C6H10O2/c1-5-3-2-4-6(7)8-5/h5H,2-4H2,1H3			0
1315	-1	112.986	1.03	1.44	2	C2HF3O2	Trifluoroacetic acid	InChI=1S/C2HF3O2/c3-2(4,5)1(6)7/h(H,6,7)			0
1316	-1	110.985	11.35	11.89	1	CH5O4P	Methylphosphate	InChI=1S/CH5O4P/c1-5-6(2,3)4/h1H3,(H2,2,3,4)	0		1
1317	-1	110.976	2.45	2.65	Missing	0	0	0			0
1318	-1	110.976	8.55	8.68	Missing	0	0	0			0
1319	-1	109.986	16.57	17.35	Missing	0	0	0			0
1320	-1	109.942	1.54	3.36	Missing	0	0	0			0
1321	-1	109.013	1.14	1.31	6	C6H6S	2-Vinylthiophene	InChI=1S/C6H6S/c1-2-6-4-3-5-7-6/h2-5H,1H2			0
1322	-1	108.996	1.37	2.12	Missing	0	0	0			0
1323	-1	105.038	1.25	1.8	4	C4H10OS	3-(Methylthio)-1-propanol	InChI=1S/C4H10OS/c1-6-4-2-3-5/h5H,2-4H2,1H3			0
1324	-1	105.019	13.18	14.03	3	C3H6O4	Glyceric acid	InChI=1S/C3H6O4/c4-1-2(5)3(6)7/h2,4-5H,1H2,(H,6,7)/t2-/m1/s1	0		1
1325	-1	105.019	5.29	9.96	3	C3H6O4	Glyceric acid	InChI=1S/C3H6O4/c4-1-2(5)3(6)7/h2,4-5H,1H2,(H,6,7)/t2-/m1/s1	0	glyc-R	1
1326	-1	102.02	4.45	7.12	3	C3H5NO3	Pyruvatoxime	InChI=1S/C3H5NO3/c1-2(4-7)3(5)6/h7H,1H3,(H,5,6)/b4-2+	0		1
1327	-1	102.02	7.64	8.94	3	C3H5NO3	Pyruvatoxime	InChI=1S/C3H5NO3/c1-2(4-7)3(5)6/h7H,1H3,(H,5,6)/b4-2+	0		1
1328	-1	101.024	9.73	10.2	4	C4H6O3	2-Ketobutyric acid	InChI=1S/C4H6O3/c1-2-3(5)4(6)7/h2H2,1H3,(H,6,7)	0	2abut	1
1329	-1	100.986	16.45	17.52	Missing	0	0	0			0
1330	-1	100.986	1.35	2.47	Missing	0	0	0			0
1331	-1	100.986	0	1.3	Missing	0	0	0			0
1332	-1	100.986	2.56	4.49	Missing	0	0	0			0
1333	-1	100.968	8.56	9.15	Missing	0	0	0			0
1334	-1	96.9953	11.96	13.04	Missing	0	0	0			0
1335	-1	96.9882	16.5	17.46	Missing	0	0	0			0
1336	-1	96.9761	8.78	9.08	Missing	0	0	0			0
1337	-1	96.9697	12.36	12.95	Missing	H3O4P	Phosphoric acid	InChI=1S/H3O4P/c1-5(2,3)4/h(H3,1,2,3,4)			0
1338	-1	96.9697	7.63	9.06	Missing	H3O4P	Phosphoric acid	InChI=1S/H3O4P/c1-5(2,3)4/h(H3,1,2,3,4)			0
1339	-1	96.96	0	1.56	2	C2H4Cl2	1,2-Dichloroethane	InChI=1S/C2H4Cl2/c3-1-2-4/h1-2H2			0
1340	-1	96.96	13.09	14	2	C2H4Cl2	1,2-Dichloroethane	InChI=1S/C2H4Cl2/c3-1-2-4/h1-2H2	0		1
1341	-1	96.9443	11.93	13.16	Missing	0	0	0			0
1342	-1	96.9432	12	13.16	Missing	0	0	0			0
1343	-1	95.9857	16.47	18.41	Missing	0	0	0			0
1344	-1	95.9617	11.9	12.3	Missing	H2O4P	Dihydrogen phosphate	InChI=1S/H3O4P/c1-5(2,3)4/h(H3,1,2,3,4)/p-1			0
1345	-1	95.0138	9.74	10.2	5	C5H4O2	2-Furancarboxaldehyde	InChI=1S/C5H4O2/c6-4-5-2-1-3-7-5/h1-4H	0		1
1346	-1	94.997	1.13	1.59	Missing	0	0	0			0
1347	-1	94.9806	2.73	4.54	Missing	H4O4Si	Silicic acid	InChI=1S/H4O4Si/c1-5(2,3)4/h1-4H			0
1348	-1	94.0379	1.26	2.49	Missing	0	0	0			0
1349	-1	92.928	5.47	9.91	Missing	0	0	0			0
1350	-1	92.221	0.87	1.13	Missing	0	0	0			0
1351	-1	91.0399	3.59	19	3	C3H8O3	Glycerol	InChI=1S/C3H8O3/c4-1-3(6)2-5/h3-6H,1-2H2			0
1352	-1	91.022	1.06	1.82	3	C3H8OS	Cibulins	InChI=1S/C3H8OS/c1-2-3-5-4/h4H,2-3H2,1H3			0
1353	-1	91.022	1.85	2.23	3	C3H8OS	Cibulins	InChI=1S/C3H8OS/c1-2-3-5-4/h4H,2-3H2,1H3			0
1354	-1	90.9713	9.64	13.26	1	CH2NO2S	Cyanosulfurous acid anion	InChI=1S/CH2NO2S/c2-1-5(3)4/h3-4H	0		1
1355	-1	90.9713	17.05	19	1	CH2NO2S	Cyanosulfurous acid anion	InChI=1S/CH2NO2S/c2-1-5(3)4/h3-4H			0
1356	-1	90.0277	3.2	5.11	Missing	0	0	0			0
1357	-1	90.0277	2.36	2.65	Missing	0	0	0			0
1358	-1	89.0244	9.11	10.44	3	C3H6O3	L-Lactic acid	InChI=1S/C3H6O3/c1-2(4)3(5)6/h2,4H,1H3,(H,5,6)/t2-/m0/s1	0	lac-L	1
1359	-1	88.004	7	10.05	Missing	0	0	0			0
1360	-1	85.0043	0	12.29	Missing	0	0	0			0
1361	-1	84.9906	16.21	17.52	Missing	0	0	0			0
1362	-1	84.009	1.59	2.76	Missing	0	0	0			0
1363	-1	83.0502	1.24	1.68	5	C5H8O	Methyl propenyl ketone	InChI=1S/C5H8O/c1-3-4-5(2)6/h3-4H,1-2H3/b4-3+			0
1364	-1	83.0138	9.75	10.19	4	C4H4O2	4-Hydroxy-2-butenoic acid gamma-lactone	InChI=1S/C4H4O2/c5-4-2-1-3-6-4/h1-2H,3H2	0		1
1365	-1	82.9751	16.56	17.41	Missing	0	0	0			0
1366	-1	82.9609	1.68	5.18	Missing	0	0	0			0
1367	-1	82.9541	2.44	2.61	Missing	0	0	0			0
1368	-1	80.9167	4.53	5.65	Missing	0	0	0			0
1369	-1	80.0117	15.97	19	Missing	0	0	0			0
1370	-1	79.9573	0	2.13	Missing	HO3S	Hydrogen sulfite	InChI=1S/H2O3S/c1-4(2)3/h(H2,1,2,3)/p-1			0
1371	-1	79.9547	0.83	1.1	Missing	HO3S	Hydrogen sulfite	InChI=1S/H2O3S/c1-4(2)3/h(H2,1,2,3)/p-1			0
1372	-1	79.5166	0.87	1.03	Missing	0	0	0			0
1373	-1	78.9589	11.26	13.76	Missing	0	0	0			0
1374	-1	78.9188	4.51	5.67	Missing	0	0	0			0
1375	-1	75.026	1.37	1.81	3	C3H8S	Ethyl methyl sulfide	InChI=1S/C3H8S/c1-3-4-2/h3H2,1-2H3			0
1376	-1	75.0087	8.67	10.92	2	C2H4O3	Glycolic acid	InChI=1S/C2H4O3/c3-1-2(4)5/h3H,1H2,(H,4,5)	0		1
1377	-1	74.9963	16.52	17.4	Missing	0	0	0			0
1378	-1	74.9911	1.14	1.84	2	C2H4OS	Ethanethioic acid	InChI=1S/C2H4OS/c1-2(3)4/h1H3,(H,3,4)			0
1379	-1	73.0294	1.02	16.94	3	C3H6O2	Propionic acid	InChI=1S/C3H6O2/c1-2-3(4)5/h2H2,1H3,(H,4,5)			0
1380	-1	72.9696	16.59	17.04	Missing	0	0	0			0
1381	-1	72.943	8.19	8.77	Missing	0	0	0			0
1382	-1	71.0138	9.82	10.12	3	C3H4O2	Pyruvaldehyde	InChI=1S/C3H4O2/c1-3(5)2-4/h2H,1H3	0		1
1383	-1	70.946	8.19	8.77	Missing	0	0	0			0
1384	1	990.759	16.42	17.39	Missing	0	0	0			0
1385	1	986.597	1.08	1.21	Missing	0	0	0			0
1386	1	968.777	16.38	17.4	Missing	0	0	0			0
1387	1	966.629	1.03	1.16	Missing	0	0	0			0
1388	1	954.684	16.41	17.27	Missing	0	0	0			0
1389	1	950.738	16.39	17.28	Missing	0	0	0			0
1390	1	950.635	1.03	1.2	Missing	0	0	0			0
1391	1	948.714	14.48	15.05	Missing	0	0	0			0
1392	1	948.643	1.13	1.27	Missing	0	0	0			0
1393	1	948.463	14.49	15.18	Missing	0	0	0			0
1394	1	948.213	14.47	15.04	Missing	0	0	0			0
1395	1	944.732	16.47	16.95	Missing	0	0	0			0
1396	1	934.639	1.02	1.24	Missing	0	0	0			0
1397	1	928.758	16.38	17.41	Missing	0	0	0			0
1398	1	922.749	16.45	17.11	Missing	0	0	0			0
1399	1	906.776	16.37	17.42	Missing	0	0	0			0
1400	1	906.258	1.04	1.2	Missing	0	0	0			0
1401	1	905.509	4.31	4.63	45	C45H76O18	Alliosterol 1-(4''-galactosylrhamnoside) 16-galactoside	InChI=1S/C45H76O18/c1-18(2)7-10-26(49)19(3)31-27(59-42-37(55)34(52)32(50)28(16-46)60-42)15-25-23-9-8-21-13-22(48)14-30(45(21,6)24(23)11-12-44(25,31)5)62-41-39(57)36(54)40(20(4)58-41)63-43-38(56)35(53)33(51)29(17-47)61-43/h8,18-20,22-43,46-57H,7,9-17H2,1-6H3			0
1402	1	904.62	1.14	1.28	Missing	0	0	0			0
1403	1	904.593	1.03	1.18	Missing	0	0	0			0
1404	1	904.001	4	4.49	Missing	0	0	0			0
1405	1	903.578	1.04	1.19	Missing	0	0	0			0
1406	1	903.504	3.67	5.03	45	C45H74O18	Asparagoside D	InChI=1S/C45H74O18/c1-19-7-12-45(56-18-19)20(2)30-26(63-45)14-25-23-6-5-21-13-22(8-10-43(21,3)24(23)9-11-44(25,30)4)57-42-37(55)39(62-41-36(54)34(52)32(50)28(16-47)59-41)38(29(17-48)60-42)61-40-35(53)33(51)31(49)27(15-46)58-40/h19-42,46-55H,5-18H2,1-4H3	0		1
1407	1	902.574	1.03	1.2	Missing	0	0	0			0
1408	1	900.768	16.4	17.12	Missing	0	0	0			0
1409	1	898.606	1.13	1.26	Missing	0	0	0			0
1410	1	895.784	16.62	17.22	Missing	0	0	0			0
1411	1	892.54	1.12	1.25	Missing	0	0	0			0
1412	1	884.795	16.37	17.4	Missing	0	0	0			0
1413	1	875.776	16.6	17.21	Missing	0	0	0			0
1414	1	874.572	1.08	1.24	Missing	0	0	0			0
1415	1	864.783	16.58	17.29	Missing	0	0	0			0
1416	1	864.641	1.17	1.33	50	C50H90NO8P	PC(18:4(6Z,9Z,12Z,15Z)/24:1(15Z))	InChI=1S/C50H90NO8P/c1-6-8-10-12-14-16-18-20-22-23-24-25-26-27-29-31-33-35-37-39-41-43-50(53)59-48(47-58-60(54,55)57-45-44-51(3,4)5)46-56-49(52)42-40-38-36-34-32-30-28-21-19-17-15-13-11-9-7-2/h9,11,15,17,20-22,28,32,34,48H,6-8,10,12-14,16,18-19,23-27,29-31,33,35-47H2,1-5H3/b11-9-,17-15-,22-20-,28-21-,34-32-/t48-/m1/s1	0		1
1417	1	862.63	1.21	1.36	46	C46H87NO13	Galabiosylceramide (d18:1/16:0)/PC(20:0/22:6(4Z,7Z,10Z,13Z,16Z,19Z))	InChI=1S/C46H87NO13/c1-3-5-7-9-11-13-15-17-19-21-23-25-27-29-35(50)34(47-38(51)30-28-26-24-22-20-18-16-14-12-10-8-6-4-2)33-57-45-43(56)41(54)44(37(32-49)59-45)60-46-42(55)40(53)39(52)36(31-48)58-46/h27,29,34-37,39-46,48-50,52-56H,3-26,28,30-33H2,1-2H3,(H,47,51)/b29-27-/t34?,35?,36-,37-,39+,40+,41-,42-,43-,44+,45-,46-/m1/s1	0		1
1418	1	860.6	1.12	1.37	Missing	0	0	0			0
1419	1	859.603	1.2	1.35	Missing	0	0	0			0
1420	1	858.599	1.2	1.35	50	C50H84NO8P	PC(20:2(11Z,14Z)/22:6(4Z,7Z,10Z,13Z,16Z,19Z))	InChI=1S/C50H84NO8P/c1-6-8-10-12-14-16-18-20-22-24-25-27-29-31-33-35-37-39-41-43-50(53)59-48(47-58-60(54,55)57-45-44-51(3,4)5)46-56-49(52)42-40-38-36-34-32-30-28-26-23-21-19-17-15-13-11-9-7-2/h8,10,14-17,20-23,25,27,31,33,37,39,48H,6-7,9,11-13,18-19,24,26,28-30,32,34-36,38,40-47H2,1-5H3/b10-8-,16-14-,17-15-,22-20-,23-21-,27-25-,33-31-,39-37-/t48-/m1/s1	0		1
1421	1	857.588	1.2	1.33	Missing	0	0	0			0
1422	1	856.584	1.17	1.35	50	C50H82NO8P	PC(20:3(5Z,8Z,11Z)/22:6(4Z,7Z,10Z,13Z,16Z,19Z))	InChI=1S/C50H82NO8P/c1-6-8-10-12-14-16-18-20-22-24-25-27-29-31-33-35-37-39-41-43-50(53)59-48(47-58-60(54,55)57-45-44-51(3,4)5)46-56-49(52)42-40-38-36-34-32-30-28-26-23-21-19-17-15-13-11-9-7-2/h8,10,14,16,20-23,25,27-28,30-31,33-34,36-37,39,48H,6-7,9,11-13,15,17-19,24,26,29,32,35,38,40-47H2,1-5H3/b10-8-,16-14-,22-20-,23-21-,27-25-,30-28-,33-31-,36-34-,39-37-/t48-/m1/s1	0		1
1423	1	855.578	1.12	1.33	Missing	0	0	0			0
1424	1	854.575	1.09	1.34	50	C50H80NO8P	PC(20:4(5Z,8Z,11Z,14Z)/22:6(4Z,7Z,10Z,13Z,16Z,19Z))	InChI=1S/C50H80NO8P/c1-6-8-10-12-14-16-18-20-22-24-25-27-29-31-33-35-37-39-41-43-50(53)59-48(47-58-60(54,55)57-45-44-51(3,4)5)46-56-49(52)42-40-38-36-34-32-30-28-26-23-21-19-17-15-13-11-9-7-2/h8,10,14-17,20-23,25,27-28,30-31,33-34,36-37,39,48H,6-7,9,11-13,18-19,24,26,29,32,35,38,40-47H2,1-5H3/b10-8-,16-14-,17-15-,22-20-,23-21-,27-25-,30-28-,33-31-,36-34-,39-37-/t48-/m1/s1			0
1425	1	853.792	16.58	17.31	Missing	0	0	0			0
1426	1	851.543	1.23	1.37	Missing	0	0	0			0
1427	1	849.291	1.03	1.22	Missing	0	0	0			0
1428	1	848.513	1.11	1.25	Missing	0	0	0			0
1429	1	846.292	1.02	1.2	Missing	0	0	0			0
1430	1	844.776	16.53	17.34	Missing	0	0	0			0
1431	1	842.801	16.64	17.24	Missing	0	0	0			0
1432	1	842.712	16.4	16.98	Missing	0	0	0			0
1433	1	839.634	1.21	1.38	Missing	0	0	0			0
1434	1	838.769	16.49	17.11	Missing	0	0	0			0
1435	1	838.629	1.21	1.38	48	C48H88NO8P	PC(18:0/22:4(7Z,10Z,13Z,16Z))	InChI=1S/C48H88NO8P/c1-6-8-10-12-14-16-18-20-22-23-24-25-27-29-31-33-35-37-39-41-48(51)57-46(45-56-58(52,53)55-43-42-49(3,4)5)44-54-47(50)40-38-36-34-32-30-28-26-21-19-17-15-13-11-9-7-2/h14,16,20,22,24-25,29,31,46H,6-13,15,17-19,21,23,26-28,30,32-45H2,1-5H3/b16-14-,22-20-,25-24-,31-29-/t46-/m1/s1	0		1
1436	1	838.629	2.13	2.59	48	C48H88NO8P	PC(18:0/22:4(7Z,10Z,13Z,16Z))	InChI=1S/C48H88NO8P/c1-6-8-10-12-14-16-18-20-22-23-24-25-27-29-31-33-35-37-39-41-48(51)57-46(45-56-58(52,53)55-43-42-49(3,4)5)44-54-47(50)40-38-36-34-32-30-28-26-21-19-17-15-13-11-9-7-2/h14,16,20,22,24-25,29,31,46H,6-13,15,17-19,21,23,26-28,30,32-45H2,1-5H3/b16-14-,22-20-,25-24-,31-29-/t46-/m1/s1			0
1437	1	838.558	0.85	1.25	46	C46H80NO10P	PS(18:0/22:5(7Z,10Z,13Z,16Z,19Z))	InChI=1S/C46H80NO10P/c1-3-5-7-9-11-13-15-17-19-20-21-22-24-26-28-30-32-34-36-38-45(49)57-42(40-55-58(52,53)56-41-43(47)46(50)51)39-54-44(48)37-35-33-31-29-27-25-23-18-16-14-12-10-8-6-4-2/h5,7,11,13,17,19,21-22,26,28,42-43H,3-4,6,8-10,12,14-16,18,20,23-25,27,29-41,47H2,1-2H3,(H,50,51)(H,52,53)/b7-5-,13-11-,19-17-,22-21-,28-26-/t42-,43+/m1/s1			0
1438	1	837.546	1.04	1.19	43	C43H81O13P	PI(16:0/18:1(11Z))	InChI=1S/C43H81O13P/c1-3-5-7-9-11-13-15-17-18-20-22-24-26-28-30-32-37(45)55-35(34-54-57(51,52)56-43-41(49)39(47)38(46)40(48)42(43)50)33-53-36(44)31-29-27-25-23-21-19-16-14-12-10-8-6-4-2/h13,15,35,38-43,46-50H,3-12,14,16-34H2,1-2H3,(H,51,52)/b15-13-/t35-,38?,39-,40?,41?,42?,43-/m1/s1			0
1439	1	836.614	2.15	2.61	48	C48H86NO8P	PC(18:0/22:5(4Z,7Z,10Z,13Z,16Z))	InChI=1S/C48H86NO8P/c1-6-8-10-12-14-16-18-20-22-23-24-25-27-29-31-33-35-37-39-41-48(51)57-46(45-56-58(52,53)55-43-42-49(3,4)5)44-54-47(50)40-38-36-34-32-30-28-26-21-19-17-15-13-11-9-7-2/h14,16,20,22,24-25,29,31,35,37,46H,6-13,15,17-19,21,23,26-28,30,32-34,36,38-45H2,1-5H3/b16-14-,22-20-,25-24-,31-29-,37-35-/t46-/m1/s1			0
1440	1	836.614	1.19	1.39	48	C48H86NO8P	PC(18:0/22:5(4Z,7Z,10Z,13Z,16Z))	InChI=1S/C48H86NO8P/c1-6-8-10-12-14-16-18-20-22-23-24-25-27-29-31-33-35-37-39-41-48(51)57-46(45-56-58(52,53)55-43-42-49(3,4)5)44-54-47(50)40-38-36-34-32-30-28-26-21-19-17-15-13-11-9-7-2/h14,16,20,22,24-25,29,31,35,37,46H,6-13,15,17-19,21,23,26-28,30,32-34,36,38-45H2,1-5H3/b16-14-,22-20-,25-24-,31-29-,37-35-/t46-/m1/s1			0
1441	1	836.543	1.03	1.2	46	C46H78NO10P	PS(18:0/22:6(4Z,7Z,10Z,13Z,16Z,19Z))	InChI=1S/C46H78NO10P/c1-3-5-7-9-11-13-15-17-19-20-21-22-24-26-28-30-32-34-36-38-45(49)57-42(40-55-58(52,53)56-41-43(47)46(50)51)39-54-44(48)37-35-33-31-29-27-25-23-18-16-14-12-10-8-6-4-2/h5,7,11,13,17,19,21-22,26,28,32,34,42-43H,3-4,6,8-10,12,14-16,18,20,23-25,27,29-31,33,35-41,47H2,1-2H3,(H,50,51)(H,52,53)/b7-5-,13-11-,19-17-,22-21-,28-26-,34-32-/t42-,43+/m1/s1			0
1442	1	835.238	1.03	1.2	Missing	0	0	0			0
1444	1	834.598	2.14	2.7	48	C48H84NO8P	PC(18:0/22:6(4Z,7Z,10Z,13Z,16Z,19Z))	InChI=1S/C48H84NO8P/c1-6-8-10-12-14-16-18-20-22-23-24-25-27-29-31-33-35-37-39-41-48(51)57-46(45-56-58(52,53)55-43-42-49(3,4)5)44-54-47(50)40-38-36-34-32-30-28-26-21-19-17-15-13-11-9-7-2/h8,10,14,16,20,22,24-25,29,31,35,37,46H,6-7,9,11-13,15,17-19,21,23,26-28,30,32-34,36,38-45H2,1-5H3/b10-8-,16-14-,22-20-,25-24-,31-29-,37-35-/t46-/m1/s1			0
1445	1	833.587	1.2	1.38	Missing	0	0	0			0
1446	1	832.584	1.2	1.37	48	C48H82NO8P	PC(18:1(11Z)/22:6(4Z,7Z,10Z,13Z,16Z,19Z))	InChI=1S/C48H82NO8P/c1-6-8-10-12-14-16-18-20-22-23-24-25-27-29-31-33-35-37-39-41-48(51)57-46(45-56-58(52,53)55-43-42-49(3,4)5)44-54-47(50)40-38-36-34-32-30-28-26-21-19-17-15-13-11-9-7-2/h8,10,14,16-17,19-20,22,24-25,29,31,35,37,46H,6-7,9,11-13,15,18,21,23,26-28,30,32-34,36,38-45H2,1-5H3/b10-8-,16-14-,19-17-,22-20-,25-24-,31-29-,37-35-/t46-/m1/s1			0
1447	1	832.584	2.14	2.62	48	C48H82NO8P	PC(18:1(11Z)/22:6(4Z,7Z,10Z,13Z,16Z,19Z))	InChI=1S/C48H82NO8P/c1-6-8-10-12-14-16-18-20-22-23-24-25-27-29-31-33-35-37-39-41-48(51)57-46(45-56-58(52,53)55-43-42-49(3,4)5)44-54-47(50)40-38-36-34-32-30-28-26-21-19-17-15-13-11-9-7-2/h8,10,14,16-17,19-20,22,24-25,29,31,35,37,46H,6-7,9,11-13,15,18,21,23,26-28,30,32-34,36,38-45H2,1-5H3/b10-8-,16-14-,19-17-,22-20-,25-24-,31-29-,37-35-/t46-/m1/s1	0		1
1448	1	832.503	1.15	1.26	Missing	0	0	0			0
1449	1	832.24	1.03	1.21	39	C39H43O20	Alatanin 2	InChI=1S/C39H42O20/c1-51-23-10-17(5-6-20(23)42)36-26(13-19-21(43)11-18(41)12-22(19)55-36)56-39-35(50)33(48)37(28(58-39)15-54-38-34(49)32(47)31(46)27(14-40)57-38)59-29(44)7-4-16-8-24(52-2)30(45)25(9-16)53-3/h4-13,27-28,31-35,37-40,46-50H,14-15H2,1-3H3,(H3-,41,42,43,44,45)/p+1			0
1450	1	831.572	1.21	1.36	Missing	0	0	0			0
1451	1	830.778	16.41	17	Missing	0	0	0			0
1453	1	830.546	1.1	1.23	Missing	0	0	0			0
1454	1	830.033	1.22	1.37	Missing	0	0	0			0
1455	1	829.532	1.22	1.38	Missing	0	0	0			0
1456	1	826.739	16.39	17.39	Missing	0	0	0			0
1457	1	826.101	11.78	12.02	Missing	0	0	0			0
1458	1	823.642	1.21	1.37	Missing	0	0	0			0
1459	1	822.795	16.38	17.42	Missing	0	0	0			0
1460	1	821.624	1.18	1.38	Missing	0	0	0			0
1461	1	820.73	16.46	17.11	Missing	0	0	0			0
1462	1	819.787	16.62	16.99	53	C53H102O5	TG(14:0/18:1(11Z)/o-18:0)	InChI=1S/C53H102O5/c1-4-7-10-13-16-19-22-24-26-28-30-33-36-39-42-45-48-56-49-51(50-57-52(54)46-43-40-37-34-31-21-18-15-12-9-6-3)58-53(55)47-44-41-38-35-32-29-27-25-23-20-17-14-11-8-5-2/h20,23,51H,4-19,21-22,24-50H2,1-3H3/b23-20-/t51-/m1/s1			0
1464	1	816.787	16.4	17	Missing	0	0	0			0
1465	1	816.571	0.85	1.31	Missing	0	0	0			0
1466	1	815.633	1.22	1.37	Missing	0	0	0			0
1468	1	814.628	2.22	2.56	46	C46H88NO8P	PC(14:1(9Z)/24:1(15Z))	InChI=1S/C46H88NO8P/c1-6-8-10-12-14-16-18-19-20-21-22-23-24-25-26-27-29-31-33-35-37-39-46(49)55-44(43-54-56(50,51)53-41-40-47(3,4)5)42-52-45(48)38-36-34-32-30-28-17-15-13-11-9-7-2/h13,15,19-20,44H,6-12,14,16-18,21-43H2,1-5H3/b15-13-,20-19-/t44-/m1/s1			0
1469	1	814.555	0.86	1.23	44	C44H80NO10P	PS(18:0/20:3(8Z,11Z,14Z))	InChI=1S/C44H80NO10P/c1-3-5-7-9-11-13-15-17-19-20-22-24-26-28-30-32-34-36-43(47)55-40(38-53-56(50,51)54-39-41(45)44(48)49)37-52-42(46)35-33-31-29-27-25-23-21-18-16-14-12-10-8-6-4-2/h11,13,17,19,22,24,40-41H,3-10,12,14-16,18,20-21,23,25-39,45H2,1-2H3,(H,48,49)(H,50,51)/b13-11-,19-17-,24-22-/t40-,41+/m1/s1			0
1472	1	813.618	1.21	1.39	Missing	0	0	0			0
1473	1	812.673	2.52	2.67	Missing	0	0	0			0
1474	1	812.673	1.35	1.48	Missing	0	0	0			0
1476	1	812.613	2.22	2.57	46	C46H86NO8P	PC(16:1(9Z)/22:2(13Z,16Z))	InChI=1S/C46H86NO8P/c1-6-8-10-12-14-16-18-20-21-22-23-24-25-27-29-31-33-35-37-39-46(49)55-44(43-54-56(50,51)53-41-40-47(3,4)5)42-52-45(48)38-36-34-32-30-28-26-19-17-15-13-11-9-7-2/h14,16-17,19-21,44H,6-13,15,18,22-43H2,1-5H3/b16-14-,19-17-,21-20-/t44-/m1/s1			0
1477	1	812.542	1.05	1.22	44	C44H78NO10P	PS(18:0/20:4(8Z,11Z,14Z,17Z))	InChI=1S/C44H78NO10P/c1-3-5-7-9-11-13-15-17-19-20-22-24-26-28-30-32-34-36-43(47)55-40(38-53-56(50,51)54-39-41(45)44(48)49)37-52-42(46)35-33-31-29-27-25-23-21-18-16-14-12-10-8-6-4-2/h5,7,11,13,17,19,22,24,40-41H,3-4,6,8-10,12,14-16,18,20-21,23,25-39,45H2,1-2H3,(H,48,49)(H,50,51)/b7-5-,13-11-,19-17-,24-22-/t40-,41+/m1/s1			0
1478	1	811.803	16.6	17.32	Missing	0	0	0			0
1483	1	810.599	2.09	2.86	46	C46H84NO8P	PC(16:0/22:4(7Z,10Z,13Z,16Z))	InChI=1S/C46H84NO8P/c1-6-8-10-12-14-16-18-20-21-22-23-24-25-27-29-31-33-35-37-39-46(49)55-44(43-54-56(50,51)53-41-40-47(3,4)5)42-52-45(48)38-36-34-32-30-28-26-19-17-15-13-11-9-7-2/h14,16,20-21,23-24,27,29,44H,6-13,15,17-19,22,25-26,28,30-43H2,1-5H3/b16-14-,21-20-,24-23-,29-27-/t44-/m1/s1			0
1484	1	810.555	1.08	1.23	Missing	0	0	0			0
1486	1	809.587	2.2	2.75	Missing	0	0	0			0
1487	1	808.584	2.19	2.75	46	C46H82NO8P	PC(16:0/22:5(4Z,7Z,10Z,13Z,16Z))	InChI=1S/C46H82NO8P/c1-6-8-10-12-14-16-18-20-21-22-23-24-25-27-29-31-33-35-37-39-46(49)55-44(43-54-56(50,51)53-41-40-47(3,4)5)42-52-45(48)38-36-34-32-30-28-26-19-17-15-13-11-9-7-2/h14,16,20-21,23-24,27,29,33,35,44H,6-13,15,17-19,22,25-26,28,30-32,34,36-43H2,1-5H3/b16-14-,21-20-,24-23-,29-27-,35-33-/t44-/m1/s1			0
1488	1	808.584	1.2	1.42	46	C46H82NO8P	PC(16:0/22:5(4Z,7Z,10Z,13Z,16Z))	InChI=1S/C46H82NO8P/c1-6-8-10-12-14-16-18-20-21-22-23-24-25-27-29-31-33-35-37-39-46(49)55-44(43-54-56(50,51)53-41-40-47(3,4)5)42-52-45(48)38-36-34-32-30-28-26-19-17-15-13-11-9-7-2/h14,16,20-21,23-24,27,29,33,35,44H,6-13,15,17-19,22,25-26,28,30-32,34,36-43H2,1-5H3/b16-14-,21-20-,24-23-,29-27-,35-33-/t44-/m1/s1			0
1489	1	808.021	1.22	1.37	Missing	0	0	0			0
1492	1	806.568	2.21	2.73	42	C42H79NO13	Lactosylceramide (d18:1/12:0)/PC(16:0/22:6(4Z,7Z,10Z,13Z,16Z,19Z))	InChI=1S/C42H79NO13/c1-3-5-7-9-11-13-14-15-16-18-19-21-23-25-31(46)30(43-34(47)26-24-22-20-17-12-10-8-6-4-2)29-53-41-39(52)37(50)40(33(28-45)55-41)56-42-38(51)36(49)35(48)32(27-44)54-42/h23,25,30-33,35-42,44-46,48-52H,3-22,24,26-29H2,1-2H3,(H,43,47)/b25-23+/t30-,31+,32+,33+,35-,36-,37+,38+,39?,40+,41+,42-/m0/s1	1-Palmitoyl-2-docosahexaenoyl-sn-glycero-3-phosphocholine		1
1493	1	805.554	1.23	1.36	Missing	0	0	0			0
1494	1	804.757	16.4	17.39	Missing	0	0	0			0
1495	1	804.602	1.11	1.24	Missing	0	0	0			0
1496	1	804.551	1.2	1.38	46	C46H78NO8P	PC(16:1(9Z)/22:6(4Z,7Z,10Z,13Z,16Z,19Z))	InChI=1S/C46H78NO8P/c1-6-8-10-12-14-16-18-20-21-22-23-24-25-27-29-31-33-35-37-39-46(49)55-44(43-54-56(50,51)53-41-40-47(3,4)5)42-52-45(48)38-36-34-32-30-28-26-19-17-15-13-11-9-7-2/h8,10,14,16-17,19-21,23-24,27,29,33,35,44H,6-7,9,11-13,15,18,22,25-26,28,30-32,34,36-43H2,1-5H3/b10-8-,16-14-,19-17-,21-20-,24-23-,29-27-,35-33-/t44-/m1/s1			0
1497	1	804.488	1.11	1.24	44	C44H69NO12	Tacrolimus	InChI=1S/C44H69NO12/c1-10-13-31-19-25(2)18-26(3)20-37(54-8)40-38(55-9)22-28(5)44(52,57-40)41(49)42(50)45-17-12-11-14-32(45)43(51)56-39(29(6)34(47)24-35(31)48)27(4)21-30-15-16-33(46)36(23-30)53-7/h10,19,21,26,28-34,36-40,46-47,52H,1,11-18,20,22-24H2,2-9H3/b25-19+,27-21+/t26-,28+,29+,30-,31+,32-,33+,34-,36+,37-,38-,39+,40+,44+/m0/s1			0
1498	1	800.813	16.39	17.41	Missing	0	0	0			0
1499	1	799.67	1.36	1.48	Missing	0	0	0			0
1500	1	799.669	2.53	2.67	Missing	0	0	0			0
1501	1	799.645	1.22	1.38	Missing	0	0	0			0
1502	1	798.749	16.45	17.16	Missing	0	0	0			0
1503	1	798.641	2.25	2.7	46	C46H88NO7P	PC(20:1(11Z)/P-18:1(11Z))	InChI=1S/C46H88NO7P/c1-6-8-10-12-14-16-18-20-22-24-25-27-29-31-33-35-37-39-46(48)52-43-45(44-54-55(49,50)53-42-40-47(3,4)5)51-41-38-36-34-32-30-28-26-23-21-19-17-15-13-11-9-7-2/h17,19-20,22,38,41,45H,6-16,18,21,23-37,39-40,42-44H2,1-5H3/b19-17-,22-20-,41-38-			0
1505	1	797.627	1.21	1.4	Missing	0	0	0			0
1506	1	796.623	2.23	2.62	46	C46H86NO7P	PC(20:2(11Z,14Z)/P-18:1(11Z))	InChI=1S/C46H86NO7P/c1-6-8-10-12-14-16-18-20-22-24-25-27-29-31-33-35-37-39-46(48)52-43-45(44-54-55(49,50)53-42-40-47(3,4)5)51-41-38-36-34-32-30-28-26-23-21-19-17-15-13-11-9-7-2/h14,16-17,19-20,22,38,41,45H,6-13,15,18,21,23-37,39-40,42-44H2,1-5H3/b16-14-,19-17-,22-20-,41-38-	0		1
1507	1	794.607	2.18	2.67	46	C46H84NO7P	PC(20:3(5Z,8Z,11Z)/P-18:1(11Z))	InChI=1S/C46H84NO7P/c1-6-8-10-12-14-16-18-20-22-24-25-27-29-31-33-35-37-39-46(48)52-43-45(44-54-55(49,50)53-42-40-47(3,4)5)51-41-38-36-34-32-30-28-26-23-21-19-17-15-13-11-9-7-2/h17,19-20,22,25,27,31,33,38,41,45H,6-16,18,21,23-24,26,28-30,32,34-37,39-40,42-44H2,1-5H3/b19-17-,22-20-,27-25-,33-31-,41-38-	1-(1Z-Octadecenyl)-2-(5Z,8Z,11Z,14Z-eicosatetraenoyl)-sn-glycero-3-phosphocholine		1
1509	1	793.596	2.17	2.59	Missing	0	0	0			0
1510	1	793.578	0.86	1.1	Missing	0	0	0			0
1512	1	792.574	0.86	1.12	42	C42H82NO10P	PS(18:0/18:0)	InChI=1S/C42H82NO10P/c1-3-5-7-9-11-13-15-17-19-21-23-25-27-29-31-33-40(44)50-35-38(36-51-54(48,49)52-37-39(43)42(46)47)53-41(45)34-32-30-28-26-24-22-20-18-16-14-12-10-8-6-4-2/h38-39H,3-37,43H2,1-2H3,(H,46,47)(H,48,49)/t38-,39+/m1/s1	0		1
1513	1	792.55	1.12	1.24	45	C45H78NO8P	PC(15:0/22:6(4Z,7Z,10Z,13Z,16Z,19Z))	InChI=1S/C45H78NO8P/c1-6-8-10-12-14-16-18-20-21-22-23-24-25-26-28-30-32-34-36-38-45(48)54-43(42-53-55(49,50)52-40-39-46(3,4)5)41-51-44(47)37-35-33-31-29-27-19-17-15-13-11-9-7-2/h8,10,14,16,20-21,23-24,26,28,32,34,43H,6-7,9,11-13,15,17-19,22,25,27,29-31,33,35-42H2,1-5H3/b10-8-,16-14-,21-20-,24-23-,28-26-,34-32-/t43-/m1/s1			0
1514	1	791.792	16.55	17.26	Missing	0	0	0			0
1515	1	790.624	1.31	1.99	44	C44H88NO8P	PC(14:0/22:0)	InChI=1S/C44H88NO8P/c1-6-8-10-12-14-16-18-19-20-21-22-23-24-25-27-29-31-33-35-37-44(47)53-42(41-52-54(48,49)51-39-38-45(3,4)5)40-50-43(46)36-34-32-30-28-26-17-15-13-11-9-7-2/h42H,6-41H2,1-5H3/t42-/m1/s1			0
1516	1	790.57	1.22	1.33	46	C46H80NO7P	PC(20:5(5Z,8Z,11Z,14Z,17Z)/P-18:1(11Z))	InChI=1S/C46H80NO7P/c1-6-8-10-12-14-16-18-20-22-24-25-27-29-31-33-35-37-39-46(48)52-43-45(44-54-55(49,50)53-42-40-47(3,4)5)51-41-38-36-34-32-30-28-26-23-21-19-17-15-13-11-9-7-2/h8,10,14,16-17,19-20,22,25,27,31,33,38,41,45H,6-7,9,11-13,15,18,21,23-24,26,28-30,32,34-37,39-40,42-44H2,1-5H3/b10-8-,16-14-,19-17-,22-20-,27-25-,33-31-,41-38-			0
1517	1	790.558	0.86	1.1	42	C42H80NO10P	PS(18:0/18:1(9Z))	InChI=1S/C42H80NO10P/c1-3-5-7-9-11-13-15-17-19-21-23-25-27-29-31-33-40(44)50-35-38(36-51-54(48,49)52-37-39(43)42(46)47)53-41(45)34-32-30-28-26-24-22-20-18-16-14-12-10-8-6-4-2/h18,20,38-39H,3-17,19,21-37,43H2,1-2H3,(H,46,47)(H,48,49)/b20-18-/t38-,39+/m1/s1			0
1518	1	790.557	2.53	2.8	42	C42H80NO10P	PS(18:0/18:1(9Z))	InChI=1S/C42H80NO10P/c1-3-5-7-9-11-13-15-17-19-21-23-25-27-29-31-33-40(44)50-35-38(36-51-54(48,49)52-37-39(43)42(46)47)53-41(45)34-32-30-28-26-24-22-20-18-16-14-12-10-8-6-4-2/h18,20,38-39H,3-17,19,21-37,43H2,1-2H3,(H,46,47)(H,48,49)/b20-18-/t38-,39+/m1/s1			0
1521	1	788.476	1.14	1.28	Missing	0	0	0			0
1524	1	786.522	1.07	1.26	42	C42H76NO10P	PS(16:0/20:3(8Z,11Z,14Z))	InChI=1S/C42H76NO10P/c1-3-5-7-9-11-13-15-17-18-19-20-22-24-26-28-30-32-34-41(45)53-38(36-51-54(48,49)52-37-39(43)42(46)47)35-50-40(44)33-31-29-27-25-23-21-16-14-12-10-8-6-4-2/h11,13,17-18,20,22,38-39H,3-10,12,14-16,19,21,23-37,43H2,1-2H3,(H,46,47)(H,48,49)/b13-11-,18-17-,22-20-/t38-,39+/m1/s1			0
1525	1	786.007	1.22	1.37	Missing	0	0	0			0
1528	1	785.587	2.25	2.73	Missing	0	0	0			0
1530	1	785.506	1.2	1.38	42	C42H72O13	Ginsenoside C	InChI=1S/C42H72O13/c1-20(2)11-10-14-42(9,51)22-12-16-40(7)28(22)23(44)17-26-39(6)15-13-27(45)38(4,5)35(39)24(18-41(26,40)8)53-37-34(32(49)30(47)25(19-43)54-37)55-36-33(50)31(48)29(46)21(3)52-36/h11,21-37,43-51H,10,12-19H2,1-9H3			0
1533	1	783.636	1.35	1.47	Missing	0	0	0			0
1536	1	782.775	16.33	17.41	Missing	0	0	0			0
1539	1	780.8	16.58	17.26	Missing	0	0	0			0
1540	1	780.711	16.4	17	Missing	0	0	0			0
1543	1	779.578	1.13	1.26	42	C42H83O10P	PG(18:0/18:0)	InChI=1S/C42H83O10P/c1-3-5-7-9-11-13-15-17-19-21-23-25-27-29-31-33-41(45)49-37-40(38-51-53(47,48)50-36-39(44)35-43)52-42(46)34-32-30-28-26-24-22-20-18-16-14-12-10-8-6-4-2/h39-40,43-44H,3-38H2,1-2H3,(H,47,48)/t39-,40+/m0/s1			0
1544	1	778.83	16.43	17.32	Missing	0	0	0			0
1545	1	778.531	1.25	1.38	44	C44H76NO8P	PC(14:0/22:6(4Z,7Z,10Z,13Z,16Z,19Z))	InChI=1S/C44H76NO8P/c1-6-8-10-12-14-16-18-19-20-21-22-23-24-25-27-29-31-33-35-37-44(47)53-42(41-52-54(48,49)51-39-38-45(3,4)5)40-50-43(46)36-34-32-30-28-26-17-15-13-11-9-7-2/h8,10,14,16,19-20,22-23,25,27,31,33,42H,6-7,9,11-13,15,17-18,21,24,26,28-30,32,34-41H2,1-5H3/b10-8-,16-14-,20-19-,23-22-,27-25-,33-31-/t42-/m1/s1			0
1546	1	776.767	16.41	16.98	Missing	0	0	0			0
1547	1	775.272	1.03	1.22	Missing	0	0	0			0
1548	1	774.61	1.1	1.26	Missing	0	0	0			0
1549	1	774.272	1.02	1.2	Missing	0	0	0			0
1552	1	772.54	1.11	1.28	Missing	0	0	0			0
1553	1	772.273	1.02	1.22	Missing	0	0	0			0
1555	1	769.812	16.6	17.26	Missing	0	0	0			0
1556	1	769.599	2.39	2.59	Missing	0	0	0			0
1557	1	768.59	2.4	2.59	44	C44H82NO7P	PC(18:2(9Z,12Z)/P-18:1(11Z))	InChI=1S/C44H82NO7P/c1-6-8-10-12-14-16-18-20-22-24-26-28-30-32-34-36-39-49-43(42-52-53(47,48)51-40-38-45(3,4)5)41-50-44(46)37-35-33-31-29-27-25-23-21-19-17-15-13-11-9-7-2/h15-18,21,23,36,39,43H,6-14,19-20,22,24-35,37-38,40-42H2,1-5H3/b17-15-,18-16-,23-21-,39-36-			0
1559	1	768.551	1.11	1.26	43	C43H78NO8P	PC(15:0/20:4(5Z,8Z,11Z,14Z))	InChI=1S/C43H78NO8P/c1-6-8-10-12-14-16-18-20-21-22-23-24-26-28-30-32-34-36-43(46)52-41(40-51-53(47,48)50-38-37-44(3,4)5)39-49-42(45)35-33-31-29-27-25-19-17-15-13-11-9-7-2/h14,16,20-21,23-24,28,30,41H,6-13,15,17-19,22,25-27,29,31-40H2,1-5H3/b16-14-,21-20-,24-23-,30-28-/t41-/m1/s1			0
1560	1	767.58	1.24	1.38	Missing	0	0	0			0
1562	1	766.559	0.87	1.13	Missing	0	0	0			0
1563	1	766.535	1.11	1.27	43	C43H76NO8P	PC(15:0/20:5(5Z,8Z,11Z,14Z,17Z))	InChI=1S/C43H76NO8P/c1-6-8-10-12-14-16-18-20-21-22-23-24-26-28-30-32-34-36-43(46)52-41(40-51-53(47,48)50-38-37-44(3,4)5)39-49-42(45)35-33-31-29-27-25-19-17-15-13-11-9-7-2/h8,10,14,16,20-21,23-24,28,30,41H,6-7,9,11-13,15,17-19,22,25-27,29,31-40H2,1-5H3/b10-8-,16-14-,21-20-,24-23-,30-28-/t41-/m1/s1			0
1564	1	765.547	0.86	1.1	Missing	0	0	0			0
1565	1	765.525	1.13	1.26	Missing	0	0	0			0
1566	1	764.738	16.38	17.4	Missing	0	0	0			0
1567	1	764.602	1.26	1.39	Missing	0	0	0			0
1568	1	764.543	0.86	1.12	40	C40H78NO10P	PS(16:0/18:0)	InChI=1S/C40H78NO10P/c1-3-5-7-9-11-13-15-17-18-20-22-24-26-28-30-32-39(43)51-36(34-49-52(46,47)50-35-37(41)40(44)45)33-48-38(42)31-29-27-25-23-21-19-16-14-12-10-8-6-4-2/h36-37H,3-35,41H2,1-2H3,(H,44,45)(H,46,47)/t36-,37+/m1/s1	0		1
1569	1	764.522	1.12	1.27	43	C43H74NO8P	PE(16:0/22:6(4Z,7Z,10Z,13Z,16Z,19Z))	InChI=1S/C43H74NO8P/c1-3-5-7-9-11-13-15-17-18-19-20-21-22-24-26-28-30-32-34-36-43(46)52-41(40-51-53(47,48)50-38-37-44)39-49-42(45)35-33-31-29-27-25-23-16-14-12-10-8-6-4-2/h5,7,11,13,17-18,20-21,24,26,30,32,41H,3-4,6,8-10,12,14-16,19,22-23,25,27-29,31,33-40,44H2,1-2H3,(H,47,48)/b7-5-,13-11-,18-17-,21-20-,26-24-,32-30-/t41-/m1/s1			0
1570	1	763.993	1.19	1.37	Missing	0	0	0			0
1571	1	763.595	2.32	2.71	Missing	0	0	0			0
1572	1	763.492	1.2	1.37	Missing	0	0	0			0
1573	1	763.219	1.05	1.17	Missing	0	0	0			0
1574	1	762.529	1.04	1.27	40	C40H76NO10P	PS(16:0/18:1(9Z))	InChI=1S/C40H76NO10P/c1-3-5-7-9-11-13-15-17-18-20-22-24-26-28-30-32-39(43)51-36(34-49-52(46,47)50-35-37(41)40(44)45)33-48-38(42)31-29-27-25-23-21-19-16-14-12-10-8-6-4-2/h17-18,36-37H,3-16,19-35,41H2,1-2H3,(H,44,45)(H,46,47)/b18-17-/t36-,37+/m1/s1			0
1575	1	762.525	2.54	2.81	40	C40H76NO10P	PS(16:0/18:1(9Z))	InChI=1S/C40H76NO10P/c1-3-5-7-9-11-13-15-17-18-20-22-24-26-28-30-32-39(43)51-36(34-49-52(46,47)50-35-37(41)40(44)45)33-48-38(42)31-29-27-25-23-21-19-16-14-12-10-8-6-4-2/h17-18,36-37H,3-16,19-35,41H2,1-2H3,(H,44,45)(H,46,47)/b18-17-/t36-,37+/m1/s1			0
1576	1	762.219	1.03	1.21	Missing	0	0	0			0
1577	1	760.793	16.34	17.4	Missing	0	0	0			0
1580	1	760.582	6.91	7.34	42	C42H82NO8P	PC(14:0/20:1(11Z))	InChI=1S/C42H82NO8P/c1-6-8-10-12-14-16-18-19-20-21-22-23-25-27-29-31-33-35-42(45)51-40(39-50-52(46,47)49-37-36-43(3,4)5)38-48-41(44)34-32-30-28-26-24-17-15-13-11-9-7-2/h19-20,40H,6-18,21-39H2,1-5H3/b20-19-/t40-/m1/s1			0
1581	1	760.456	1.1	1.24	Missing	0	0	0			0
1582	1	760.22	1.02	1.2	Missing	0	0	0			0
1584	1	759.572	2.33	2.7	Missing	0	0	0			0
1587	1	758.221	1.02	1.22	33	C33H41O20	Pelargonidin 3-sophoroside 5-glucoside	InChI=1S/C33H40O20/c34-8-18-21(39)24(42)27(45)31(50-18)48-16-6-13(38)5-15-14(16)7-17(29(47-15)11-1-3-12(37)4-2-11)49-33-30(26(44)23(41)20(10-36)52-33)53-32-28(46)25(43)22(40)19(9-35)51-32/h1-7,18-28,30-36,39-46H,8-10H2,(H-,37,38)/p+1			0
1590	1	756.552	2.17	2.93	42	C42H78NO8P	PC(14:0/20:3(5Z,8Z,11Z))	InChI=1S/C42H78NO8P/c1-6-8-10-12-14-16-18-19-20-21-22-23-25-27-29-31-33-35-42(45)51-40(39-50-52(46,47)49-37-36-43(3,4)5)38-48-41(44)34-32-30-28-26-24-17-15-13-11-9-7-2/h19-20,22-23,27,29,40H,6-18,21,24-26,28,30-39H2,1-5H3/b20-19-,23-22-,29-27-/t40-/m1/s1	SM(d18:2/20:0); [M+H]+ C43H86N2O6P1		1
1592	1	754.786	16.43	17.15	Missing	0	0	0			0
1593	1	754.536	1.24	1.4	42	C42H76NO8P	PC(14:0/20:4(5Z,8Z,11Z,14Z))	InChI=1S/C42H76NO8P/c1-6-8-10-12-14-16-18-19-20-21-22-23-25-27-29-31-33-35-42(45)51-40(39-50-52(46,47)49-37-36-43(3,4)5)38-48-41(44)34-32-30-28-26-24-17-15-13-11-9-7-2/h14,16,19-20,22-23,27,29,40H,6-13,15,17-18,21,24-26,28,30-39H2,1-5H3/b16-14-,20-19-,23-22-,29-27-/t40-/m1/s1			0
1594	1	753.564	1.13	1.29	Missing	0	0	0			0
1595	1	752.56	1.13	1.29	43	C43H78NO7P	PE(O-18:1(1Z)/20:4(5Z,8Z,11Z,14Z))	InChI=1S/C43H78NO7P/c1-3-5-7-9-11-13-15-17-19-21-22-24-26-28-30-32-34-36-43(45)51-42(41-50-52(46,47)49-39-37-44)40-48-38-35-33-31-29-27-25-23-20-18-16-14-12-10-8-6-4-2/h11,13,17,19,22,24,28,30,35,38,42H,3-10,12,14-16,18,20-21,23,25-27,29,31-34,36-37,39-41,44H2,1-2H3,(H,46,47)/b13-11-,19-17-,24-22-,30-28-,38-35-/t42-/m1/s1			0
1596	1	752.558	2.22	2.56	43	C43H78NO7P	PE(O-18:1(1Z)/20:4(5Z,8Z,11Z,14Z))	InChI=1S/C43H78NO7P/c1-3-5-7-9-11-13-15-17-19-21-22-24-26-28-30-32-34-36-43(45)51-42(41-50-52(46,47)49-39-37-44)40-48-38-35-33-31-29-27-25-23-20-18-16-14-12-10-8-6-4-2/h11,13,17,19,22,24,28,30,35,38,42H,3-10,12,14-16,18,20-21,23,25-27,29,31-34,36-37,39-41,44H2,1-2H3,(H,46,47)/b13-11-,19-17-,24-22-,30-28-,38-35-/t42-/m1/s1			0
1597	1	750.542	2.2	2.58	43	C43H76NO7P	PE(20:4(5Z,8Z,11Z,14Z)/P-18:1(11Z))	InChI=1S/C43H76NO7P/c1-3-5-7-9-11-13-15-17-19-21-22-24-26-28-30-32-34-36-43(45)49-40-42(41-51-52(46,47)50-39-37-44)48-38-35-33-31-29-27-25-23-20-18-16-14-12-10-8-6-4-2/h11,13-14,16-17,19,22,24,28,30,35,38,42H,3-10,12,15,18,20-21,23,25-27,29,31-34,36-37,39-41,44H2,1-2H3,(H,46,47)/b13-11-,16-14-,19-17-,24-22-,30-28-,38-35-/t42-/m1/s1			0
1598	1	750.542	1.08	1.31	43	C43H76NO7P	PE(20:4(5Z,8Z,11Z,14Z)/P-18:1(11Z))	InChI=1S/C43H76NO7P/c1-3-5-7-9-11-13-15-17-19-21-22-24-26-28-30-32-34-36-43(45)49-40-42(41-51-52(46,47)50-39-37-44)48-38-35-33-31-29-27-25-23-20-18-16-14-12-10-8-6-4-2/h11,13-14,16-17,19,22,24,28,30,35,38,42H,3-10,12,15,18,20-21,23,25-27,29,31-34,36-37,39-41,44H2,1-2H3,(H,46,47)/b13-11-,16-14-,19-17-,24-22-,30-28-,38-35-/t42-/m1/s1			0
1599	1	749.801	16.58	17.27	Missing	0	0	0			0
1600	1	749.531	0.87	1.28	40	C40H77O10P	PG(16:0/18:1(11Z))	InChI=1S/C40H77O10P/c1-3-5-7-9-11-13-15-17-18-20-22-24-26-28-30-32-40(44)50-38(36-49-51(45,46)48-34-37(42)33-41)35-47-39(43)31-29-27-25-23-21-19-16-14-12-10-8-6-4-2/h13,15,37-38,41-42H,3-12,14,16-36H2,1-2H3,(H,45,46)/b15-13-/t37-,38+/m0/s1			0
1601	1	748.621	1.44	1.69	42	C42H86NO7P	PC(o-16:0/18:0)	InChI=1S/C42H86NO7P/c1-6-8-10-12-14-16-18-20-22-23-25-27-29-31-33-35-42(44)50-41(40-49-51(45,46)48-38-36-43(3,4)5)39-47-37-34-32-30-28-26-24-21-19-17-15-13-11-9-7-2/h41H,6-40H2,1-5H3/t41-/m1/s1			0
1602	1	748.621	2.55	2.93	42	C42H86NO7P	PC(o-16:0/18:0)	InChI=1S/C42H86NO7P/c1-6-8-10-12-14-16-18-20-22-23-25-27-29-31-33-35-42(44)50-41(40-49-51(45,46)48-38-36-43(3,4)5)39-47-37-34-32-30-28-26-24-21-19-17-15-13-11-9-7-2/h41H,6-40H2,1-5H3/t41-/m1/s1			0
1603	1	748.526	1.11	1.28	43	C43H74NO7P	PE(O-16:1(1Z)/22:6(4Z,7Z,10Z,13Z,16Z,19Z))	InChI=1S/C43H74NO7P/c1-3-5-7-9-11-13-15-17-19-20-21-22-23-24-26-28-30-32-34-36-43(45)51-42(41-50-52(46,47)49-39-37-44)40-48-38-35-33-31-29-27-25-18-16-14-12-10-8-6-4-2/h5,7,11,13,17,19,21-22,24,26,30,32,35,38,42H,3-4,6,8-10,12,14-16,18,20,23,25,27-29,31,33-34,36-37,39-41,44H2,1-2H3,(H,46,47)/b7-5-,13-11-,19-17-,22-21-,26-24-,32-30-,38-35-/t42-/m1/s1			0
1604	1	747.573	1.1	1.25	Missing	0	0	0			0
1605	1	746.611	2.33	2.68	42	C42H84NO7P	PC(16:0/P-18:0)	InChI=1S/C42H84NO7P/c1-6-8-10-12-14-16-18-20-21-22-24-26-28-30-32-34-37-47-41(40-50-51(45,46)49-38-36-43(3,4)5)39-48-42(44)35-33-31-29-27-25-23-19-17-15-13-11-9-7-2/h34,37,41H,6-33,35-36,38-40H2,1-5H3/b37-34-	1-Hexadecyl-2-(9Z-octadecenoyl)-sn-glycero-3-phosphocholine/Spectral Match to 1-Hexadecyl-2-(9Z-octadecenoyl)-sn-glycero-3-phosphocholine from NIST14		1
1606	1	746.61	1.23	1.45	42	C42H84NO7P	PC(16:0/P-18:0)	InChI=1S/C42H84NO7P/c1-6-8-10-12-14-16-18-20-21-22-24-26-28-30-32-34-37-47-41(40-50-51(45,46)49-38-36-43(3,4)5)39-48-42(44)35-33-31-29-27-25-23-19-17-15-13-11-9-7-2/h34,37,41H,6-33,35-36,38-40H2,1-5H3/b37-34-	1-Hexadecyl-2-(9Z-octadecenoyl)-sn-glycero-3-phosphocholine		1
1607	1	746.567	1.1	1.26	41	C41H80NO8P	PC(15:0/18:1(11Z))	InChI=1S/C41H80NO8P/c1-6-8-10-12-14-16-18-20-21-22-24-26-28-30-32-34-41(44)50-39(38-49-51(45,46)48-36-35-42(3,4)5)37-47-40(43)33-31-29-27-25-23-19-17-15-13-11-9-7-2/h16,18,39H,6-15,17,19-38H2,1-5H3/b18-16-/t39-/m1/s1	0		1
1608	1	745.601	2.33	2.59	Missing	0	0	0			0
1609	1	745.598	1.24	1.44	Missing	0	0	0			0
1610	1	744.595	2.31	2.84	42	C42H82NO7P	PC(16:0/P-18:1(11Z))	InChI=1S/C42H82NO7P/c1-6-8-10-12-14-16-18-20-21-22-24-26-28-30-32-34-37-47-41(40-50-51(45,46)49-38-36-43(3,4)5)39-48-42(44)35-33-31-29-27-25-23-19-17-15-13-11-9-7-2/h16,18,34,37,41H,6-15,17,19-33,35-36,38-40H2,1-5H3/b18-16-,37-34-			0
1612	1	744.454	1.14	1.29	Missing	0	0	0			0
1614	1	742.756	16.38	17.37	Missing	0	0	0			0
1615	1	742.537	1.14	1.27	41	C41H76NO8P	PC(15:0/18:3(6Z,9Z,12Z))	InChI=1S/C41H76NO8P/c1-6-8-10-12-14-16-18-20-21-22-24-26-28-30-32-34-41(44)50-39(38-49-51(45,46)48-36-35-42(3,4)5)37-47-40(43)33-31-29-27-25-23-19-17-15-13-11-9-7-2/h14,16,20-21,24,26,39H,6-13,15,17-19,22-23,25,27-38H2,1-5H3/b16-14-,21-20-,26-24-/t39-/m1/s1			0
1616	1	741.98	1.2	1.37	Missing	0	0	0			0
1617	1	741.477	1.19	1.37	Missing	0	0	0			0
1618	1	740.521	1.12	1.28	41	C41H74NO8P	PC(15:0/18:4(6Z,9Z,12Z,15Z))	InChI=1S/C41H74NO8P/c1-6-8-10-12-14-16-18-20-21-22-24-26-28-30-32-34-41(44)50-39(38-49-51(45,46)48-36-35-42(3,4)5)37-47-40(43)33-31-29-27-25-23-19-17-15-13-11-9-7-2/h8,10,14,16,20-21,24,26,39H,6-7,9,11-13,15,17-19,22-23,25,27-38H2,1-5H3/b10-8-,16-14-,21-20-,26-24-/t39-/m1/s1			0
1619	1	738.95	2.5	2.64	Missing	0	0	0			0
1620	1	738.812	16.36	17.42	Missing	0	0	0			0
1621	1	738.528	0.88	1.13	Missing	0	0	0			0
1622	1	738.502	1.16	1.27	41	C41H72NO8P	PE(14:0/22:5(4Z,7Z,10Z,13Z,16Z))	InChI=1S/C41H72NO8P/c1-3-5-7-9-11-13-15-16-17-18-19-20-21-22-24-26-28-30-32-34-41(44)50-39(38-49-51(45,46)48-36-35-42)37-47-40(43)33-31-29-27-25-23-14-12-10-8-6-4-2/h11,13,16-17,19-20,22,24,28,30,39H,3-10,12,14-15,18,21,23,25-27,29,31-38,42H2,1-2H3,(H,45,46)/b13-11-,17-16-,20-19-,24-22-,30-28-/t39-/m1/s1			0
1623	1	738.448	2.5	2.64	Missing	0	0	0			0
1624	1	736.749	16.39	17.22	Missing	0	0	0			0
1625	1	736.575	2.4	2.69	Missing	0	0	0			0
1626	1	735.963	1.25	1.37	Missing	0	0	0			0
1627	1	735.571	1.23	1.46	Missing	0	0	0			0
1628	1	735.571	2.4	2.68	Missing	0	0	0			0
1629	1	734.443	1.07	1.21	Missing	0	0	0			0
1630	1	732.803	16.44	17.26	Missing	0	0	0			0
1633	1	731.605	2.53	2.67	41	C41H83N2O6P	SM(d18:0/18:1(11Z))	InChI=1S/C41H83N2O6P/c1-6-8-10-12-14-16-18-20-21-23-25-27-29-31-33-35-41(45)42-39(38-49-50(46,47)48-37-36-43(3,4)5)40(44)34-32-30-28-26-24-22-19-17-15-13-11-9-7-2/h16,18,39-40,44H,6-15,17,19-38H2,1-5H3,(H-,42,45,46,47)/b18-16-/t39-,40+/m0/s1	0		1
1636	1	730.594	2.54	2.68	Missing	0	0	0			0
1640	1	729.589	1.34	1.47	41	C41H81N2O6P	SM(d18:1/18:1(11Z))	InChI=1S/C41H81N2O6P/c1-6-8-10-12-14-16-18-20-21-23-25-27-29-31-33-35-41(45)42-39(38-49-50(46,47)48-37-36-43(3,4)5)40(44)34-32-30-28-26-24-22-19-17-15-13-11-9-7-2/h16,18,32,34,39-40,44H,6-15,17,19-31,33,35-38H2,1-5H3,(H-,42,45,46,47)/b18-16-,34-32+/t39-,40+/m0/s1			0
1642	1	728.519	2.4	2.59	40	C40H74NO8P	PC(14:0/18:3(6Z,9Z,12Z))	InChI=1S/C40H74NO8P/c1-6-8-10-12-14-16-18-19-20-21-23-25-27-29-31-33-40(43)49-38(37-48-50(44,45)47-35-34-41(3,4)5)36-46-39(42)32-30-28-26-24-22-17-15-13-11-9-7-2/h14,16,19-20,23,25,38H,6-13,15,17-18,21-22,24,26-37H2,1-5H3/b16-14-,20-19-,25-23-/t38-/m1/s1	SM(d18:2/18:0); [M+H]+ C41H82N2O6P1		1
1643	1	728.516	1.1	1.26	40	C40H74NO8P	PC(14:0/18:3(6Z,9Z,12Z))/Spirolide F	InChI=1S/C40H74NO8P/c1-6-8-10-12-14-16-18-19-20-21-23-25-27-29-31-33-40(43)49-38(37-48-50(44,45)47-35-34-41(3,4)5)36-46-39(42)32-30-28-26-24-22-17-15-13-11-9-7-2/h14,16,19-20,23,25,38H,6-13,15,17-18,21-22,24,26-37H2,1-5H3/b16-14-,20-19-,25-23-/t38-/m1/s1			0
1644	1	727.82	16.53	17.29	Missing	0	0	0			0
1645	1	724.527	2.23	2.77	41	C41H74NO7P	PE(18:3(6Z,9Z,12Z)/P-18:1(11Z))	InChI=1S/C41H74NO7P/c1-3-5-7-9-11-13-15-17-19-21-23-25-27-29-31-33-36-46-40(39-49-50(44,45)48-37-35-42)38-47-41(43)34-32-30-28-26-24-22-20-18-16-14-12-10-8-6-4-2/h12-15,18,20,24,26,33,36,40H,3-11,16-17,19,21-23,25,27-32,34-35,37-39,42H2,1-2H3,(H,44,45)/b14-12-,15-13-,20-18-,26-24-,36-33-/t40-/m1/s1			0
1646	1	724.527	1.11	1.32	41	C41H74NO7P	PE(18:3(6Z,9Z,12Z)/P-18:1(11Z))	InChI=1S/C41H74NO7P/c1-3-5-7-9-11-13-15-17-19-21-23-25-27-29-31-33-36-46-40(39-49-50(44,45)48-37-35-42)38-47-41(43)34-32-30-28-26-24-22-20-18-16-14-12-10-8-6-4-2/h12-15,18,20,24,26,33,36,40H,3-11,16-17,19,21-23,25,27-32,34-35,37-39,42H2,1-2H3,(H,44,45)/b14-12-,15-13-,20-18-,26-24-,36-33-/t40-/m1/s1			0
1647	1	722.598	1.33	2.01	Missing	0	0	0			0
1648	1	722.507	1.06	1.29	41	C41H72NO7P	PE(18:4(6Z,9Z,12Z,15Z)/P-18:1(11Z))	InChI=1S/C41H72NO7P/c1-3-5-7-9-11-13-15-17-19-21-23-25-27-29-31-33-36-46-40(39-49-50(44,45)48-37-35-42)38-47-41(43)34-32-30-28-26-24-22-20-18-16-14-12-10-8-6-4-2/h6,8,12-15,18,20,24,26,33,36,40H,3-5,7,9-11,16-17,19,21-23,25,27-32,34-35,37-39,42H2,1-2H3,(H,44,45)/b8-6-,14-12-,15-13-,20-18-,26-24-,36-33-/t40-/m1/s1			0
1649	1	722.507	0.88	1.02	41	C41H72NO7P	PE(18:4(6Z,9Z,12Z,15Z)/P-18:1(11Z))	InChI=1S/C41H72NO7P/c1-3-5-7-9-11-13-15-17-19-21-23-25-27-29-31-33-36-46-40(39-49-50(44,45)48-37-35-42)38-47-41(43)34-32-30-28-26-24-22-20-18-16-14-12-10-8-6-4-2/h6,8,12-15,18,20,24,26,33,36,40H,3-5,7,9-11,16-17,19,21-23,25,27-32,34-35,37-39,42H2,1-2H3,(H,44,45)/b8-6-,14-12-,15-13-,20-18-,26-24-,36-33-/t40-/m1/s1			0
1650	1	721.597	2.38	3.58	Missing	0	0	0			0
1651	1	721.504	1.02	1.16	38	C38H73O10P	PG(16:0/16:1(9Z))	InChI=1S/C38H73O10P/c1-3-5-7-9-11-13-15-17-19-21-23-25-27-29-37(41)45-33-36(34-47-49(43,44)46-32-35(40)31-39)48-38(42)30-28-26-24-22-20-18-16-14-12-10-8-6-4-2/h14,16,35-36,39-40H,3-13,15,17-34H2,1-2H3,(H,43,44)/b16-14-/t35-,36+/m0/s1			0
1652	1	721.054	7.81	8.65	Missing	0	0	0			0
1653	1	720.775	16.36	17.41	Missing	0	0	0			0
1654	1	720.593	2.21	3.57	Missing	0	0	0			0
1656	1	719.967	1.19	1.37	Missing	0	0	0			0
1657	1	719.581	2.4	2.67	Missing	0	0	0			0
1658	1	719.58	1.25	1.44	Missing	0	0	0			0
1659	1	719.467	1.2	1.36	Missing	0	0	0			0
1660	1	719.058	7.8	8.66	Missing	0	0	0			0
1661	1	718.8	16.64	17.14	Missing	0	0	0			0
1664	1	717.567	2.37	2.57	Missing	0	0	0			0
1665	1	717.564	1.25	1.4	Missing	0	0	0			0
1666	1	717.06	7.82	8.66	Missing	0	0	0			0
1667	1	716.936	2.49	2.64	Missing	0	0	0			0
1668	1	716.83	16.33	17.45	Missing	0	0	0			0
1669	1	716.435	1.34	1.47	Missing	0	0	0			0
1670	1	716.435	2.5	2.64	Missing	0	0	0			0
1671	1	715.063	7.82	8.67	Missing	0	0	0			0
1672	1	714.973	18.08	18.96	Missing	0	0	0			0
1673	1	714.89	17.94	19	Missing	0	0	0			0
1674	1	714.806	17.94	19	Missing	0	0	0			0
1675	1	714.77	16.43	17.27	Missing	0	0	0			0
1676	1	714.723	17.84	19	Missing	0	0	0			0
1677	1	714.639	17.93	19	Missing	0	0	0			0
1678	1	714.556	17.88	19	40	C40H75NO9	Soyacerebroside I	InChI=1S/C40H75NO9/c1-3-5-7-9-11-13-15-17-19-20-22-24-26-28-33(43)32(31-49-40-38(47)37(46)36(45)35(30-42)50-40)41-39(48)34(44)29-27-25-23-21-18-16-14-12-10-8-6-4-2/h19-20,26,28,32-38,40,42-47H,3-18,21-25,27,29-31H2,1-2H3,(H,41,48)/b20-19-,28-26-	0		1
1679	1	714.473	18.01	18.92	Missing	0	0	0			0
1680	1	713.448	1.24	1.37	Missing	0	0	0			0
1681	1	713.066	7.83	8.67	Missing	0	0	0			0
1682	1	712.067	7.75	8.65	Missing	0	0	0			0
1683	1	711.069	7.8	8.67	Missing	0	0	0			0
1684	1	710.22	15.29	15.86	Missing	0	0	0			0
1685	1	710.077	15.3	15.88	Missing	0	0	0			0
1686	1	709.934	15.28	15.91	Missing	0	0	0			0
1687	1	709.792	15.31	15.87	Missing	0	0	0			0
1688	1	709.072	7.81	8.66	Missing	0	0	0			0
1689	1	708.544	2.43	2.64	Missing	0	0	0			0
1690	1	707.812	16.59	17.25	Missing	0	0	0			0
1691	1	707.595	2.54	2.65	Missing	0	0	0			0
1692	1	707.075	7.81	8.66	Missing	0	0	0			0
1695	1	706.451	1.05	1.19	39	C39H63NO10	beta1-Chaconine	InChI=1S/C39H63NO10/c1-18-6-9-26-19(2)29-27(40(26)16-18)15-25-23-8-7-21-14-22(10-12-38(21,4)24(23)11-13-39(25,29)5)48-37-35(33(45)31(43)28(17-41)49-37)50-36-34(46)32(44)30(42)20(3)47-36/h7,18-20,22-37,41-46H,6,8-17H2,1-5H3			0
1696	1	706.225	14.83	15.42	Missing	0	0	0			0
1697	1	706.082	14.84	15.41	Missing	0	0	0			0
1698	1	705.939	14.86	15.34	Missing	0	0	0			0
1699	1	705.525	2.45	2.58	Missing	0	0	0			0
1704	1	703.574	1.33	1.49	39	C39H79N2O6P	SM(d18:0/16:1(9Z))	InChI=1S/C39H79N2O6P/c1-6-8-10-12-14-16-18-20-22-24-26-28-30-32-38(42)37(36-47-48(44,45)46-35-34-41(3,4)5)40-39(43)33-31-29-27-25-23-21-19-17-15-13-11-9-7-2/h17,19,37-38,42H,6-16,18,20-36H2,1-5H3,(H-,40,43,44,45)/b19-17-/t37-,38+/m0/s1	SMd18:116:0		1
1706	1	702.562	1.35	1.72	Missing	0	0	0			0
1707	1	702.538	1.09	1.29	39	C39H76NO7P	PE(16:0/P-18:1(11Z))	InChI=1S/C39H76NO7P/c1-3-5-7-9-11-13-15-17-18-19-21-23-25-27-29-31-34-44-38(37-47-48(42,43)46-35-33-40)36-45-39(41)32-30-28-26-24-22-20-16-14-12-10-8-6-4-2/h13,15,31,34,38H,3-12,14,16-30,32-33,35-37,40H2,1-2H3,(H,42,43)/b15-13-,34-31-/t38-/m1/s1			0
1709	1	702.504	2.46	2.58	38	C38H72NO8P	PC(14:1(9Z)/16:1(9Z))	InChI=1S/C38H72NO8P/c1-6-8-10-12-14-16-18-19-21-23-25-27-29-31-38(41)47-36(35-46-48(42,43)45-33-32-39(3,4)5)34-44-37(40)30-28-26-24-22-20-17-15-13-11-9-7-2/h13,15-16,18,36H,6-12,14,17,19-35H2,1-5H3/b15-13-,18-16-/t36-/m1/s1			0
1710	1	701.559	2.52	3.29	Missing	0	0	0			0
1711	1	701.559	1.34	2.22	Missing	0	0	0			0
1712	1	700.427	1.09	1.29	Missing	0	0	0			0
1713	1	700.253	1.03	1.2	Missing	0	0	0			0
1714	1	698.796	16.38	17.41	Missing	0	0	0			0
1715	1	698.255	1.02	1.21	Missing	0	0	0			0
1716	1	697.954	1.2	1.37	Missing	0	0	0			0
1717	1	697.453	1.19	1.36	Missing	0	0	0			0
1718	1	696.818	16.64	17.27	Missing	0	0	0			0
1719	1	694.924	1.34	1.46	Missing	0	0	0			0
1720	1	694.923	2.49	2.64	Missing	0	0	0			0
1721	1	694.848	16.37	17.44	Missing	0	0	0			0
1722	1	694.421	2.47	2.64	Missing	0	0	0			0
1723	1	694.42	1.34	1.43	Missing	0	0	0			0
1724	1	692.785	16.42	17.29	Missing	0	0	0			0
1725	1	692.562	2.42	2.66	38	C38H78NO7P	PC(o-14:0/16:0)	InChI=1S/C38H78NO7P/c1-6-8-10-12-14-16-18-20-21-23-25-27-29-31-38(40)46-37(36-45-47(41,42)44-34-32-39(3,4)5)35-43-33-30-28-26-24-22-19-17-15-13-11-9-7-2/h37H,6-36H2,1-5H3/t37-/m1/s1	0		1
1726	1	692.561	1.25	1.46	38	C38H78NO7P	PC(o-14:0/16:0)	InChI=1S/C38H78NO7P/c1-6-8-10-12-14-16-18-20-21-23-25-27-29-31-38(40)46-37(36-45-47(41,42)44-34-32-39(3,4)5)35-43-33-30-28-26-24-22-19-17-15-13-11-9-7-2/h37H,6-36H2,1-5H3/t37-/m1/s1	0		1
1727	1	691.936	1.23	1.37	Missing	0	0	0			0
1728	1	691.552	2.43	2.57	Missing	0	0	0			0
1729	1	691.548	1.26	1.43	Missing	0	0	0			0
1730	1	690.506	1.17	1.3	37	C37H72NO8P	PC(14:1(9Z)/15:0)	InChI=1S/C37H72NO8P/c1-6-8-10-12-14-16-18-20-22-24-26-28-30-37(40)46-35(34-45-47(41,42)44-32-31-38(3,4)5)33-43-36(39)29-27-25-23-21-19-17-15-13-11-9-7-2/h13,15,35H,6-12,14,16-34H2,1-5H3/b15-13-/t35-/m1/s1			0
1731	1	690.457	1.05	1.22	Missing	0	0	0			0
1732	1	689.559	2.53	2.67	Missing	0	0	0			0
1734	1	688.523	1.11	1.38	38	C38H74NO7P	PC(14:1(9Z)/P-16:0)	InChI=1S/C38H74NO7P/c1-6-8-10-12-14-16-18-19-20-22-24-26-28-30-33-43-37(36-46-47(41,42)45-34-32-39(3,4)5)35-44-38(40)31-29-27-25-23-21-17-15-13-11-9-7-2/h13,15,30,33,37H,6-12,14,16-29,31-32,34-36H2,1-5H3/b15-13-,33-30-			0
1735	1	688.201	1.04	1.21	Missing	0	0	0			0
1736	1	687.452	1.16	1.29	Missing	0	0	0			0
1737	1	686.202	1.03	1.2	Missing	0	0	0			0
1738	1	685.83	16.55	17.28	Missing	0	0	0			0
1739	1	684.556	1.04	1.17	Missing	0	0	0			0
1740	1	684.489	1.1	1.28	Missing	0	0	0			0
1741	1	684.203	1.03	1.2	Missing	0	0	0			0
1742	1	683.436	1.19	1.36	37	C37H62O11	Cyclopassifloside II	InChI=1S/C37H62O11/c1-19(2)36(46,18-39)12-9-20(3)21-10-11-33(5)23-7-8-24-34(6,31(45)48-30-29(44)28(43)27(42)22(16-38)47-30)25(40)15-26(41)37(24)17-35(23,37)14-13-32(21,33)4/h19-30,38-44,46H,7-18H2,1-6H3			0
1743	1	682.127	11.08	11.41	Missing	0	0	0			0
1744	1	681.997	1.13	1.29	Missing	0	0	0			0
1745	1	679.483	1.1	1.26	Missing	0	0	0			0
1749	1	678.479	1.1	1.27	Missing	0	0	0			0
1750	1	676.811	16.33	17.44	Missing	0	0	0			0
1751	1	676.451	1.21	1.46	Missing	0	0	0			0
1752	1	676.453	2.29	2.61	Missing	0	0	0			0
1753	1	675.942	1.18	1.36	Missing	0	0	0			0
1754	1	675.544	2.53	2.8	37	C37H75N2O6P	SM(d18:1/14:0)	InChI=1S/C37H75N2O6P/c1-6-8-10-12-14-16-18-19-21-22-24-26-28-30-36(40)35(34-45-46(42,43)44-33-32-39(3,4)5)38-37(41)31-29-27-25-23-20-17-15-13-11-9-7-2/h28,30,35-36,40H,6-27,29,31-34H2,1-5H3,(H-,38,41,42,43)/b30-28+/t35-,36+/m0/s1	PC(14:0/14:1); [M+H]+ C36H71N1O8P1/Sphingomyelin (18:1/14:0)		1
1755	1	675.543	1.34	1.6	37	C37H75N2O6P	SM(d18:1/14:0)	InChI=1S/C37H75N2O6P/c1-6-8-10-12-14-16-18-19-21-22-24-26-28-30-36(40)35(34-45-46(42,43)44-33-32-39(3,4)5)38-37(41)31-29-27-25-23-20-17-15-13-11-9-7-2/h28,30,35-36,40H,6-27,29,31-34H2,1-5H3,(H-,38,41,42,43)/b30-28+/t35-,36+/m0/s1	PC(14:0/14:1); [M+H]+ C36H71N1O8P1/Sphingomyelin (18:1/14:0)		1
1756	1	675.44	1.2	1.36	Missing	0	0	0			0
1757	1	674.748	16.43	17.23	Missing	0	0	0			0
1758	1	674.463	1.04	1.24	Missing	0	0	0			0
1759	1	672.91	2.47	2.64	Missing	0	0	0			0
1760	1	672.526	1.09	1.26	Missing	0	0	0			0
1761	1	672.409	2.46	2.64	Missing	0	0	0			0
1762	1	672.409	1.34	1.42	Missing	0	0	0			0
1763	1	672.407	1.1	1.22	Missing	0	0	0			0
1764	1	670.803	16.42	17.3	Missing	0	0	0			0
1765	1	669.923	1.24	1.37	Missing	0	0	0			0
1766	1	666.434	2.56	2.7	Missing	0	0	0			0
1767	1	666.132	11.06	11.41	21	C21H29N7O14P2	NADH	InChI=1S/C21H29N7O14P2/c22-17-12-19(25-7-24-17)28(8-26-12)21-16(32)14(30)11(41-21)6-39-44(36,37)42-43(34,35)38-5-10-13(29)15(31)20(40-10)27-3-1-2-9(4-27)18(23)33/h1,3-4,7-8,10-11,13-16,20-21,29-32H,2,5-6H2,(H2,23,33)(H,34,35)(H,36,37)(H2,22,24,25)/t10-,11-,13-,14-,15-,16-,20-,21-/m1/s1	.beta.-Nicotinamide adenine dinucleotide, reduced	nadh	1
1768	1	665.82	16.56	17.26	Missing	0	0	0			0
1769	1	665.128	15.84	16.17	21	C21H28N7O14P2	NAD	InChI=1S/C21H27N7O14P2/c22-17-12-19(25-7-24-17)28(8-26-12)21-16(32)14(30)11(41-21)6-39-44(36,37)42-43(34,35)38-5-10-13(29)15(31)20(40-10)27-3-1-2-9(4-27)18(23)33/h1-4,7-8,10-11,13-16,20-21,29-32H,5-6H2,(H5-,22,23,24,25,33,34,35,36,37)/p+1/t10-,11-,13-,14-,15-,16-,20-,21-/m1/s1	0		1
1770	1	664.116	11.04	11.43	21	C21H27N7O14P2	Fenugreekine	InChI=1S/C21H27N7O14P2/c22-18-12-20(25-6-24-18)28(7-26-12)21-16(32)14(30)11(41-21)5-39-44(36,37)42-43(34,35)38-4-10-13(29)15(31)17(40-10)8-2-1-3-9(27-8)19(23)33/h1-3,6-7,10-11,13-17,21,29-32H,4-5H2,(H2,23,33)(H,34,35)(H,36,37)(H2,22,24,25)/t10-,11-,13-,14-,15-,16-,17+,21-/m1/s1	NAD		1
1771	1	664.116	11.47	11.91	21	C21H27N7O14P2	Fenugreekine	InChI=1S/C21H27N7O14P2/c22-18-12-20(25-6-24-18)28(7-26-12)21-16(32)14(30)11(41-21)5-39-44(36,37)42-43(34,35)38-4-10-13(29)15(31)17(40-10)8-2-1-3-9(27-8)19(23)33/h1-3,6-7,10-11,13-17,21,29-32H,4-5H2,(H2,23,33)(H,34,35)(H,36,37)(H2,22,24,25)/t10-,11-,13-,14-,15-,16-,17+,21-/m1/s1	NAD		1
1772	1	663.453	1	1.22	Missing	0	0	0			0
1773	1	663.343	2.88	5.72	Missing	0	0	0			0
1774	1	661.584	11.75	12.02	Missing	0	0	0			0
1775	1	661.422	1.22	1.36	Missing	0	0	0			0
1776	1	661.082	11.68	12.07	Missing	0	0	0			0
1777	1	659.984	1.13	1.27	Missing	0	0	0			0
1778	1	658.774	16.31	17.44	Missing	0	0	0			0
1779	1	658.51	1.1	1.26	Missing	0	0	0			0
1780	1	656.399	1.12	1.28	Missing	0	0	0			0
1781	1	654.83	16.31	17.44	Missing	0	0	0			0
1782	1	653.929	1.19	1.36	Missing	0	0	0			0
1783	1	653.426	1.2	1.35	36	C36H60O10	Notoginsenoside T1	InChI=1S/C36H60O10/c1-17(13-20(39)30-33(4,5)46-30)18-9-12-35(7)25(18)19(38)14-23-34(6)11-10-24(40)32(2,3)29(34)21(15-36(23,35)8)44-31-28(43)27(42)26(41)22(16-37)45-31/h13,18-31,37-43H,9-12,14-16H2,1-8H3/b17-13+			0
1784	1	652.767	16.44	17.28	Missing	0	0	0			0
1785	1	650.898	2.46	2.63	Missing	0	0	0			0
1786	1	650.897	1.34	1.41	Missing	0	0	0			0
1787	1	650.44	2.46	2.67	Missing	0	0	0			0
1788	1	650.44	1.29	1.46	Missing	0	0	0			0
1789	1	650.394	2.46	2.63	Missing	0	0	0			0
1790	1	650.376	1.06	1.22	Missing	0	0	0			0
1791	1	649.079	12.14	12.34	Missing	0	0	0			0
1792	1	648.821	16.44	17.28	Missing	0	0	0			0
1793	1	648.423	2.46	2.62	Missing	0	0	0			0
1794	1	648.379	1.32	1.41	36	C36H49N5O6	Nummularine A	InChI=1S/C36H49N5O6/c1-7-23(4)31-34(43)38-17-15-25-21-26(13-14-29(25)46-6)47-30-16-18-41(32(30)35(44)40-31)36(45)28(19-22(2)3)39-33(42)27(37-5)20-24-11-9-8-10-12-24/h8-15,17,21-23,27-28,30-32,37H,7,16,18-20H2,1-6H3,(H,38,43)(H,39,42)(H,40,44)/b17-15+			0
1795	1	647.41	1.22	1.37	Missing	0	0	0			0
1796	1	646.758	16.42	16.93	Missing	0	0	0			0
1797	1	646.617	1.05	1.26	Missing	0	0	0			0
1798	1	644.494	1.1	1.27	Missing	0	0	0			0
1799	1	643.838	16.6	17.32	Missing	0	0	0			0
1800	1	640.463	1.08	1.27	Missing	0	0	0			0
1801	1	638.126	11.41	11.78	Missing	0	0	0			0
1802	1	637.971	1.13	1.28	Missing	0	0	0			0
1803	1	636.793	16.31	17.44	Missing	0	0	0			0
1804	1	634.453	1.09	1.26	Missing	0	0	0			0
1805	1	632.847	16.31	17.45	Missing	0	0	0			0
1806	1	631.916	1.2	1.34	Missing	0	0	0			0
1807	1	631.415	1.2	1.36	Missing	0	0	0			0
1808	1	631.392	1.13	1.26	Missing	0	0	0			0
1809	1	631.17	13.47	13.81	30	C30H30O15	4-(4-Hydroxyphenyl)-2-butanone O-[2,6-digalloylglucoside]	InChI=1S/C30H30O15/c1-13(31)2-3-14-4-6-17(7-5-14)43-30-27(45-29(41)16-10-20(34)24(37)21(35)11-16)26(39)25(38)22(44-30)12-42-28(40)15-8-18(32)23(36)19(33)9-15/h4-11,22,25-27,30,32-39H,2-3,12H2,1H3	0		1
1810	1	630.785	16.43	17.29	Missing	0	0	0			0
1811	1	630.413	11.88	12.32	Missing	0	0	0			0
1812	1	628.884	2.46	2.63	Missing	0	0	0			0
1813	1	628.499	1.09	1.26	Missing	0	0	0			0
1814	1	628.382	1.34	1.44	Missing	0	0	0			0
1815	1	628.385	1.08	1.22	Missing	0	0	0			0
1816	1	628.383	2.45	2.65	Missing	0	0	0			0
1817	1	627.533	1.05	1.19	Missing	0	0	0			0
1818	1	626.84	16.39	16.95	Missing	0	0	0			0
1819	1	626.235	1.03	1.2	Missing	0	0	0			0
1820	1	625.115	12.2	12.58	Missing	0	0	0			0
1821	1	624.236	1.03	1.2	Missing	0	0	0			0
1822	1	623.955	1.13	1.27	Missing	0	0	0			0
1823	1	623.454	1.12	1.29	36	C36H62O8	(20R)-Ginsenoside Rh2	InChI=1S/C36H62O8/c1-20(2)10-9-14-36(8,42)21-11-16-35(7)27(21)22(38)18-25-33(5)15-13-26(32(3,4)24(33)12-17-34(25,35)6)44-31-30(41)29(40)28(39)23(19-37)43-31/h10,21-31,37-42H,9,11-19H2,1-8H3			0
1824	1	623.386	1.18	1.34	Missing	0	0	0			0
1825	1	622.409	1.32	1.44	Missing	0	0	0			0
1826	1	622.408	2.47	2.68	Missing	0	0	0			0
1827	1	621.444	15.33	15.85	Missing	0	0	0			0
1828	1	621.318	15.32	15.87	Missing	0	0	0			0
1829	1	620.439	1.11	1.26	Missing	0	0	0			0
1830	1	618.399	1.04	1.26	Missing	0	0	0			0
1831	1	618.199	14.82	15.41	Missing	0	0	0			0
1832	1	618.073	14.79	15.43	Missing	0	0	0			0
1833	1	617.948	14.8	15.43	Missing	0	0	0			0
1834	1	617.823	14.82	15.41	Missing	0	0	0			0
1835	1	615.958	1.12	1.28	Missing	0	0	0			0
1836	1	615.449	1.18	1.3	Missing	0	0	0			0
1837	1	615.175	11.32	11.83	30	C30H30O14	Safflomin C	InChI=1S/C30H30O14/c31-12-19-23(37)25(39)26(40)29(44-19)30(43)27(41)21(17(11-20(35)36)14-4-8-16(33)9-5-14)24(38)22(28(30)42)18(34)10-3-13-1-6-15(32)7-2-13/h1-10,17,19,23,25-26,29,31-33,37-41,43H,11-12H2,(H,35,36)/b10-3+	0		1
1838	1	615.158	14.31	14.69	20	C20H31N4O16P	Cytidine monophosphate N-acetylneuraminic acid	InChI=1S/C20H31N4O16P/c1-7(26)22-12-8(27)4-20(18(32)33,39-16(12)13(29)9(28)5-25)40-41(35,36)37-6-10-14(30)15(31)17(38-10)24-3-2-11(21)23-19(24)34/h2-3,8-10,12-17,25,27-31H,4-6H2,1H3,(H,22,26)(H,32,33)(H,35,36)(H2,21,23,34)/t8-,9+,10+,12+,13+,14+,15+,16+,17+,20+/m0/s1	0		1
1839	1	615.154	12.42	12.78	20	C20H31N4O16P	Cytidine monophosphate N-acetylneuraminic acid	InChI=1S/C20H31N4O16P/c1-7(26)22-12-8(27)4-20(18(32)33,39-16(12)13(29)9(28)5-25)40-41(35,36)37-6-10-14(30)15(31)17(38-10)24-3-2-11(21)23-19(24)34/h2-3,8-10,12-17,25,27-31H,4-6H2,1H3,(H,22,26)(H,32,33)(H,35,36)(H2,21,23,34)/t8-,9+,10+,12+,13+,14+,15+,16+,17+,20+/m0/s1	0		1
1840	1	614.811	16.3	17.79	Missing	0	0	0			0
1841	1	614.484	1.09	1.26	Missing	0	0	0			0
1842	1	612.837	16.64	17.22	Missing	0	0	0			0
1843	1	612.373	1.13	1.27	Missing	0	0	0			0
1844	1	610.866	16.36	17.43	Missing	0	0	0			0
1845	1	610.184	1.04	1.2	28	C28H33O15	Peonidin 3-rhamnoside 5-glucoside	InChI=1S/C28H32O15/c1-10-20(32)22(34)24(36)27(39-10)42-18-8-13-15(40-26(18)11-3-4-14(31)17(5-11)38-2)6-12(30)7-16(13)41-28-25(37)23(35)21(33)19(9-29)43-28/h3-8,10,19-25,27-29,32-37H,9H2,1-2H3,(H-,30,31)/p+1			0
1846	1	609.88	1.14	1.27	Missing	0	0	0			0
1847	1	609.38	1.12	1.29	37	C37H52O7	2-O-Protocatechuoylalphitolic acid	InChI=1S/C37H52O7/c1-20(2)22-12-15-37(32(42)43)17-16-35(6)23(29(22)37)9-11-28-34(5)19-26(44-31(41)21-8-10-24(38)25(39)18-21)30(40)33(3,4)27(34)13-14-36(28,35)7/h8,10,18,22-23,26-30,38-40H,1,9,11-17,19H2,2-7H3,(H,42,43)			0
1848	1	608.803	16.45	17.22	Missing	0	0	0			0
1849	1	608.773	16.44	16.96	Missing	0	0	0			0
1850	1	608.391	2.46	2.65	Missing	0	0	0			0
1851	1	608.388	1.31	1.44	Missing	0	0	0			0
1852	1	606.871	1.34	1.44	Missing	0	0	0			0
1853	1	606.871	2.45	2.63	Missing	0	0	0			0
1854	1	606.371	2.45	2.64	Missing	0	0	0			0
1855	1	606.37	1.34	1.44	Missing	0	0	0			0
1856	1	605.549	0.87	1.14	Missing	0	0	0			0
1857	1	604.354	1.31	1.46	Missing	0	0	0			0
1859	1	603.023	14.93	15.37	Missing	0	0	0			0
1860	1	601.942	1.14	1.27	Missing	0	0	0			0
1861	1	601.875	1.18	1.32	Missing	0	0	0			0
1862	1	601.373	1.17	1.32	Missing	0	0	0			0
1863	1	600.468	1.09	1.26	Missing	0	0	0			0
1864	1	599.39	0.9	1.24	Missing	0	0	0			0
1865	1	596.437	1.09	1.27	Missing	0	0	0			0
1866	1	595.373	1.1	1.24	40	C40H50O4	7,8-Dehydroastaxanthianthin	InChI=1S/C40H50O4/c1-27(17-13-19-29(3)21-23-33-31(5)37(43)35(41)25-39(33,7)8)15-11-12-16-28(2)18-14-20-30(4)22-24-34-32(6)38(44)36(42)26-40(34,9)10/h11-21,23,35-36,41-42H,25-26H2,1-10H3/b12-11+,17-13+,18-14+,23-21+,27-15-,28-16+,29-19+,30-20-			0
1867	1	594.328	1.13	1.28	Missing	0	0	0			0
1868	1	593.945	1.12	1.28	Missing	0	0	0			0
1869	1	592.828	16.46	17.46	Missing	0	0	0			0
1870	1	592.797	16.43	17.2	Missing	0	0	0			0
1871	1	592.38	1.15	1.28	Missing	0	0	0			0
1872	1	592.334	1.05	1.2	Missing	0	0	0			0
1873	1	590.428	1.09	1.26	Missing	0	0	0			0
1874	1	589.053	1.24	1.37	Missing	0	0	0			0
1875	1	589.044	12.93	13.38	Missing	0	0	0			0
1876	1	588.717	1.23	1.37	Missing	0	0	0			0
1877	1	587.867	1.13	1.27	Missing	0	0	0			0
1878	1	587.366	1.13	1.27	Missing	0	0	0			0
1879	1	586.822	16.42	17.29	Missing	0	0	0			0
1880	1	584.858	2.45	2.63	Missing	0	0	0			0
1881	1	584.758	16.47	17.06	Missing	0	0	0			0
1882	1	584.473	1.08	1.25	Missing	0	0	0			0
1883	1	584.359	1.1	1.21	Missing	0	0	0			0
1884	1	584.357	2.44	2.64	Missing	0	0	0			0
1885	1	584.089	12.71	13.38	Missing	0	0	0			0
1886	1	583.878	1.04	1.19	Missing	0	0	0			0
1887	1	583.377	1.04	1.19	Missing	0	0	0			0
1888	1	582.211	12.03	12.26	Missing	0	0	0			0
1889	1	581.839	16.55	17.27	Missing	0	0	0			0
1890	1	579.929	1.13	1.28	Missing	0	0	0			0
1891	1	579.862	1.16	1.33	Missing	0	0	0			0
1892	1	579.427	1.11	1.29	Missing	0	0	0			0
1893	1	579.36	1.16	1.35	Missing	0	0	0			0
1894	1	578.228	11.97	12.24	Missing	0	0	0			0
1895	1	577.518	0.86	1.18	37	C37H68O4	Cohibin C	InChI=1S/C37H68O4/c1-3-4-5-6-7-8-9-10-11-15-18-21-24-27-30-35(38)36(39)31-28-25-22-19-16-13-12-14-17-20-23-26-29-34-32-33(2)41-37(34)40/h21,24,32-33,35-36,38-39H,3-20,22-23,25-31H2,1-2H3/b24-21-	Spectral Match to 1-Palmitoyl-2-oleoyl-sn-glycerol from NIST14		1
1896	1	577.378	0.89	1.07	33	C33H52O8	Collettiside I	InChI=1S/C33H52O8/c1-17-7-12-33(38-16-17)18(2)26-24(41-33)14-23-21-6-5-19-13-20(8-10-31(19,3)22(21)9-11-32(23,26)4)39-30-29(37)28(36)27(35)25(15-34)40-30/h5,17-18,20-30,34-37H,6-16H2,1-4H3	Spectral Match to 1-Palmitoyl-2-oleoyl-sn-glycerol from NIST14		1
1897	1	576.193	10.77	11.16	Missing	0	0	0			0
1898	1	575.503	0.87	1.13	37	C37H66O4	Montecristin	InChI=1S/C37H66O4/c1-3-4-5-6-7-8-9-10-11-12-13-14-15-16-17-21-24-27-30-35(38)36(39)31-28-25-22-19-18-20-23-26-29-34-32-33(2)41-37(34)40/h14-15,21,24,32-33,35-36,38-39H,3-13,16-20,22-23,25-31H2,1-2H3/b15-14-,24-21-			0
1899	1	575.354	1.15	1.29	Missing	0	0	0			0
1900	1	575.294	16.34	17.49	Missing	0	0	0			0
1901	1	575.255	1.06	1.21	33	C33H35FN2O6	<i>para</i>-hydroxyatorvastatin	InChI=1S/C33H35FN2O6/c1-20(2)31-30(33(42)35-24-12-14-25(37)15-13-24)29(21-6-4-3-5-7-21)32(22-8-10-23(34)11-9-22)36(31)17-16-26(38)18-27(39)19-28(40)41/h3-15,20,26-27,37-39H,16-19H2,1-2H3,(H,35,42)(H,40,41)			0
1902	1	574.387	2.54	2.64	Missing	0	0	0			0
1903	1	574.386	1.35	1.44	Missing	0	0	0			0
1904	1	574.042	1.23	1.37	Missing	0	0	0			0
1905	1	573.861	1.1	1.25	Missing	0	0	0			0
1906	1	573.708	1.23	1.37	Missing	0	0	0			0
1907	1	573.36	1.1	1.27	Missing	0	0	0			0
1908	1	572.371	2.55	2.63	30	C30H54NO7P	LysoPC(22:4(7Z,10Z,13Z,16Z))	InChI=1S/C30H54NO7P/c1-5-6-7-8-9-10-11-12-13-14-15-16-17-18-19-20-21-22-23-24-30(33)36-27-29(32)28-38-39(34,35)37-26-25-31(2,3)4/h9-10,12-13,15-16,18-19,29,32H,5-8,11,14,17,20-28H2,1-4H3/b10-9-,13-12-,16-15-,19-18-/t29-/m1/s1			0
1909	1	572.371	1.35	1.44	30	C30H54NO7P	LysoPC(22:4(7Z,10Z,13Z,16Z))	InChI=1S/C30H54NO7P/c1-5-6-7-8-9-10-11-12-13-14-15-16-17-18-19-20-21-22-23-24-30(33)36-27-29(32)28-38-39(34,35)37-26-25-31(2,3)4/h9-10,12-13,15-16,18-19,29,32H,5-8,11,14,17,20-28H2,1-4H3/b10-9-,13-12-,16-15-,19-18-/t29-/m1/s1			0
1910	1	572.334	1.22	1.34	Missing	0	0	0			0
1911	1	572.299	2.58	3.2	26	C26H37N9O6	Kinetensin 4-7	InChI=1S/C26H37N9O6/c27-18(3-1-9-31-26(28)29)22(37)33-19(12-16-13-30-14-32-16)24(39)35-10-2-4-21(35)23(38)34-20(25(40)41)11-15-5-7-17(36)8-6-15/h5-8,13-14,18-21,36H,1-4,9-12,27H2,(H,30,32)(H,33,37)(H,34,38)(H,40,41)(H4,28,29,31)/t18-,19+,20-,21-/m1/s1			0
1912	1	572.188	11.99	12.15	Missing	0	0	0			0
1913	1	571.932	1.12	1.28	Missing	0	0	0			0
1914	1	571.893	1.16	1.3	Missing	0	0	0			0
1915	1	571.428	1.12	1.28	Missing	0	0	0			0
1916	1	571.392	1.16	1.33	Missing	0	0	0			0
1917	1	570.847	16.3	17.87	Missing	0	0	0			0
1918	1	570.458	1.08	1.26	Missing	0	0	0			0
1919	1	570.355	1.35	1.44	30	C30H52NO7P	LysoPC(22:5(4Z,7Z,10Z,13Z,16Z))/Janthitrem C	InChI=1S/C30H52NO7P/c1-5-6-7-8-9-10-11-12-13-14-15-16-17-18-19-20-21-22-23-24-30(33)36-27-29(32)28-38-39(34,35)37-26-25-31(2,3)4/h9-10,12-13,15-16,18-19,21-22,29,32H,5-8,11,14,17,20,23-28H2,1-4H3/b10-9-,13-12-,16-15-,19-18-,22-21-/t29-/m1/s1	lysoPC 22:5; PC(22:5(4Z,7Z,10Z,13Z,16Z)/0:0); [M+H]+ C30H52NO7P		1
1920	1	570.355	2.54	2.67	30	C30H52NO7P	LysoPC(22:5(4Z,7Z,10Z,13Z,16Z))/Janthitrem C	InChI=1S/C30H52NO7P/c1-5-6-7-8-9-10-11-12-13-14-15-16-17-18-19-20-21-22-23-24-30(33)36-27-29(32)28-38-39(34,35)37-26-25-31(2,3)4/h9-10,12-13,15-16,18-19,21-22,29,32H,5-8,11,14,17,20,23-28H2,1-4H3/b10-9-,13-12-,16-15-,19-18-,22-21-/t29-/m1/s1	lysoPC 22:5; PC(22:5(4Z,7Z,10Z,13Z,16Z)/0:0); [M+H]+ C30H52NO7P		1
1921	1	569.482	1.07	1.19	34	C34H64O6	TG(10:0/13:0/8:0)	InChI=1S/C34H64O6/c1-4-7-10-13-15-16-17-19-22-25-28-34(37)40-31(29-38-32(35)26-23-20-12-9-6-3)30-39-33(36)27-24-21-18-14-11-8-5-2/h31H,4-30H2,1-3H3/t31-/m1/s1			0
1922	1	568.784	16.4	17.32	Missing	0	0	0			0
1923	1	568.347	1.14	1.27	Missing	0	0	0			0
1924	1	568.34	2.54	2.67	30	C30H50NO7P	LysoPC(22:6(4Z,7Z,10Z,13Z,16Z,19Z))	InChI=1S/C30H50NO7P/c1-5-6-7-8-9-10-11-12-13-14-15-16-17-18-19-20-21-22-23-24-30(33)36-27-29(32)28-38-39(34,35)37-26-25-31(2,3)4/h6-7,9-10,12-13,15-16,18-19,21-22,29,32H,5,8,11,14,17,20,23-28H2,1-4H3/b7-6-,10-9-,13-12-,16-15-,19-18-,22-21-/t29-/m1/s1	lysoPC 22:6; PC(22:6(4Z,7Z,10Z,13Z,16Z,19Z)/0:0); [M+H]+ C30H50NO7P		1
1925	1	568.34	1.35	1.44	30	C30H50NO7P	LysoPC(22:6(4Z,7Z,10Z,13Z,16Z,19Z))	InChI=1S/C30H50NO7P/c1-5-6-7-8-9-10-11-12-13-14-15-16-17-18-19-20-21-22-23-24-30(33)36-27-29(32)28-38-39(34,35)37-26-25-31(2,3)4/h6-7,9-10,12-13,15-16,18-19,21-22,29,32H,5,8,11,14,17,20,23-28H2,1-4H3/b7-6-,10-9-,13-12-,16-15-,19-18-,22-21-/t29-/m1/s1			0
1926	1	565.855	1.13	1.29	Missing	0	0	0			0
1927	1	565.352	1.09	1.29	Missing	0	0	0			0
1928	1	564.839	16.42	17.28	Missing	0	0	0			0
1929	1	564.361	1.29	1.45	Missing	0	0	0			0
1930	1	564.338	1.05	1.18	Missing	0	0	0			0
1931	1	563.297	1.06	1.24	Missing	0	0	0			0
1932	1	562.845	2.43	2.64	Missing	0	0	0			0
1933	1	562.777	16.42	16.92	Missing	0	0	0			0
1934	1	562.344	2.44	2.64	Missing	0	0	0			0
1935	1	562.343	1.34	1.44	Missing	0	0	0			0
1936	1	560.328	1.31	1.47	Missing	0	0	0			0
1937	1	559.364	1.22	1.38	Missing	0	0	0			0
1938	1	559.158	11.23	11.62	27	C27H30N2O7S2	Sulforhodamine B	InChI=1S/C27H30N2O7S2/c1-5-28(6-2)18-9-12-21-24(15-18)36-25-16-19(29(7-3)8-4)10-13-22(25)27(21)23-14-11-20(37(30,31)32)17-26(23)38(33,34)35/h9-17H,5-8H2,1-4H3,(H-,30,31,32,33,34,35)	Methyl 3-[N-(4-Methoxyphenylamino)]-3-phenyl-2-triphenylsiloxypropionate		1
1939	1	559.033	1.22	1.37	Missing	0	0	0			0
1940	1	558.829	16.41	16.93	Missing	0	0	0			0
1941	1	557.915	1.12	1.27	Missing	0	0	0			0
1942	1	557.85	1.16	1.32	Missing	0	0	0			0
1943	1	557.348	1.15	1.35	Missing	0	0	0			0
1944	1	556.442	1.09	1.26	Missing	0	0	0			0
1945	1	556.372	1.12	1.28	Missing	0	0	0			0
1946	1	555.147	15.82	16.17	Missing	0	0	0			0
1947	1	552.81	16.29	17.43	Missing	0	0	0			0
1948	1	552.411	1.08	1.27	Missing	0	0	0			0
1949	1	552.404	2.55	2.75	28	C28H58NO7P	LysoPC(20:0)/Aliskiren	InChI=1S/C28H58NO7P/c1-5-6-7-8-9-10-11-12-13-14-15-16-17-18-19-20-21-22-28(31)34-25-27(30)26-36-37(32,33)35-24-23-29(2,3)4/h27,30H,5-26H2,1-4H3/t27-/m1/s1			0
1950	1	552.402	1.33	1.46	28	C28H58NO7P	LysoPC(20:0)/Aliskiren	InChI=1S/C28H58NO7P/c1-5-6-7-8-9-10-11-12-13-14-15-16-17-18-19-20-21-22-28(31)34-25-27(30)26-36-37(32,33)35-24-23-29(2,3)4/h27,30H,5-26H2,1-4H3/t27-/m1/s1			0
1951	1	551.849	1.09	1.23	Missing	0	0	0			0
[truncated: 1,427 more rows]
