# Supplementary material for: Mapping metabolic oscillations during cell cycle progression
Source: Cell Cycle. 2020 Oct 4;19(20):2676–84. doi: 10.1080/15384101.2020.1825203 (PMC7644150; doi:10.1080/15384101.2020.1825203)
Supplement: Supplemental Material [file KCCY_A_1825203_SM3379.zip › Supplementary information/Table S2_3426_peak_list-peak_areas.xlsx]

## Sheet: 190209_3426_peak list
peakId	mode	mz	rtmin	rtmax	nCarbons	HMDB formula	HMDB metID	HMDB inchi	MolNetw	Annotation (Recon 2.0 metID)	Quality check	G1 1 (x 1.19)	SG2M 1	G1 2 (x 1.19)	SG2M 2	G1 3 (x 1.19)	SG2M 3	Ratio 1	Ratio 1	Ratio 1	Mean ratio
3112	1	164.128	12.13	12.7				0			0	5.41873e+07	1.68808e+06	5.27918e+07	153688	2.79849e+06	168784	0.0311527	0.00291121	0.0603124	0.0314588
192	1	306.081	8.11	9.19		C17H17Cl2N	Sertraline	InChI=1S/C17H17Cl2N/c1-20-17-9-7-12(13-4-2-3-5-14(13)17)11-6-8-15(18)16(19)10-11/h2-6,8,10,12,17,20H,7,9H2,1H3/t12-,17-/m0/s1			0	7.21042e+07	3.7526e+06	5.61064e+07	0	1.99195e+06	0	0.0520441	0.00178233	0.050202	0.0346762
2488	1	333.169	8.22	8.8	14	C14H24N2O7	Spectinomycin/(R)-Marmin	InChI=1S/C14H24N2O7/c1-5-4-6(17)14(20)13(21-5)22-12-10(19)7(15-2)9(18)8(16-3)11(12)23-14/h5,7-13,15-16,18-20H,4H2,1-3H3/t5-,7-,8+,9+,10+,11-,12-,13+,14+/m1/s1			0	2.49469e+08	3.5526e+07	2.27839e+08	46712.1	4.25307e+07	951367	0.142406	0.000438907	0.0223689	0.0550714
853	-1	283.079	8.57	9.04	13	C13H16O7	p-Cresol glucuronide	InChI=1S/C13H16O7/c1-6-2-4-7(5-3-6)19-13-10(16)8(14)9(15)11(20-13)12(17)18/h2-5,8-11,13-16H,1H3,(H,17,18)/t8-,9-,10+,11-,13+/m0/s1	0		1	4.59537e+07	1.12562e+07	2.95046e+07	0	1.25474e+07	0	0.244946	0.00338931	0.00796977	0.0854351
2505	1	327.158	8.14	8.72	20	C2H22O4	(+)-Galeon	InChI=1S/C20H22O4/c1-23-20-13-14-4-2-3-5-16(21)9-6-15-7-10-17(22)19(12-15)24-18(20)11-8-14/h7-8,10-13,22H,2-6,9H2,1H3			0	8.07448e+07	3.16733e+06	6.49264e+07	379766	2.1379e+06	478094	0.0392264	0.00584918	0.223627	0.0895677
356	-1	889.578	1.06	1.27	47	C47H87O13P	PI(16:/22:2(13Z,16Z))	InChI=1S/C47H87O13P/c1-3-5-7-9-11-13-15-17-18-19-20-21-22-24-26-28-30-32-34-36-41(49)59-39(38-58-61(55,56)60-47-45(53)43(51)42(50)44(52)46(47)54)37-57-40(48)35-33-31-29-27-25-23-16-14-12-10-8-6-4-2/h11,13,17-18,39,42-47,50-54H,3-10,12,14-16,19-38H2,1-2H3,(H,55,56)/b13-11-,18-17-/t39-,42?,43-,44?,45?,46?,47-/m1/s1	0		1	5.58206e+06	709508	5.15749e+06	110696	2.0051e+06	260173	0.127105	0.0214632	0.129756	0.0927747
574	-1	519.052	12.68	13				0			0	7.70533e+07	8.96595e+06	7.01782e+07	1.01682e+07	3.06768e+07	616686	0.11636	0.144891	0.0201027	0.0937847
3015	1	194.102	8.19	8.72				0			0	2.03437e+07	7.04514e+06	2.10787e+07	56837.5	1.18664e+07	131349	0.346306	0.00474413	0.011069	0.120706
3157	1	149.074	1.24	1.37				0			0	2.94586e+06	304223	1.60285e+06	196863	2.2176e+06	311391	0.103271	0.122821	0.140418	0.12217
3357	1	101.108	1.24	1.38				0			0	4.37223e+06	936974	2.88062e+06	106452	2.8806e+06	373034	0.214301	0.0369546	0.129499	0.126918
100	1	511.097	12.3	12.61				0			0	1.10322e+06	329487	1.30603e+06	0	1.35354e+06	15878.6	0.29866	0.0765682	0.0738802	0.149703
2758	1	244.079	8.48	9.09				0			0	3.40297e+07	1.52851e+07	2.86844e+07	0	1.99618e+07	29481.1	0.449169	0.00348622	0.00500958	0.152555
2044	1	517.023	12.15	12.38				0			0	4.9743e+06	1.72927e+06	5.63157e+06	0	6.85556e+06	1.00958e+06	0.347641	0.017757	0.147265	0.170888
350	-1	911.566	1.06	1.23	49	C49H85O13P	PI(18:/22:5(4Z,7Z,1Z,13Z,16Z))	InChI=1S/C49H85O13P/c1-3-5-7-9-11-13-15-17-19-20-21-22-24-26-28-30-32-34-36-38-43(51)61-41(40-60-63(57,58)62-49-47(55)45(53)44(52)46(54)48(49)56)39-59-42(50)37-35-33-31-29-27-25-23-18-16-14-12-10-8-6-4-2/h11,13,17,19,21-22,26,28,32,34,41,44-49,52-56H,3-10,12,14-16,18,20,23-25,27,29-31,33,35-40H2,1-2H3,(H,57,58)/b13-11-,19-17-,22-21-,28-26-,34-32-/t41-,44?,45-,46?,47?,48?,49-/m1/s1	0		1	3.91156e+06	753260	3.45048e+06	244376	1.68804e+06	452295	0.192573	0.0708236	0.267942	0.177113
913	-1	251.003	1.22	1.41				0			0	2.26095e+06	329858	1.5748e+06	353528	1.54367e+06	292290	0.145893	0.22449	0.189347	0.186577
373	-1	859.534	2.49	2.73	45	C45H81O13P	PI(16:/2:3(5Z,8Z,11Z))	InChI=1S/C45H81O13P/c1-3-5-7-9-11-13-15-17-18-19-20-22-24-26-28-30-32-34-39(47)57-37(36-56-59(53,54)58-45-43(51)41(49)40(48)42(50)44(45)52)35-55-38(46)33-31-29-27-25-23-21-16-14-12-10-8-6-4-2/h17-18,20,22,26,28,37,40-45,48-52H,3-16,19,21,23-25,27,29-36H2,1-2H3,(H,53,54)/b18-17-,22-20-,28-26-/t37-,40?,41-,42?,43?,44?,45-/m1/s1			0	2.44217e+06	632222	2.46913e+06	432230	1.67803e+06	212061	0.258877	0.175054	0.126375	0.186769
224	1	402.094	10.58	11.11				0	0	lgt-S	1	4.38459e+06	1.58184e+06	2.66714e+06	187346	1.01231e+06	139899	0.360773	0.0702425	0.138197	0.189738
2373	1	376.054	12.09	12.3				0			0	6.13644e+06	2.1011e+06	5.31221e+06	0	2.90885e+06	672843	0.342396	0.0188246	0.231309	0.19751
2787	1	239.105	5.33	6.31	8	C16H14O2	Cinnamyl benzoate/15(R)-hydroperoxy-EPE	InChI=1S/C16H14O2/c17-16(15-11-5-2-6-12-15)18-13-7-10-14-8-3-1-4-9-14/h1-12H,13H2/b10-7+			0	5.78685e+06	1.26972e+06	1.48247e+07	250657	2.90927e+06	1.05097e+06	0.219415	0.0169081	0.361248	0.199191
35	1	299.014	14.13	14.43	6			0	0	6pgc	1	1.36333e+06	163967	1.7736e+06	388991	1.70833e+06	451768	0.12027	0.219322	0.264449	0.201347
369	-1	861.55	2.48	2.93	45	C45H83O13P	PI(16:/2:2(11Z,14Z))	InChI=1S/C45H83O13P/c1-3-5-7-9-11-13-15-17-18-19-20-22-24-26-28-30-32-34-39(47)57-37(36-56-59(53,54)58-45-43(51)41(49)40(48)42(50)44(45)52)35-55-38(46)33-31-29-27-25-23-21-16-14-12-10-8-6-4-2/h11,13,17-18,37,40-45,48-52H,3-10,12,14-16,19-36H2,1-2H3,(H,53,54)/b13-11-,18-17-/t37-,40?,41-,42?,43?,44?,45-/m1/s1	1,2-Di-(9Z-octadecenoyl)-sn-glycero-3-phospho-(1'-myo-inositol)		1	6.287e+06	2.03797e+06	7.43419e+06	865999	3.69555e+06	765915	0.324156	0.116489	0.207253	0.215966
2802	1	235.092	9.75	10.22	8	C8H14N2O6	L-beta-aspartyl-L-threonine	InChI=1S/C8H14N2O6/c1-3(11)6(8(15)16)10-5(12)2-4(9)7(13)14/h3-4,6,11H,2,9H2,1H3,(H,10,12)(H,13,14)(H,15,16)			0	2.5455e+07	5.89552e+06	2.38307e+07	6.09522e+06	1.5387e+07	2.82673e+06	0.231606	0.255772	0.183709	0.223696
1050	-1	211.992	8	8.33				0			0	3.60974e+06	624006	6.54708e+06	563098	1.21401e+06	501801	0.172867	0.0860076	0.413342	0.224072
1791	1	649.079	12.14	12.34				0			0	5.71647e+06	1.39016e+06	6.02259e+06	378882	5.41796e+06	2.02153e+06	0.243184	0.0629102	0.373117	0.226404
3287	1	121.04	7.57	8.07				0			0	8.92002e+06	84637	3.29485e+07	136678	152932	102399	0.0112107	0.00414825	0.669573	0.228311
695	-1	358.948	12.68	13.04				0			0	7.42257e+07	1.12312e+07	4.96738e+07	5.62248e+06	9.26419e+06	3.93171e+06	0.151311	0.113188	0.424398	0.229633
370	-1	861.55	1.07	1.28	45	C45H83O13P	PI(16:/2:2(11Z,14Z))	InChI=1S/C45H83O13P/c1-3-5-7-9-11-13-15-17-18-19-20-22-24-26-28-30-32-34-39(47)57-37(36-56-59(53,54)58-45-43(51)41(49)40(48)42(50)44(45)52)35-55-38(46)33-31-29-27-25-23-21-16-14-12-10-8-6-4-2/h11,13,17-18,37,40-45,48-52H,3-10,12,14-16,19-36H2,1-2H3,(H,53,54)/b13-11-,18-17-/t37-,40?,41-,42?,43?,44?,45-/m1/s1	1,2-Di-(9Z-octadecenoyl)-sn-glycero-3-phospho-(1'-myo-inositol)		1	2.34169e+07	7.30577e+06	2.02599e+07	2.63064e+06	1.29778e+07	3.70779e+06	0.311988	0.129844	0.285702	0.242511
719	-1	343.994	11.04	11.46				0			0	5.8755e+07	1.8321e+07	4.76e+07	4.74116e+06	2.89504e+07	9.24425e+06	0.311821	0.0996042	0.319314	0.24358
1974	1	543.049	12.68	13				0			0	1.40875e+07	3.25678e+06	1.42467e+07	5.66479e+06	1.26489e+07	1.45762e+06	0.231183	0.397622	0.115237	0.248014
922	-1	247.044	1.09	1.27				0			0	1.93886e+07	4.5672e+06	3.09309e+07	7.72126e+06	3.11661e+07	8.10783e+06	0.235561	0.249629	0.260149	0.248446
360	-1	885.549	2.47	2.65	47	C47H83O13P	PI(16:/22:4(1Z,13Z,16Z,19Z))	InChI=1S/C47H83O13P/c1-3-5-7-9-11-13-15-17-18-19-20-21-22-24-26-28-30-32-34-36-41(49)59-39(38-58-61(55,56)60-47-45(53)43(51)42(50)44(52)46(47)54)37-57-40(48)35-33-31-29-27-25-23-16-14-12-10-8-6-4-2/h5,7,11,13,17-18,20-21,39,42-47,50-54H,3-4,6,8-10,12,14-16,19,22-38H2,1-2H3,(H,55,56)/b7-5-,13-11-,18-17-,21-20-/t39-,42?,43-,44?,45?,46?,47-/m1/s1	Spectral Match to 1-Octadecanoyl-2-(5Z,8Z,11Z,14Z-eicosatetraenoyl)-sn-glycero-3-phospho-(1'-myo-inositol) from NIST14/1-Octadecanoyl-2-(5Z,8Z,11Z,14Z-eicosatetraenoyl)-sn-glycero-3-phospho-(1'-myo-inositol)		1	7.67693e+06	2.75449e+06	1.06149e+07	1.8438e+06	4.93956e+06	1.07754e+06	0.358801	0.173699	0.218144	0.250215
2101	1	495.041	12.14	12.4				0			0	1.29935e+07	4.08194e+06	1.26629e+07	1.9215e+06	1.70152e+07	4.93906e+06	0.314152	0.151742	0.290273	0.252056
3286	1	121.04	1.36	1.53				0			0	2.43728e+06	782436	6.00271e+06	874581	2.30197e+06	678430	0.321029	0.145698	0.294717	0.253815
3146	1	152.128	1.31	1.62				0			0	5.60168e+06	2.17689e+06	5.01891e+06	1.04511e+06	5.80514e+06	959398	0.388615	0.208235	0.165267	0.254039
2344	1	386.113	11.97	12.16				0			0	5.68802e+06	913808	6.29576e+06	796796	1.51201e+06	736927	0.160655	0.126561	0.487383	0.2582
389	-1	835.533	2.49	3.07	43	C43H81O13P	PI(16:/18:1(11Z))	InChI=1S/C43H81O13P/c1-3-5-7-9-11-13-15-17-18-20-22-24-26-28-30-32-37(45)55-35(34-54-57(51,52)56-43-41(49)39(47)38(46)40(48)42(43)50)33-53-36(44)31-29-27-25-23-21-19-16-14-12-10-8-6-4-2/h13,15,35,38-43,46-50H,3-12,14,16-34H2,1-2H3,(H,51,52)/b15-13-/t35-,38?,39-,40?,41?,42?,43-/m1/s1			0	8.34575e+06	2.71859e+06	9.75668e+06	1.95039e+06	5.33373e+06	1.34746e+06	0.325746	0.199903	0.252631	0.259426
1518	1	790.557	2.53	2.8	42	C42H8NO1P	PS(18:/18:1(9Z))	InChI=1S/C42H80NO10P/c1-3-5-7-9-11-13-15-17-19-21-23-25-27-29-31-33-40(44)50-35-38(36-51-54(48,49)52-37-39(43)42(46)47)53-41(45)34-32-30-28-26-24-22-20-18-16-14-12-10-8-6-4-2/h18,20,38-39H,3-17,19,21-37,43H2,1-2H3,(H,46,47)(H,48,49)/b20-18-/t38-,39+/m1/s1			0	1.20145e+07	3.04855e+06	1.64403e+07	2.58038e+06	1.00895e+07	3.74978e+06	0.253739	0.156955	0.371652	0.260782
3415	1	74.0972	9.4	10.65	4	C4H11N	1-Butylamine	InChI=1S/C4H11N/c1-2-3-4-5/h2-5H2,1H3	0		1	2.82899e+08	1.22281e+08	3.07696e+08	4.14583e+07	2.03474e+08	4.52638e+07	0.432241	0.134738	0.222455	0.263144
1024	-1	212.157	8.2	8.44				0			0	3.5383e+06	486761	3.09968e+06	423810	706643	365370	0.137569	0.136727	0.517051	0.263782
402	-1	814.559	1.08	1.26				0			0	3.43512e+06	1.06512e+06	2.81785e+06	423458	2.19312e+06	727890	0.310068	0.150277	0.331896	0.26408
659	-1	399.01	12.14	12.25				0			0	808811	177651	346453	0	304431	28875.3	0.219644	0.288639	0.328482	0.278922
1824	1	623.386	1.18	1.34				0			0	4.16549e+06	1.88825e+06	5.57507e+06	1.34156e+06	2.35486e+06	360046	0.453307	0.240635	0.152895	0.282279
579	-1	508.987	12.17	12.47				0			0	1.49309e+08	5.1086e+07	1.55507e+08	2.51956e+07	2.40462e+08	8.51196e+07	0.34215	0.162022	0.353984	0.286052
406	-1	807.503	1.09	1.28	41	C41H77O13P	PI(16:/16:1(9Z))	InChI=1S/C41H77O13P/c1-3-5-7-9-11-13-15-17-19-21-23-25-27-29-34(42)51-31-33(32-52-55(49,50)54-41-39(47)37(45)36(44)38(46)40(41)48)53-35(43)30-28-26-24-22-20-18-16-14-12-10-8-6-4-2/h14,16,33,36-41,44-48H,3-13,15,17-32H2,1-2H3,(H,49,50)/b16-14-/t33-,36?,37-,38?,39?,40?,41-/m1/s1			0	4.07111e+06	1.63681e+06	3.39612e+06	453849	2.89554e+06	951757	0.402054	0.133637	0.328698	0.28813
34	1	277.032	14.13	14.43	6	C6H13O1P	6-Phosphogluconic acid	InChI=1S/C6H13O10P/c7-2(1-16-17(13,14)15)3(8)4(9)5(10)6(11)12/h2-5,7-10H,1H2,(H,11,12)(H2,13,14,15)/t2-,3-,4+,5-/m1/s1	0	6pgc	1	2.4629e+06	638672	2.7449e+06	740465	2.77248e+06	940961	0.259317	0.269761	0.339394	0.28949
357	-1	888.97	0.85	1.02				0			0	6.32155e+06	1.19841e+06	1.28124e+07	1.96735e+06	2.68318e+06	1.42047e+06	0.189576	0.15355	0.529399	0.290842
223	1	380.112	10.6	11.2	13	C13H21N3O8S	S-Lactoylglutathione	InChI=1S/C13H21N3O8S/c1-6(17)13(24)25-5-8(11(21)15-4-10(19)20)16-9(18)3-2-7(14)12(22)23/h6-8,17H,2-5,14H2,1H3,(H,15,21)(H,16,18)(H,19,20)(H,22,23)/t6-,7+,8+/m1/s1	S-Lactoylglutathione/ReSpect:PT106830 S-Lactoylglutathione|S-Pyruvoylglutathione|S-Pyruvylglutathione|(2S)-2-amino-5-[[(2R)-1-(carboxymethylamino)-3-[(2R)-2-hydroxypropanoyl]sulfanyl-1-oxopropan-2-yl]amino]-5-oxopentanoic acid	lgt-S	1	2.92109e+07	1.23741e+07	1.73884e+07	2.90826e+06	8.56109e+06	2.44346e+06	0.423611	0.167253	0.285415	0.292093
2448	1	345.087	6.75	7.81				0			0	3.50341e+09	2.16446e+09	2.88181e+09	1.34754e+08	2.40016e+09	5.1969e+08	0.617815	0.0467602	0.216523	0.293699
977	-1	219.031	1.22	1.35	9	C11H8O5	Dracunculin/1-Propenyl 1-(1-propenylthio)propyl disulfide	InChI=1S/C11H8O5/c1-13-7-4-6-2-3-8(12)16-9(6)11-10(7)14-5-15-11/h2-4H,5H2,1H3			0	2.85717e+06	818404	4.11639e+06	871656	2.58461e+06	994298	0.286439	0.211752	0.3847	0.294297
3380	1	90.0919	10.24	10.99	4	C4H11NO	Dimethylethanolamine	InChI=1S/C4H11NO/c1-5(2)3-4-6/h6H,3-4H2,1-2H3	0		1	1.1603e+08	8.02657e+07	2.05543e+08	9.65472e+06	1.13183e+08	1.63654e+07	0.691768	0.0469718	0.144592	0.294444
253	1	253.008	12.07	12.91				0	D-Ribose 5-phosphate	r5p/ru5p-D	1	2.30059e+07	1.12695e+07	2.63063e+07	8.27308e+06	2.1193e+07	1.89629e+06	0.489853	0.31449	0.0894773	0.29794
630	-1	429.02	12.68	13.05				0			0	3.71638e+07	1.82036e+07	3.54886e+07	1.33281e+07	2.44193e+07	703707	0.489821	0.375559	0.0288177	0.298066
372	-1	860.538	1.08	1.26				0			0	5.51589e+06	1.93089e+06	3.91837e+06	854492	3.93307e+06	1.31297e+06	0.35006	0.218073	0.333829	0.300654
359	-1	885.549	1.04	1.26	47	C47H83O13P	PI(16:/22:4(1Z,13Z,16Z,19Z))	InChI=1S/C47H83O13P/c1-3-5-7-9-11-13-15-17-18-19-20-21-22-24-26-28-30-32-34-36-41(49)59-39(38-58-61(55,56)60-47-45(53)43(51)42(50)44(52)46(47)54)37-57-40(48)35-33-31-29-27-25-23-16-14-12-10-8-6-4-2/h5,7,11,13,17-18,20-21,39,42-47,50-54H,3-4,6,8-10,12,14-16,19,22-38H2,1-2H3,(H,55,56)/b7-5-,13-11-,18-17-,21-20-/t39-,42?,43-,44?,45?,46?,47-/m1/s1	Spectral Match to 1-Octadecanoyl-2-(5Z,8Z,11Z,14Z-eicosatetraenoyl)-sn-glycero-3-phospho-(1'-myo-inositol) from NIST14		1	4.46065e+07	1.59619e+07	3.6683e+07	6.63806e+06	2.24106e+07	8.37929e+06	0.357839	0.180957	0.373899	0.304232
2793	1	236.113	1.12	1.29				0			0	4.00486e+06	1.28141e+06	3.40118e+06	1.19984e+06	4.93868e+06	1.19506e+06	0.319964	0.352772	0.24198	0.304905
420	-1	788.544	2.52	3.79	42	C42H8NO1P	PS(18:/18:1(9Z))	InChI=1S/C42H80NO10P/c1-3-5-7-9-11-13-15-17-19-21-23-25-27-29-31-33-40(44)50-35-38(36-51-54(48,49)52-37-39(43)42(46)47)53-41(45)34-32-30-28-26-24-22-20-18-16-14-12-10-8-6-4-2/h18,20,38-39H,3-17,19,21-37,43H2,1-2H3,(H,46,47)(H,48,49)/b20-18-/t38-,39+/m1/s1			0	3.12192e+07	1.02704e+07	3.70988e+07	7.14778e+06	2.06479e+07	8.35477e+06	0.328977	0.192669	0.40463	0.308758
2067	1	508.109	12.1	12.39				0			0	1.81528e+07	8.36944e+06	1.68354e+07	576243	1.29952e+07	5.689e+06	0.461055	0.034228	0.437776	0.31102
276	-1	180.066	8.6	9.31	9	C9H11NO3	L-Tyrosine	InChI=1S/C9H11NO3/c10-8(9(12)13)5-6-1-3-7(11)4-2-6/h1-4,8,11H,5,10H2,(H,12,13)/t8-/m0/s1	0		1	1.26509e+08	8.56716e+07	1.00363e+08	8.08086e+06	7.23047e+07	1.31737e+07	0.677198	0.0805166	0.182196	0.313304
222	-1	378.098	10.58	11.11	13	C13H21N3O8S	S-Lactoylglutathione	InChI=1S/C13H21N3O8S/c1-6(17)13(24)25-5-8(11(21)15-4-10(19)20)16-9(18)3-2-7(14)12(22)23/h6-8,17H,2-5,14H2,1H3,(H,15,21)(H,16,18)(H,19,20)(H,22,23)/t6-,7+,8+/m1/s1	S-Lactoylglutathione	lgt-S	1	2.18333e+07	9.52504e+06	1.20965e+07	2.32383e+06	6.08589e+06	2.04913e+06	0.436262	0.192108	0.336701	0.321691
2127	1	483.305	1.21	1.34				0			0	4.43049e+06	1.7109e+06	4.69201e+06	1.25546e+06	2.5068e+06	789893	0.386164	0.267574	0.3151	0.322946
242	-1	116.072	8.03	9.02	5	C5H11NO2	Betaine	InChI=1S/C5H11NO2/c1-6(2,3)4-5(7)8/h4H2,1-3H3	0	val-L/norval-L	1	1.06792e+08	1.22504e+07	7.51231e+07	7.31693e+06	9.8033e+06	7.41953e+06	0.114712	0.0973992	0.75684	0.322984
2873	1	222.097	8.37	9.12	8	C8H15NO6	N-Acetylgalactosamine/2'-Deoxysepiapterin	InChI=1S/C8H15NO6/c1-3(11)9-5-7(13)6(12)4(2-10)15-8(5)14/h4-8,10,12-14H,2H2,1H3,(H,9,11)/t4-,5-,6+,7-,8+/m1/s1	N-Acetyl-D-glucosamine/ReSpect:PS047603 N-acetyl-D-mannosamine|ManNAc|2-Acetamido-2-deoxy-D-mannopyranose|N-Acetyl-D-mannosaminide		1	2.33082e+07	1.47759e+07	2.10424e+07	3.79432e+06	2.12867e+07	3.34278e+06	0.633937	0.180317	0.157036	0.323763
1862	1	601.373	1.17	1.32				0			0	8.22879e+06	3.47018e+06	1.00322e+07	2.44444e+06	4.18672e+06	1.30551e+06	0.421711	0.24366	0.311821	0.325731
1272	-1	134.035	2.45	2.63				0			0	1.29971e+06	0	2.34298e+06	1.04983e+06	3.42133e+06	1.56751e+06	0.0769402	0.448075	0.458157	0.327724
374	-1	859.533	1.06	1.27	45	C45H81O13P	PI(16:/2:3(5Z,8Z,11Z))	InChI=1S/C45H81O13P/c1-3-5-7-9-11-13-15-17-18-19-20-22-24-26-28-30-32-34-39(47)57-37(36-56-59(53,54)58-45-43(51)41(49)40(48)42(50)44(45)52)35-55-38(46)33-31-29-27-25-23-21-16-14-12-10-8-6-4-2/h17-18,20,22,26,28,37,40-45,48-52H,3-16,19,21,23-25,27,29-36H2,1-2H3,(H,53,54)/b18-17-,22-20-,28-26-/t37-,40?,41-,42?,43?,44?,45-/m1/s1	0		1	1.15152e+07	4.74702e+06	8.70854e+06	1.92816e+06	6.97777e+06	2.45612e+06	0.412239	0.22141	0.351992	0.328547
2012	1	527.33	1.22	1.33				0			0	2.13438e+06	545624	2.32178e+06	435582	774297	420443	0.255636	0.187607	0.543	0.328748
1010	-1	212.162	8.54	8.82				0			0	6.73155e+06	5.70161e+06	6.82045e+06	472289	5.64125e+06	443461	0.846998	0.0692461	0.0786104	0.331618
93	1	365.105	11.45	11.86		C21H16O6	Gerberinol	InChI=1S/C21H16O6/c1-10-5-3-7-14-16(10)18(22)12(20(24)26-14)9-13-19(23)17-11(2)6-4-8-15(17)27-21(13)25/h3-8,22-23H,9H2,1-2H3	Lactose		1	3.13939e+07	1.20976e+07	2.29417e+07	1.19239e+07	7.66281e+07	7.16284e+06	0.385349	0.519746	0.0934753	0.332857
2023	1	524.333	1.24	1.37				0			0	3.43421e+06	1.55212e+06	2.06999e+06	667335	2.66964e+06	598971	0.451957	0.322385	0.224364	0.332902
392	-1	833.518	2.49	2.82	43	C43H79O13P	PI(16:/18:2(9Z,12Z))	InChI=1S/C43H79O13P/c1-3-5-7-9-11-13-15-17-18-20-22-24-26-28-30-32-37(45)55-35(34-54-57(51,52)56-43-41(49)39(47)38(46)40(48)42(43)50)33-53-36(44)31-29-27-25-23-21-19-16-14-12-10-8-6-4-2/h11,13,17-18,35,38-43,46-50H,3-10,12,14-16,19-34H2,1-2H3,(H,51,52)/b13-11-,18-17-/t35-,38?,39-,40?,41?,42?,43-/m1/s1			0	3.79806e+06	1.69951e+06	3.63678e+06	1.07569e+06	2.96493e+06	773603	0.447468	0.29578	0.260918	0.334722
388	-1	835.533	1.06	1.32	43	C43H81O13P	PI(16:/18:1(11Z))	InChI=1S/C43H81O13P/c1-3-5-7-9-11-13-15-17-18-20-22-24-26-28-30-32-37(45)55-35(34-54-57(51,52)56-43-41(49)39(47)38(46)40(48)42(43)50)33-53-36(44)31-29-27-25-23-21-19-16-14-12-10-8-6-4-2/h13,15,35,38-43,46-50H,3-12,14,16-34H2,1-2H3,(H,51,52)/b15-13-/t35-,38?,39-,40?,41?,42?,43-/m1/s1			0	2.28756e+07	8.2283e+06	2.07921e+07	4.47345e+06	1.3858e+07	5.95301e+06	0.359698	0.215151	0.429571	0.334807
478	-1	699.497	1.03	1.19	39	C39H73O8P	PA(18:/18:2(9Z,12Z))	InChI=1S/C39H73O8P/c1-3-5-7-9-11-13-15-17-19-21-23-25-27-29-31-33-38(40)45-35-37(36-46-48(42,43)44)47-39(41)34-32-30-28-26-24-22-20-18-16-14-12-10-8-6-4-2/h12,14,18,20,37H,3-11,13,15-17,19,21-36H2,1-2H3,(H2,42,43,44)/b14-12-,20-18-/t37-/m1/s1	0		1	2.96453e+06	908630	2.68544e+06	824420	1.21692e+06	476634	0.3065	0.306996	0.391674	0.335057
33	-1	275.018	14.1	14.5	6	C6H13O1P	6-Phosphogluconic acid/5-(4-Acetoxy-1-butynyl)-2,2'-bithiophene	InChI=1S/C6H13O10P/c7-2(1-16-17(13,14)15)3(8)4(9)5(10)6(11)12/h2-5,7-10H,1H2,(H,11,12)(H2,13,14,15)/t2-,3-,4+,5-/m1/s1	6-Phosphogluconic acid	6pgc	1	8.43689e+06	2.7239e+06	1.02073e+07	2.80899e+06	1.00087e+07	4.10019e+06	0.322856	0.275194	0.409664	0.335904
2321	1	394.128	7.61	8.13	14	C14H23N3O8S	gamma-L-Glutamyl-S-(2-carboxy-1-propyl)cysteinylglycine	InChI=1S/C14H23N3O8S/c1-7(13(22)23)5-26-6-9(12(21)16-4-11(19)20)17-10(18)3-2-8(15)14(24)25/h7-9H,2-6,15H2,1H3,(H,16,21)(H,17,18)(H,19,20)(H,22,23)(H,24,25)			0	1.46099e+07	0	1.13559e+07	0	0	0	0.00684466	0.00880598	1	0.33855
724	-1	343.072	4.92	7.31				0			0	7.91556e+08	1.0141e+08	5.53329e+08	7.65159e+07	1.10105e+08	8.25246e+07	0.128115	0.138283	0.749512	0.338637
298	1	285.083	8.12	8.49	10	C1H12N4O6	Xanthosine	InChI=1S/C10H12N4O6/c15-1-3-5(16)6(17)9(20-3)14-2-11-4-7(14)12-10(19)13-8(4)18/h2-3,5-6,9,15-17H,1H2,(H2,12,13,18,19)/t3-,5-,6-,9-/m1/s1			0	1.57204e+07	0	1.01421e+07	0	0	0	0.00636114	0.00985989	1	0.33874
2749	1	246.108	7.5	7.97	9	C9H15N3O5	Asparaginyl-Hydroxyproline	InChI=1S/C9H15N3O5/c10-5(2-7(11)14)8(15)12-3-4(13)1-6(12)9(16)17/h4-6,13H,1-3,10H2,(H2,11,14)(H,16,17)			0	1.98341e+07	4277.52	8.91234e+06	0	0	0	0.00504183	0.0112204	1	0.338754
376	-1	857.519	1.07	1.26	45	C45H79O13P	PI(16:/2:4(5Z,8Z,11Z,14Z))	InChI=1S/C45H79O13P/c1-3-5-7-9-11-13-15-17-18-19-20-22-24-26-28-30-32-34-39(47)57-37(36-56-59(53,54)58-45-43(51)41(49)40(48)42(50)44(45)52)35-55-38(46)33-31-29-27-25-23-21-16-14-12-10-8-6-4-2/h11,13,17-18,20,22,26,28,37,40-45,48-52H,3-10,12,14-16,19,21,23-25,27,29-36H2,1-2H3,(H,53,54)/b13-11-,18-17-,22-20-,28-26-/t37-,40?,41-,42?,43?,44?,45-/m1/s1	0		1	8.07544e+06	3.55508e+06	7.18456e+06	1.51292e+06	5.50742e+06	2.01851e+06	0.440234	0.210579	0.366507	0.339107
1912	1	572.188	11.99	12.15				0			0	4.01353e+06	178837	4.29036e+06	21487.2	548924	522620	0.0445586	0.0233081	0.95208	0.339982
297	-1	283.068	8.12	8.49	10	C1H12N4O6	Xanthosine	InChI=1S/C10H12N4O6/c15-1-3-5(16)6(17)9(20-3)14-2-11-4-7(14)12-10(19)13-8(4)18/h2-3,5-6,9,15-17H,1H2,(H2,12,13,18,19)/t3-,5-,6-,9-/m1/s1			0	1.14856e+07	0	7.82169e+06	0	0	0	0.00870659	0.012785	1	0.340497
2555	1	306.095	12.66	13.05	15	C15H15NO6	Ascorbigen	InChI=1S/C15H15NO6/c17-11-7-21-15(20)12(11)22-13(18)14(15,19)5-8-6-16-10-4-2-1-3-9(8)10/h1-4,6,11-12,16-17,19-20H,5,7H2	0		1	2.59031e+07	1.10756e+07	3.03181e+07	1.42697e+07	2.55554e+07	3.77079e+06	0.427578	0.470667	0.147554	0.348599
3070	1	179.128	1.29	1.46				0			0	4.55052e+06	2.24906e+06	5.56683e+06	1.6228e+06	4.26831e+06	1.14652e+06	0.494242	0.291513	0.268613	0.351456
375	-1	858.523	1.07	1.24				0			0	4.21675e+06	1.64038e+06	3.00601e+06	802631	2.52176e+06	1.00934e+06	0.389015	0.267008	0.400253	0.352092
1861	1	601.875	1.18	1.32				0			0	4.12333e+06	1.36051e+06	5.75299e+06	1113052	1.99421e+06	1.0739e+06	0.329955	0.193474	0.538508	0.353979
191	1	322.054	8.16	8.66				0			0	4.01075e+06	0	2.12202e+06	0	0	0	0.024933	0.047125	1	0.357353
249	-1	114.056	8.22	8.7	5	C5H9NO2	L-Proline	InChI=1S/C5H9NO2/c7-5(8)4-2-1-3-6-4/h4,6H,1-3H2,(H,7,8)/t4-/m0/s1	0	pro-L	1	8.60458e+07	8.90188e+06	6.34979e+07	5.70925e+06	6.9631e+06	6.15291e+06	0.103455	0.0899125	0.883645	0.359004
3226	1	135.102	1.25	1.48	6	C6H14O3	Polypropylene glycol (m w 1,2-3,)	InChI=1S/C6H14O3/c1-5(8)4-9-6(2)3-7/h5-8H,3-4H2,1-2H3	0		1	5.22657e+07	2.527e+07	5.169e+07	1.58951e+07	5.43146e+07	1.58746e+07	0.483492	0.307507	0.292272	0.36109
832	-1	291.106	0.94	1.06	12	C12H2O8	Pantoyllactone glucoside	InChI=1S/C12H20O8/c1-12(2)4-18-10(17)9(12)20-11-8(16)7(15)6(14)5(3-13)19-11/h5-9,11,13-16H,3-4H2,1-2H3			0	1.1634e+06	396784	1.79518e+06	779788	1.40457e+06	437540	0.341057	0.434378	0.311512	0.362316
362	-1	883.535	2.47	2.65	47	C47H81O13P	PI(16:/22:5(4Z,7Z,1Z,13Z,16Z))	InChI=1S/C47H81O13P/c1-3-5-7-9-11-13-15-17-18-19-20-21-22-24-26-28-30-32-34-36-41(49)59-39(38-58-61(55,56)60-47-45(53)43(51)42(50)44(52)46(47)54)37-57-40(48)35-33-31-29-27-25-23-16-14-12-10-8-6-4-2/h11,13,17-18,20-21,24,26,30,32,39,42-47,50-54H,3-10,12,14-16,19,22-23,25,27-29,31,33-38H2,1-2H3,(H,55,56)/b13-11-,18-17-,21-20-,26-24-,32-30-/t39-,42?,43-,44?,45?,46?,47-/m1/s1	0		1	4.4596e+06	2.16096e+06	5.1e+06	1.72547e+06	3.29529e+06	872311	0.484563	0.338328	0.264714	0.362535
1808	1	631.392	1.13	1.26				0			0	4.01566e+06	1.75831e+06	4.6386e+06	1.08711e+06	2.84937e+06	1.18665e+06	0.437863	0.234361	0.416463	0.362896
3411	1	76.0764	11.3	12.1	3	C3H9NO	Trimethylamine N-oxide	InChI=1S/C3H9NO/c1-4(2,3)5/h1-3H3	0		1	2.05713e+07	2.0394e+07	1.78546e+07	792448	1.73646e+07	992930	0.991381	0.0443834	0.0571811	0.364315
3283	1	122.081	8.07	10.64				0			0	2.79046e+09	9.40641e+08	2.86778e+09	3.69207e+08	1.18867e+09	7.46445e+08	0.337092	0.128743	0.627966	0.3646
3260	1	128.107	1.3	1.5	7	C7H13NO	Nor-psi-tropine	InChI=1S/C7H13NO/c9-7-3-5-1-2-6(4-7)8-5/h5-9H,1-4H2			0	1.97515e+06	1.28295e+06	2.69963e+06	532747	2.22741e+06	552520	0.649543	0.19734	0.248055	0.364979
316	1	168.066	12.2	12.7	8	C8H9NO3	Pyridoxal	InChI=1S/C8H9NO3/c1-5-8(12)7(4-11)6(3-10)2-9-5/h2,4,10,12H,3H2,1H3	N-Acetyl-D-mannosamine		1	2.20131e+07	1.65649e+07	1.56838e+07	2.11572e+06	2.20854e+07	4.71467e+06	0.752504	0.134898	0.213475	0.366959
1403	1	904.593	1.03	1.18				0			0	9.6134e+06	5.07252e+06	1.02757e+07	2.63549e+06	6.32602e+06	2.01746e+06	0.527651	0.256478	0.318915	0.367681
3084	1	175.144	8.63	9.75	8	C8H18N2O2	Ne,Ne dimethyllysine	InChI=1S/C8H18N2O2/c1-10(2)6-4-3-5-7(9)8(11)12/h7H,3-6,9H2,1-2H3,(H,11,12)	0		1	4.12854e+07	4.24589e+07	4.69522e+07	1.22408e+06	2.46818e+07	1.52324e+06	1.02842	0.0260707	0.0617153	0.37207
3310	1	116.107	1.33	1.67	6	C6H13NO	N-(3-Methylbutyl)acetamide	InChI=1S/C6H13NO/c1-3-4-5-7-6(2)8/h3-5H2,1-2H3,(H,7,8)			0	5.76116e+06	1.58536e+06	6.47904e+06	2.05574e+06	6.38787e+06	3.35678e+06	0.275181	0.317291	0.525494	0.372655
3076	1	177.149	1.18	1.32				0			0	1.03809e+07	3.84839e+06	8.91692e+06	4.49113e+06	1.61902e+07	4.03532e+06	0.370719	0.503664	0.249245	0.374543
38	-1	151.061	7.77	8.11	5	C5H12O5	Ribitol	InChI=1S/C5H12O5/c6-1-3(8)5(10)4(9)2-7/h3-10H,1-2H2/t3-,4+,5-	L-Arabinitol/L-ARABITOL	abt	1	4.00718e+07	1.56889e+06	4.0141e+06	2.38948e+06	4.72886e+06	2.31995e+06	0.039152	0.59527	0.490593	0.375005
361	-1	884.538	1.05	1.25				0			0	1.38671e+07	6.28615e+06	9.60363e+06	2.71768e+06	9.29439e+06	3.6177e+06	0.453316	0.282984	0.389235	0.375178
501	-1	653.14	11.31	11.65	28	C28H3O18	3-Methylellagic acid 2-(4-galactosylglucoside)	InChI=1S/C28H30O18/c1-39-20-9(31)3-7-13-14-8(26(38)44-23(13)20)4-10(22(40-2)24(14)45-25(7)37)41-27-19(36)17(34)21(12(6-30)43-27)46-28-18(35)16(33)15(32)11(5-29)42-28/h3-4,11-12,15-19,21,27-36H,5-6H2,1-2H3	0		1	3.74756e+07	1.79283e+07	2.5898e+07	5.47423e+06	1.84249e+07	8.13713e+06	0.4784	0.211376	0.441637	0.377138
1891	1	579.862	1.16	1.33				0			0	6.75422e+06	2.11507e+06	8.51489e+06	1.51624e+06	3.18298e+06	2.04449e+06	0.313149	0.17807	0.642318	0.377846
756	-1	326.989	12.36	12.63				0			0	6.39063e+07	2.18461e+07	4.5097e+07	9.54783e+06	3.64874e+07	2.11973e+07	0.341845	0.211717	0.580948	0.37817
1897	1	576.193	10.77	11.16				0			0	3.40439e+07	6.30392e+06	3.87835e+07	4.1413e+06	1.13508e+07	9.60853e+06	0.185171	0.10678	0.846509	0.379487
3407	1	81.0176	1.98	2.38				0			0	2.12665e+07	1.06459e+07	2.24287e+07	8.67973e+06	2.59559e+07	6.53422e+06	0.500594	0.386991	0.251743	0.379776
2835	1	230.248	1.35	1.65				0			0	1.01303e+07	2.92676e+06	2.16435e+07	3.29943e+06	5.40594e+06	3.80251e+06	0.288911	0.152444	0.703394	0.381583
2976	1	204.087	12.1	12.68	9	C9H17NS2	1-Isothiocyanato-7-(methylthio)heptane	InChI=1S/C9H17NS2/c1-12-8-6-4-2-3-5-7-10-9-11/h2-8H2,1H3	N-Acetyl-D-glucosamine/Spectral Match to N-Acetyl-D-glucosamine from NIST14		1	4.75662e+08	3.47524e+08	3.37308e+08	5.32361e+07	4.42285e+08	1.16525e+08	0.730612	0.157826	0.26346	0.383966
658	-1	399.01	12.29	12.48				0			0	1.1746e+07	5.38779e+06	1.33785e+07	2.83085e+06	1.87509e+07	9.49634e+06	0.45869	0.211597	0.506447	0.392244
2965	1	207.005	12.7	13.08	7	C7H7ClO5	2-Chloro-5-methylmaleylacetate	InChI=1S/C7H7ClO5/c1-3(6(10)11)5(9)2-4(8)7(12)13/h2-3H,1H3,(H,10,11)(H,12,13)/b4-2+	0		1	1.91651e+07	4.27203e+06	1.99709e+07	1.11317e+07	2.15435e+07	8.69738e+06	0.222907	0.557396	0.403712	0.394672
393	-1	833.519	1.07	1.29	43	C43H79O13P	PI(16:/18:2(9Z,12Z))	InChI=1S/C43H79O13P/c1-3-5-7-9-11-13-15-17-18-20-22-24-26-28-30-32-37(45)55-35(34-54-57(51,52)56-43-41(49)39(47)38(46)40(48)42(43)50)33-53-36(44)31-29-27-25-23-21-19-16-14-12-10-8-6-4-2/h11,13,17-18,35,38-43,46-50H,3-10,12,14-16,19-34H2,1-2H3,(H,51,52)/b13-11-,18-17-/t35-,38?,39-,40?,41?,42?,43-/m1/s1			0	1.45573e+07	5.8693e+06	1.0632e+07	3.08161e+06	1.00222e+07	4.92249e+06	0.403185	0.289842	0.491158	0.394728
3050	1	186.113	1.32	1.52	9	C9H15NO3	Pseudoecgonine	InChI=1S/C9H15NO3/c1-10-5-2-3-6(10)8(9(12)13)7(11)4-5/h5-8,11H,2-4H2,1H3,(H,12,13)/t5?,6?,7-,8-/m0/s1			0	4.97186e+06	1.8309e+06	5.85162e+06	2.10963e+06	4.73043e+06	2.16034e+06	0.368252	0.360521	0.456689	0.395154
2871	1	222.197	3.15	3.29				0			0	1.71641e+06	758964	2.70936e+06	738785	2.06206e+06	986391	0.442182	0.272679	0.478352	0.397738
3018	1	194.045	8.61	9.15	9	C9H7NO4	5,6-Dihydroxyindole-2-carboxylic acid	InChI=1S/C9H7NO4/c11-7-2-4-1-6(9(13)14)10-5(4)3-8(7)12/h1-3,10-12H,(H,13,14)	0		1	3.57682e+07	3.34869e+07	3.11686e+07	1.75379e+06	2.97889e+07	5.99936e+06	0.93622	0.0562678	0.201396	0.397961
330	-1	259.022	12.6	13.3	6	C6H13O9P	Fructose 6-phosphate/Urolithin D	InChI=1S/C6H13O9P/c7-1-3(8)5(10)6(11)4(9)2-15-16(12,13)14/h4-7,9-11H,1-2H2,(H2,12,13,14)/t4-,5-,6-/m1/s1	D-Mannose 6-phosphate/D-Fructose 6-phosphate/MoNA:2520600 Glucose_6-phosphate/D-GLUCOSE-6-PHOSPHATE	f6p/g1p/gal1p/man6p	1	7.48975e+08	2.58618e+08	7.25532e+08	3.38099e+08	6.39994e+08	2.45907e+08	0.345295	0.466002	0.384233	0.39851
3096	1	171.005	12.13	12.47	3	C3H7O6P	D-Glyceraldehyde 3-phosphate	InChI=1S/C3H7O6P/c4-1-3(5)2-9-10(6,7)8/h1,3,5H,2H2,(H2,6,7,8)	0		1	1.7351e+07	8.01324e+06	1.59381e+07	6.60468e+06	2.79239e+07	8.99778e+06	0.461833	0.414395	0.322225	0.399484
2037	1	519.043	1.15	1.31				0			0	2.74853e+06	1.24641e+06	3.17278e+06	670491	2.44466e+06	1.31414e+06	0.453483	0.211326	0.537555	0.400788
3409	1	79.0219	1.94	2.46	2	C2H6OS	Dimethyl sulfoxide	InChI=1S/C2H6OS/c1-4(2)3/h1-2H3	0		1	4.67853e+08	2.50515e+08	4.98667e+08	2.00889e+08	5.73351e+08	1.52009e+08	0.535456	0.402852	0.265123	0.401144
1186	-1	169	2.92	3.28				0			0	6.58635e+07	1.89126e+07	3.08546e+07	1.08776e+07	2.03214e+07	1.15792e+07	0.287149	0.352544	0.569802	0.403165
3	1	306.049	8.75	9.23	9	C9H12N3O7P	Cytidine 2',3'-cyclic phosphate	InChI=1S/C9H12N3O7P/c10-5-1-2-12(9(14)11-5)8-7-6(4(3-13)17-8)18-20(15,16)19-7/h1-2,4,6-8,13H,3H2,(H,15,16)(H2,10,11,14)/t4-,6-,7-,8?/m1/s1	0	23ccmp	1	1.75591e+07	1.68926e+07	1.03997e+07	1.11749e+06	2.84223e+07	4.04695e+06	0.962038	0.107454	0.142386	0.40396
1575	1	762.525	2.54	2.81	40	C4H76NO1P	PS(16:/18:1(9Z))	InChI=1S/C40H76NO10P/c1-3-5-7-9-11-13-15-17-18-20-22-24-26-28-30-32-39(43)51-36(34-49-52(46,47)50-35-37(41)40(44)45)33-48-38(42)31-29-27-25-23-21-19-16-14-12-10-8-6-4-2/h17-18,36-37H,3-16,19-35,41H2,1-2H3,(H,44,45)(H,46,47)/b18-17-/t36-,37+/m1/s1			0	1.1644e+07	4.29515e+06	1.02189e+07	4.13902e+06	1.00917e+07	4.4629e+06	0.368871	0.405035	0.442236	0.405381
563	-1	542.994	12.44	12.75				0			0	8.20715e+06	3.17296e+06	8.06942e+06	2.97113e+06	9.3757e+06	4.3446e+06	0.386609	0.368196	0.463389	0.406065
277	1	182.081	8.6	9.15	9	C9H11NO3	L-Tyrosine	InChI=1S/C9H11NO3/c10-8(9(12)13)5-6-1-3-7(11)4-2-6/h1-4,8,11H,5,10H2,(H,12,13)/t8-/m0/s1	0		1	7.17796e+08	5.81134e+08	6.24633e+08	8.55562e+07	5.15462e+08	1.43322e+08	0.809609	0.13697	0.278046	0.408208
1817	1	627.533	1.05	1.19				0			0	4.10035e+06	2.50042e+06	4.3566e+06	1.04733e+06	2.75846e+06	1.0419e+06	0.609806	0.240402	0.377712	0.409306
1102	-1	196.935	16.58	17.06				0			0	8.95891e+06	6.39235e+06	1.14305e+07	1.50251e+06	1.07825e+07	4.15276e+06	0.713519	0.131447	0.385138	0.410035
822	-1	297.017	0.89	1.09				0			0	1.59348e+06	370135	1.92746e+06	1.16914e+06	2.41304e+06	949048	0.232282	0.606569	0.3933	0.410717
2278	1	414.32	1.09	1.2	23	C23H43NO5	3-Hydroxy-9-hexadecenoylcarnitine	InChI=1S/C23H43NO5/c1-5-6-7-8-9-10-11-12-13-14-15-16-20(25)19-23(28)29-21(24(2,3)4)17-18-22(26)27/h10-11,20-21,25H,5-9,12-19H2,1-4H3/b11-10-/t20?,21-/m0/s1			0	4.17562e+06	1.3208e+06	4.71168e+06	2.05711e+06	3.98711e+06	1.91284e+06	0.316313	0.436598	0.479755	0.410889
1893	1	579.36	1.16	1.35				0			0	1.05021e+07	3.86155e+06	1.49407e+07	3.63983e+06	5.52847e+06	3.44612e+06	0.367692	0.243618	0.62334	0.41155
2952	1	210.134	4.5	5.44	9	C9H15N5O	Minoxidil	InChI=1S/C9H15N5O/c10-7-6-8(12-9(11)14(7)15)13-4-2-1-3-5-13/h6H,1-5,10H2,(H2,11,12)	0		1	7.96318e+07	1.89384e+07	7.24996e+07	1.62965e+07	2.72458e+07	2.1042e+07	0.237825	0.224781	0.772302	0.411636
3209	1	138.055	12.16	12.66	7	C7H7NO2	Trigonelline	InChI=1S/C7H7NO2/c1-8-4-2-3-6(5-8)7(9)10/h2-5H,1H3	0		1	8.13914e+07	6.12477e+07	5.90861e+07	1.16517e+07	7.89079e+07	2.26865e+07	0.752508	0.197199	0.287506	0.412404
2183	1	461.292	1.22	1.34	27	C27H4O6	2,3-Secoporrigenin	InChI=1S/C27H40O6/c1-14-5-8-27(31-13-14)15(2)24-21(33-27)10-18-16-9-20-19(11-23(30)32-20)26(4,12-22(28)29)17(16)6-7-25(18,24)3/h14-21,24H,5-13H2,1-4H3,(H,28,29)			0	5.92097e+06	1.91066e+06	6.52464e+06	885392	2.28048e+06	1.80136e+06	0.322694	0.1357	0.789904	0.416099
289	1	347.025	12.09	12.43				0	0	ump	1	7.54047e+06	4.76174e+06	8.46932e+06	983984	8.08761e+06	4.07045e+06	0.631492	0.116182	0.503295	0.41699
700	-1	356.999	12.14	12.47				0			0	1.70906e+07	7.58726e+06	1.84282e+07	6.94281e+06	2.48832e+07	1.07754e+07	0.443943	0.376749	0.43304	0.417911
3305	1	117.139	5.2	5.66				0			0	1.09653e+07	5.6918e+06	1.32812e+07	5.3132e+06	1.26492e+07	4.28405e+06	0.519074	0.400055	0.338682	0.41927
784	-1	311.323	0.88	1.14				0			0	3.07834e+06	1.58921e+06	2.15282e+06	1.00128e+06	2.40414e+06	665040	0.516255	0.4651	0.276623	0.419326
1222	-1	155.015	1.13	1.42	7	C7H8O2S	3-(Acetylthio)-2-methylfuran	InChI=1S/C7H8O2S/c1-5-7(3-4-9-5)10-6(2)8/h3-4H,1-2H3			0	1.40614e+07	5.13999e+06	1.94844e+07	9.74965e+06	2.05674e+07	8.13709e+06	0.36554	0.500382	0.395631	0.420518
3280	1	123.044	8.61	9.14	7	C7H6O2	Benzoic acid	InChI=1S/C7H6O2/c8-7(9)6-4-2-1-3-5-6/h1-5H,(H,8,9)	0		1	2.14587e+07	1.69899e+07	1.85166e+07	2.77144e+06	1.51576e+07	4.88591e+06	0.791746	0.149673	0.32234	0.421253
363	-1	883.535	1.05	1.26	47	C47H81O13P	PI(16:/22:5(4Z,7Z,1Z,13Z,16Z))	InChI=1S/C47H81O13P/c1-3-5-7-9-11-13-15-17-18-19-20-21-22-24-26-28-30-32-34-36-41(49)59-39(38-58-61(55,56)60-47-45(53)43(51)42(50)44(52)46(47)54)37-57-40(48)35-33-31-29-27-25-23-16-14-12-10-8-6-4-2/h11,13,17-18,20-21,24,26,30,32,39,42-47,50-54H,3-10,12,14-16,19,22-23,25,27-29,31,33-38H2,1-2H3,(H,55,56)/b13-11-,18-17-,21-20-,26-24-,32-30-/t39-,42?,43-,44?,45?,46?,47-/m1/s1			0	2.71504e+07	1.23465e+07	2.02307e+07	7.07721e+06	1.76331e+07	8.09959e+06	0.454744	0.349825	0.45934	0.421303
403	-1	812.544	1.07	1.28	44	C44H8NO1P	PS(18:/2:3(8Z,11Z,14Z))	InChI=1S/C44H80NO10P/c1-3-5-7-9-11-13-15-17-19-20-22-24-26-28-30-32-34-36-43(47)55-40(38-53-56(50,51)54-39-41(45)44(48)49)37-52-42(46)35-33-31-29-27-25-23-21-18-16-14-12-10-8-6-4-2/h11,13,17,19,22,24,40-41H,3-10,12,14-16,18,20-21,23,25-39,45H2,1-2H3,(H,48,49)(H,50,51)/b13-11-,19-17-,24-22-/t40-,41+/m1/s1			0	6.45072e+06	3.1713e+06	5.57391e+06	2.11097e+06	5.5473e+06	2.18926e+06	0.49162	0.378724	0.394654	0.421666
1173	-1	172.958	9.12	9.44				0			0	1.75495e+07	1.4456e+07	1.71433e+07	2.33978e+06	1.46686e+07	4.47941e+06	0.823728	0.136484	0.305374	0.421862
211	1	371.036	12.38	12.92				0	Inosine 5'-monophosphate	imp	1	3.10693e+07	1.2607e+07	2.89837e+07	2.08184e+07	2.39324e+07	3.39238e+06	0.405769	0.718279	0.141748	0.421932
2988	1	202.922	16	16.8				0			0	6.72367e+07	3.93373e+07	5.897e+07	1.59273e+07	4.64867e+07	1.9107e+07	0.585057	0.270091	0.411022	0.422057
1276	-1	133.013	1.22	1.4	4	C4H6O5	L-Malic acid/3,3-Dimethyl-1,2-dithiolane	InChI=1S/C4H6O5/c5-2(4(8)9)1-3(6)7/h2,5H,1H2,(H,6,7)(H,8,9)/t2-/m0/s1			0	9.43037e+06	3.47081e+06	1.22991e+07	6.09754e+06	1.33049e+07	5.36089e+06	0.368046	0.49577	0.402927	0.422248
2064	1	508.385	1.31	1.36				0			0	270569	60503.5	195466	47646.9	536895	208593	0.369591	0.511597	0.388516	0.423235
280	1	630.07	12.17	12.62				0	0	uacmam/uacgam	1	1.98817e+07	1.55121e+07	1.7649e+07	795839	1.90607e+07	8.54475e+06	0.780221	0.0450925	0.448291	0.424535
391	-1	834.527	2.5	3.11	46	C46H78NO1P	PS(18:/22:6(4Z,7Z,1Z,13Z,16Z,19Z))	InChI=1S/C46H78NO10P/c1-3-5-7-9-11-13-15-17-19-20-21-22-24-26-28-30-32-34-36-38-45(49)57-42(40-55-58(52,53)56-41-43(47)46(50)51)39-54-44(48)37-35-33-31-29-27-25-23-18-16-14-12-10-8-6-4-2/h5,7,11,13,17,19,21-22,26,28,32,34,42-43H,3-4,6,8-10,12,14-16,18,20,23-25,27,29-31,33,35-41,47H2,1-2H3,(H,50,51)(H,52,53)/b7-5-,13-11-,19-17-,22-21-,28-26-,34-32-/t42-,43+/m1/s1			0	7.14702e+06	3.59363e+06	8.45953e+06	3.42246e+06	6.47842e+06	2.37715e+06	0.502815	0.404568	0.366933	0.424772
3110	1	165.055	8.61	9.27	9	C9H8O3	Phenylpyruvic acid	InChI=1S/C9H8O3/c10-8(9(11)12)6-7-4-2-1-3-5-7/h1-5H,6H2,(H,11,12)	0		1	9.90583e+07	7.96691e+07	8.67779e+07	1.44056e+07	7.04774e+07	2.15327e+07	0.804265	0.166006	0.305527	0.425266
1219	-1	156.943	15.96	16.78				0			0	6.39284e+07	3.73928e+07	5.60588e+07	1.33868e+07	4.44032e+07	2.011e+07	0.584917	0.238798	0.452895	0.425537
650	-1	402.995	12.38	12.58	9	C9H14N2O12P2	Uridine 5'-diphosphate	InChI=1S/C9H14N2O12P2/c12-5-1-2-11(9(15)10-5)8-7(14)6(13)4(22-8)3-21-25(19,20)23-24(16,17)18/h1-2,4,6-8,13-14H,3H2,(H,19,20)(H,10,12,15)(H2,16,17,18)/t4-,6-,7-,8-/m1/s1	Uridine 5'-diphosphate	udp	1	6.27417e+06	5.2995e+06	4.45008e+06	0	4.15167e+06	1.71047e+06	0.844653	0.0224715	0.411995	0.426373
3053	1	186.076	8.43	9.16				0			0	1.85763e+07	1.19702e+07	1.42148e+07	4.52294e+06	1.74423e+07	5.62599e+06	0.644379	0.318184	0.322549	0.42837
735	-1	338.989	12.1	12.58	6	C6H14O12P2	1D-Myo-inositol 1,4-bisphosphate	InChI=1S/C6H14O12P2/c7-1-2(8)6(18-20(14,15)16)4(10)3(9)5(1)17-19(11,12)13/h1-10H,(H2,11,12,13)(H2,14,15,16)/t1-,2-,3-,4+,5+,6+/m1/s1	FRUCTOSE 1,6-BIPHOSPHATE/D-Fructose 1,6-bisphosphate	mi14p	1	7.25823e+08	3.19398e+08	7.23839e+08	2.6745e+08	9.6793e+08	4.62914e+08	0.440049	0.369488	0.478251	0.429263
442	-1	760.513	2.51	3.85	40	C4H76NO1P	PS(16:/18:1(9Z))	InChI=1S/C40H76NO10P/c1-3-5-7-9-11-13-15-17-18-20-22-24-26-28-30-32-39(43)51-36(34-49-52(46,47)50-35-37(41)40(44)45)33-48-38(42)31-29-27-25-23-21-19-16-14-12-10-8-6-4-2/h17-18,36-37H,3-16,19-35,41H2,1-2H3,(H,44,45)(H,46,47)/b18-17-/t36-,37+/m1/s1	1-Hexadecanoyl-2-(9Z-octadecenoyl)-sn-glycero-3-phosphoserine		1	3.28629e+07	1.49276e+07	3.19629e+07	1.21393e+07	2.87982e+07	1.3317e+07	0.454239	0.379795	0.462426	0.432153
1325	-1	105.019	5.29	9.96	3	C3H6O4	Glyceric acid	InChI=1S/C3H6O4/c4-1-2(5)3(6)7/h2,4-5H,1H2,(H,6,7)/t2-/m1/s1	0	glyc-R	1	4.5937e+08	1.2535e+08	4.31336e+08	2.25219e+08	3.50442e+08	1.7798e+08	0.272875	0.522144	0.507872	0.434297
1321	-1	109.013	1.14	1.31	6	C6H6S	2-Vinylthiophene	InChI=1S/C6H6S/c1-2-6-4-3-5-7-6/h2-5H,1H2			0	1.18018e+06	536688	2.48627e+06	1.18343e+06	2.67519e+06	1.00125e+06	0.45475	0.475987	0.374273	0.435003
4	1	328.031	8.75	9.23				0	0	23ccmp	1	3.40433e+06	3.70277e+06	1.97116e+06	183638	6.8439e+06	862812	1.08766	0.0931625	0.12607	0.435632
1227	-1	153.019	1.19	1.4	7	C7H6O4	Gentisic acid	InChI=1S/C7H6O4/c8-4-1-2-6(9)5(3-4)7(10)11/h1-3,8-9H,(H,10,11)			0	1.24821e+07	4.59236e+06	1.65528e+07	8.5117e+06	1.76345e+07	7.54606e+06	0.367914	0.514215	0.427914	0.436681
385	-1	838.558	1.06	1.25				0			0	8.24011e+06	3.17644e+06	6.83362e+06	2.27425e+06	4.3156e+06	2.56853e+06	0.385485	0.332803	0.595174	0.43782
24	1	146.118	9	9.75	7	C7H15NO2	3-Dehydroxycarnitine	InChI=1S/C7H15NO2/c1-8(2,3)6-4-5-7(9)10/h4-6H2,1-3H3			0	2.85596e+06	1.63843e+06	2.32005e+06	918741	4.05273e+06	1.40637e+06	0.573686	0.396001	0.347018	0.438902
896	-1	261.134	1.17	1.42	12	C12H22O6	Phaseolic acid	InChI=1S/C12H22O6/c13-8-2-1-3-9(14)4-5-10(15)6-7-11(16)12(17)18/h9-10,13-15H,1-8H2,(H,17,18)			0	1.74901e+06	944222	2.36299e+06	958483	1.55012e+06	580968	0.53986	0.405623	0.374788	0.440091
3420	1	72.0815	8.1	8.8	4	C4H9N	Pyrrolidine	InChI=1S/C4H9N/c1-2-4-5-3-1/h5H,1-4H2	0		1	7.87418e+07	1.4778e+07	6.05079e+07	1.13537e+07	1.27373e+07	1.21424e+07	0.187677	0.187641	0.953293	0.44287
1520	1	788.541	2.53	2.82	42	C42H78NO1P	PS(18:/18:2(9Z,12Z))	InChI=1S/C42H78NO10P/c1-3-5-7-9-11-13-15-17-19-21-23-25-27-29-31-33-40(44)50-35-38(36-51-54(48,49)52-37-39(43)42(46)47)53-41(45)34-32-30-28-26-24-22-20-18-16-14-12-10-8-6-4-2/h12,14,18,20,38-39H,3-11,13,15-17,19,21-37,43H2,1-2H3,(H,46,47)(H,48,49)/b14-12-,20-18-/t38-,39+/m1/s1			0	7.28438e+06	4.2616e+06	8.56836e+06	3.39648e+06	8.6262e+06	3.0344e+06	0.585033	0.396398	0.351765	0.444399
386	-1	837.547	1.08	1.26	43	C43H83O13P	PI(16:/18:)/PC(DiMe(11,3)/DiMe(9,3))	InChI=1S/C43H83O13P/c1-3-5-7-9-11-13-15-17-18-20-22-24-26-28-30-32-37(45)55-35(34-54-57(51,52)56-43-41(49)39(47)38(46)40(48)42(43)50)33-53-36(44)31-29-27-25-23-21-19-16-14-12-10-8-6-4-2/h35,38-43,46-50H,3-34H2,1-2H3,(H,51,52)/t35-,38?,39-,40?,41?,42?,43-/m1/s1	0		1	6.61798e+06	3.42274e+06	6.53254e+06	2.36782e+06	5.5742e+06	2.54633e+06	0.517188	0.362465	0.456806	0.445486
1262	-1	137.036	1.35	1.97	6	C6H6N2O2	Urocanic acid	InChI=1S/C6H6N2O2/c9-6(10)2-1-5-3-7-4-8-5/h1-4H,(H,7,8)(H,9,10)/b2-1+			0	7.57345e+06	2.57273e+06	1.2961e+07	2.61715e+06	4.09585e+06	3.27098e+06	0.339703	0.201925	0.798607	0.446745
3202	1	139.05	1.35	2.41	6	C6H6N2O2	Urocanic acid	InChI=1S/C6H6N2O2/c9-6(10)2-1-5-3-7-4-8-5/h1-4H,(H,7,8)(H,9,10)/b2-1+			0	1.46573e+07	6.64805e+06	2.52996e+07	7.23036e+06	1.09053e+07	6.57068e+06	0.453566	0.28579	0.602523	0.447293
3336	1	109.029	12.69	13.08	6	C6H4O2	Quinone	InChI=1S/C6H4O2/c7-5-1-2-6(8)4-3-5/h1-4H	0		1	5.7474e+07	1.52655e+07	6.07622e+07	3.88287e+07	7.11896e+07	3.1145e+07	0.265607	0.639028	0.437493	0.447376
3171	1	146.118	8.08	8.74	7	C7H15NO2	3-Dehydroxycarnitine	InChI=1S/C7H15NO2/c1-8(2,3)6-4-5-7(9)10/h4-6H2,1-3H3	0		1	4.1566e+07	8.60455e+06	3.0914e+07	6.52722e+06	9.02234e+06	8.34587e+06	0.207009	0.211141	0.925023	0.447725
875	-1	273.966	11.46	11.82				0			0	2.60673e+07	1.30889e+07	2.38795e+07	6.67454e+06	1.45388e+07	8.27453e+06	0.502118	0.279509	0.569132	0.450253
154	1	283.019	12.59	13.78				0	D-Glucose 6-phosphate/D-Fructose 1-phosphate/D-Fructose 6-phosphate	g1p/gal1p/man1p/f6p	1	1.07996e+08	5.36392e+07	1.21584e+08	7.31359e+07	1.27545e+08	3.23441e+07	0.496675	0.601524	0.25359	0.450596
1521	1	788.476	1.14	1.28				0			0	4.93386e+06	2.61389e+06	8.1733e+06	972093	3.31528e+06	2.3346e+06	0.529785	0.118935	0.704193	0.450971
2363	1	380.148	9.77	10.36				0			0	2.74419e+07	1.76766e+07	2.85177e+07	9.09794e+06	2.15944e+07	8.50815e+06	0.644146	0.319028	0.393998	0.452391
3220	1	136.076	8.57	9.89	8	C8H9NO	N-Acetylarylamine	InChI=1S/C8H9NO/c1-7(10)9-8-5-3-2-4-6-8/h2-6H,1H3,(H,9,10)	0		1	9.0582e+07	7.13343e+07	7.749e+07	1.62056e+07	6.3472e+07	2.29395e+07	0.787511	0.209132	0.361412	0.452685
3231	1	134.081	7.98	8.45	5	C5H11NO3	L-2-Amino-5-hydroxypentanoic acid	InChI=1S/C5H11NO3/c6-4(5(8)9)2-1-3-7/h4,7H,1-3,6H2,(H,8,9)			0	2.63282e+07	5.37944e+06	1.81624e+07	2.79052e+06	4.7146e+06	4.7237e+06	0.204322	0.153643	1.00193	0.453298
99	1	489.115	12.3	12.6	14	C14H26N4O11P2	Citicoline	InChI=1S/C14H26N4O11P2/c1-18(2,3)6-7-26-30(22,23)29-31(24,25)27-8-9-11(19)12(20)13(28-9)17-5-4-10(15)16-14(17)21/h4-5,9,11-13,19-20H,6-8H2,1-3H3,(H3-,15,16,21,22,23,24,25)/t9-,11-,12-,13-/m1/s1	Cytidine 5'-diphosphocholine	cdpchol	1	8.24899e+07	3.16141e+07	7.48533e+07	4.1304e+07	7.98216e+07	3.42758e+07	0.383248	0.5518	0.429405	0.454818
255	1	248.052	12.14	12.91	5	C8H1FN3O3S	Emtricitabine	InChI=1S/C8H10FN3O3S/c9-4-1-12(8(14)11-7(4)10)5-3-16-6(2-13)15-5/h1,5-6,13H,2-3H2,(H2,10,11,14)/t5-,6+/m0/s1	0	ru5p-D	1	1.12868e+07	4.42599e+06	1.05832e+07	6.30103e+06	1.10762e+07	4.22307e+06	0.392138	0.595381	0.381272	0.456264
903	-1	256.059	8.51	9.04	14	C14H11NO4	1,3,5-Trihydroxy-1-methylacridone	InChI=1S/C14H11NO4/c1-15-9-5-7(16)6-11(18)12(9)14(19)8-3-2-4-10(17)13(8)15/h2-6,16-18H,1H3	0		1	6.35169e+07	6.06913e+07	6.90388e+07	1.28246e+07	7.49833e+07	1.71529e+07	0.955513	0.18576	0.228756	0.456676
1941	1	557.915	1.12	1.27				0			0	3.95665e+06	1.29044e+06	6.88224e+06	2.32186e+06	3.81296e+06	2.69858e+06	0.326144	0.337369	0.707739	0.457084
1846	1	609.88	1.14	1.27				0			0	4.19875e+06	3.18643e+06	6.79407e+06	1.42134e+06	1.50248e+06	612181	0.758899	0.209203	0.407447	0.458516
419	-1	788.975	0.85	1.02				0			0	1.24154e+07	2.94583e+06	1.9593e+07	4.41441e+06	3.68337e+06	3.37118e+06	0.237273	0.225305	0.915244	0.459274
166	-1	181.072	9.01	9.6	6	C6H14O6	Galactitol	InChI=1S/C6H14O6/c7-1-3(9)5(11)6(12)4(10)2-8/h3-12H,1-2H2/t3-,4+,5+,6-	D-Mannitol/Dulcitol/L-Iditol/ReSpect:PT200120 L-Iditol|(2S,3R,4R,5S)-hexane-1,2,3,4,5,6-hexol|(2S,3R,4R,5S)-hexane-1,2,3,4,5,6-hexol/D-Sorbitol/sorbitol/MANNITOL	mnl/galt	1	6.54908e+07	4.0928e+07	9.58848e+07	1.56311e+07	3.88067e+07	2.30818e+07	0.624942	0.16302	0.59479	0.460917
3210	1	138.055	8.49	9.09	7	C7H7NO2	Trigonelline	InChI=1S/C7H7NO2/c1-8-4-2-3-6(5-8)7(9)10/h2-5H,1H3	0		1	1.06335e+07	7.49459e+06	8.89807e+06	3.3805e+06	1.04286e+07	3.10987e+06	0.704813	0.379914	0.298207	0.460978
2935	1	212.095	17.9	18.36				0			0	9.55285e+07	66412130	9.46508e+07	46717111	8.90714e+07	1.7459e+07	0.695208	0.493573	0.196012	0.461598
3172	1	146.081	3.5	3.88	6	C6H11NO3	Isobutyrylglycine	InChI=1S/C6H11NO3/c1-4(2)6(10)7-3-5(8)9/h4H,3H2,1-2H3,(H,7,10)(H,8,9)			0	2.38465e+06	923266	1.83161e+06	380032	831924	657427	0.38717	0.207485	0.790248	0.461634
1346	-1	94.997	1.13	1.59				0			0	3.48683e+07	1.40719e+07	4.7324e+07	2.63011e+07	5.39821e+07	2.30789e+07	0.403574	0.555767	0.42753	0.46229
1574	1	762.529	1.04	1.27	40	C4H76NO1P	PS(16:/18:1(9Z))	InChI=1S/C40H76NO10P/c1-3-5-7-9-11-13-15-17-18-20-22-24-26-28-30-32-39(43)51-36(34-49-52(46,47)50-35-37(41)40(44)45)33-48-38(42)31-29-27-25-23-21-19-16-14-12-10-8-6-4-2/h17-18,36-37H,3-16,19-35,41H2,1-2H3,(H,44,45)(H,46,47)/b18-17-/t36-,37+/m1/s1			0	7.49161e+06	3.35436e+06	7.31379e+06	2.63239e+06	6.38366e+06	3.71364e+06	0.447749	0.359921	0.581742	0.463137
1132	-1	187.041	1.12	1.29	11	C11H8O3	Isoplumbagin	InChI=1S/C11H8O3/c1-6-5-9(13)7-3-2-4-8(12)10(7)11(6)14/h2-5,12H,1H3			0	8.92068e+06	3.74005e+06	1.11056e+07	5.94079e+06	1.23946e+07	5.47015e+06	0.419256	0.534936	0.441333	0.465175
1744	1	681.997	1.13	1.29				0			0	3.42635e+06	1.66046e+06	5.09368e+06	1.83452e+06	3.28194e+06	1.81179e+06	0.484614	0.360156	0.552048	0.465606
250	1	116.071	8	8.8	5	C5H9NO2	L-Proline	InChI=1S/C5H9NO2/c7-5(8)4-2-1-3-6-4/h4,6H,1-3H2,(H,7,8)/t4-/m0/s1	0	pro-L	1	4.21686e+09	9.24765e+08	3.38993e+09	6.71226e+08	7.61712e+08	7.46287e+08	0.219302	0.198006	0.97975	0.465686
1822	1	623.955	1.13	1.27				0			0	2.85242e+06	1.3052e+06	3.61521e+06	1.52989e+06	2.27149e+06	1.17435e+06	0.457574	0.423182	0.516996	0.465917
699	-1	356.999	12.62	13.03				0			0	1.48154e+08	9.05886e+07	2.06612e+08	1.35187e+08	2.74148e+08	3.67942e+07	0.611448	0.654303	0.134213	0.466655
1836	1	615.449	1.18	1.3				0			0	4.3044e+06	1.27406e+06	4.55968e+06	1.35426e+06	2.929e+06	2.37229e+06	0.295991	0.297007	0.809933	0.467644
1046	-1	211.994	18.64	18.77	4	C4H8NO7P	L-Aspartyl-4-phosphate	InChI=1S/C4H8NO7P/c5-2(4(7)8)1-3(6)12-13(9,10)11/h2H,1,5H2,(H,7,8)(H2,9,10,11)			0	1.5337e+06	1.58262e+06	1.74077e+06	553504	1.88079e+06	74868.2	1.0319	0.317965	0.0531692	0.467677
1172	-1	173.017	12.44	12.74	9	C9H6N2S	Brassilexin	InChI=1S/C9H6N2S/c1-2-4-8-6(3-1)7-5-10-12-9(7)11-8/h1-5,11H			0	9.0157e+06	1.98763e+06	7.16367e+06	4.76626e+06	6.76476e+06	3.53185e+06	0.220463	0.665338	0.522096	0.469299
387	-1	836.543	1.06	1.25	46	C46H8NO1P	PS(18:/22:5(7Z,1Z,13Z,16Z,19Z))	InChI=1S/C46H80NO10P/c1-3-5-7-9-11-13-15-17-19-20-21-22-24-26-28-30-32-34-36-38-45(49)57-42(40-55-58(52,53)56-41-43(47)46(50)51)39-54-44(48)37-35-33-31-29-27-25-23-18-16-14-12-10-8-6-4-2/h5,7,11,13,17,19,21-22,26,28,42-43H,3-4,6,8-10,12,14-16,18,20,23-25,27,29-41,47H2,1-2H3,(H,50,51)(H,52,53)/b7-5-,13-11-,19-17-,22-21-,28-26-/t42-,43+/m1/s1	0		1	1.8386e+07	8.48374e+06	1.47415e+07	6.1659e+06	1.30573e+07	6.89991e+06	0.461425	0.41827	0.528432	0.469375
751	-1	328.937	12.32	12.52				0			0	9.40581e+06	5.57945e+06	6.83199e+06	701649	6.42473e+06	4.62905e+06	0.593192	0.102701	0.720504	0.472132
3385	1	89.0715	2.45	2.66	3	C3H8N2O	Dimethylurea	InChI=1S/C3H8N2O/c1-4-3(6)5-2/h1-2H3,(H2,4,5,6)	0		1	5.56215e+06	3.00047e+06	6.71188e+06	3.0303e+06	6.63002e+06	2.82578e+06	0.539444	0.451483	0.42621	0.472379
2766	1	243.026	12.62	13.04	6	C6H11O8P	Inositol cyclic phosphate	InChI=1S/C6H11O8P/c7-1-2(8)4(10)6-5(3(1)9)13-15(11,12)14-6/h1-10H,(H,11,12)/t1-,2-,3+,4+,5-,6+/m0/s1	D-Mannose 6-phosphate	man6p	1	2.23619e+08	9.07779e+07	2.17518e+08	1.50698e+08	2.64668e+08	8.47792e+07	0.405948	0.692806	0.320323	0.473026
3229	1	134.118	11.08	11.78				0			0	7.00232e+06	9.84127e+06	1.41323e+07	3169.54	1.15731e+07	62161	1.40543	0.00707598	0.0086407	0.473716
3360	1	100.112	9.73	11.06	6	C6H13N	Cyclohexylamine	InChI=1S/C6H13N/c7-6-4-2-1-3-5-6/h6H,1-5,7H2	0		1	1.05404e+08	1.17748e+08	1.62088e+08	1.43428e+07	1.05441e+08	2.30501e+07	1.1171	0.0884879	0.218607	0.474732
443	-1	760.513	1.07	1.36	40	C4H76NO1P	PS(16:/18:1(9Z))	InChI=1S/C40H76NO10P/c1-3-5-7-9-11-13-15-17-18-20-22-24-26-28-30-32-39(43)51-36(34-49-52(46,47)50-35-37(41)40(44)45)33-48-38(42)31-29-27-25-23-21-19-16-14-12-10-8-6-4-2/h17-18,36-37H,3-16,19-35,41H2,1-2H3,(H,44,45)(H,46,47)/b18-17-/t36-,37+/m1/s1			0	2.7502e+07	1.29441e+07	2.29946e+07	9.084e+06	2.10475e+07	1.17641e+07	0.470661	0.395049	0.55893	0.47488
160	1	278.064	12.63	13.77	6			0	0	gal1p/man1p/f6p	1	3.22782e+07	1.31929e+07	3.21066e+07	1.8024e+07	3.27005e+07	1.49518e+07	0.408726	0.56138	0.457233	0.47578
3330	1	112.051	12.28	12.56	4	C4H5N3O	Cytosine	InChI=1S/C4H5N3O/c5-3-1-2-6-4(8)7-3/h1-2H,(H3,5,6,7,8)	0		1	1.15435e+07	5.81837e+06	8.83536e+06	4.70634e+06	9.65917e+06	3.81419e+06	0.504037	0.532672	0.394877	0.477195
490	-1	673.481	1.04	1.22	37	C37H71O8P	PA(16:/18:1(11Z))	InChI=1S/C37H71O8P/c1-3-5-7-9-11-13-15-17-18-20-22-24-26-28-30-32-37(39)45-35(34-44-46(40,41)42)33-43-36(38)31-29-27-25-23-21-19-16-14-12-10-8-6-4-2/h13,15,35H,3-12,14,16-34H2,1-2H3,(H2,40,41,42)/b15-13-/t35-/m1/s1			0	6.6417e+06	2.74871e+06	6.67048e+06	2.01661e+06	3.2381e+06	2.33028e+06	0.413856	0.302318	0.719643	0.478606
422	-1	786.529	2.51	3.56	42	C42H78NO1P	PS(18:/18:2(9Z,12Z))	InChI=1S/C42H78NO10P/c1-3-5-7-9-11-13-15-17-19-21-23-25-27-29-31-33-40(44)50-35-38(36-51-54(48,49)52-37-39(43)42(46)47)53-41(45)34-32-30-28-26-24-22-20-18-16-14-12-10-8-6-4-2/h12,14,18,20,38-39H,3-11,13,15-17,19,21-37,43H2,1-2H3,(H,46,47)(H,48,49)/b14-12-,20-18-/t38-,39+/m1/s1			0	2.11001e+07	1.09921e+07	2.03598e+07	8.84061e+06	1.90853e+07	9.19444e+06	0.520952	0.434218	0.481754	0.478975
1942	1	557.85	1.16	1.32				0			0	9.00183e+06	3.38392e+06	1.33242e+07	2.97128e+06	4.7253e+06	3.9779e+06	0.375914	0.222999	0.841829	0.480247
1056	-1	211.988	14.09	14.26				0			0	3.49473e+06	1.77018e+06	3.54788e+06	342841	2.40399e+06	2.018e+06	0.506527	0.0966328	0.839438	0.480866
3382	1	90.0919	6.35	6.79	4	C4H11NO	Dimethylethanolamine	InChI=1S/C4H11NO/c1-5(2)3-4-6/h6H,3-4H2,1-2H3	0		1	1.06171e+08	6.29704e+07	1.00413e+08	5.20399e+07	1.2257e+08	4.06864e+07	0.593106	0.518258	0.331945	0.481103
2757	1	244.133	1.13	1.29	15	C15H17NO2	Agomelatine	InChI=1S/C15H17NO2/c1-11(17)16-9-8-13-5-3-4-12-6-7-14(18-2)10-15(12)13/h3-7,10H,8-9H2,1-2H3,(H,16,17)	0		1	1.7261e+06	1.12159e+06	2.67819e+06	1.26384e+06	2.65307e+06	858551	0.649779	0.471901	0.323607	0.481763
2532	1	315.08	9.24	10.33	16	C16H14N2O3S	Valdecoxib	InChI=1S/C16H14N2O3S/c1-11-15(12-7-9-14(10-8-12)22(17,19)20)16(18-21-11)13-5-3-2-4-6-13/h2-10H,1H3,(H2,17,19,20)			0	9.5263e+07	8.53911e+07	1.373e+08	3.66128e+07	1.36837e+08	3.88115e+07	0.896372	0.266664	0.283632	0.482222
1890	1	579.929	1.13	1.28				0			0	3.52663e+06	1.49005e+06	4.51597e+06	1.61879e+06	3.33251e+06	2.23133e+06	0.422514	0.35846	0.669564	0.483513
1179	-1	171.032	1.16	7.76				0			0	8.36993e+08	5.42464e+08	6.02346e+08	2.1379e+08	5.67061e+08	2.53768e+08	0.64811	0.35493	0.447515	0.483519
2351	1	384.083	9.66	10.29	16	C16H15F2N3O4S	Pantoprazole	InChI=1S/C16H15F2N3O4S/c1-23-13-5-6-19-12(14(13)24-2)8-26(22)16-20-10-4-3-9(25-15(17)18)7-11(10)21-16/h3-7,15H,8H2,1-2H3,(H,20,21)	HMDB:HMDB01542-1638 N-Acetyllactosamine/N-Acetyl-D-lactosamine		1	8.22657e+07	6.65896e+07	9.3706e+07	2.36549e+07	4.54332e+07	1.78766e+07	0.809446	0.252438	0.393469	0.485118
254	1	231.026	12.14	12.91	5	C5H11O8P	D-Ribulose 5-phosphate	InChI=1S/C5H11O8P/c6-1-3(7)5(9)4(8)2-13-14(10,11)12/h4-6,8-9H,1-2H2,(H2,10,11,12)/t4-,5+/m1/s1	0	ru5p-D	1	3.13807e+07	1.48887e+07	2.91765e+07	1.52529e+07	3.13436e+07	1.45304e+07	0.474454	0.522781	0.463584	0.48694
3234	1	134.027	2.69	4.45				0			0	1.4506e+08	8.91199e+07	1.13747e+08	5.42994e+07	1.15394e+08	4.28478e+07	0.614364	0.477371	0.371318	0.487685
1946	1	555.147	15.82	16.17				0			0	2.18425e+07	1.20278e+07	1.62244e+07	6.53275e+06	1.47671e+07	7.55399e+06	0.550663	0.40265	0.511543	0.488285
744	-1	333.06	12.53	12.81	9	C9H19O11P	1-(sn-Glycero-3-phospho)-1D-myo-inositol/Xanthotoxol arabinoside	InChI=1S/C9H19O11P/c10-1-3(11)2-19-21(17,18)20-9-7(15)5(13)4(12)6(14)8(9)16/h3-16H,1-2H2,(H,17,18)/t3-,4-,5-,6+,7-,8-,9-/m1/s1	0		1	2.34593e+07	1.17659e+07	1.26484e+07	4.7361e+06	1.04257e+07	6.16569e+06	0.501545	0.374441	0.591396	0.489127
1353	-1	91.022	1.85	2.23	3	C3H8OS	Cibulins	InChI=1S/C3H8OS/c1-2-3-5-4/h4H,2-3H2,1H3			0	1.61259e+07	6.59526e+06	1.3592e+07	8.55391e+06	1.63545e+07	7.14594e+06	0.408987	0.629336	0.436942	0.491755
390	-1	834.528	1.05	1.27	46	C46H78NO1P	PS(18:/22:6(4Z,7Z,1Z,13Z,16Z,19Z))	InChI=1S/C46H78NO10P/c1-3-5-7-9-11-13-15-17-19-20-21-22-24-26-28-30-32-34-36-38-45(49)57-42(40-55-58(52,53)56-41-43(47)46(50)51)39-54-44(48)37-35-33-31-29-27-25-23-18-16-14-12-10-8-6-4-2/h5,7,11,13,17,19,21-22,26,28,32,34,42-43H,3-4,6,8-10,12,14-16,18,20,23-25,27,29-31,33,35-41,47H2,1-2H3,(H,50,51)(H,52,53)/b7-5-,13-11-,19-17-,22-21-,28-26-,34-32-/t42-,43+/m1/s1			0	1.95836e+07	1.00439e+07	1.6795e+07	6.8948e+06	1.37499e+07	7.62293e+06	0.512874	0.410528	0.554399	0.4926
698	-1	357.173	0.87	1.05	21	C21H26O5	Malabaricone C	InChI=1S/C21H26O5/c22-16-13-12-15(14-20(16)26)8-5-3-1-2-4-6-9-17(23)21-18(24)10-7-11-19(21)25/h7,10-14,22,24-26H,1-6,8-9H2			0	5.40629e+06	2.02226e+06	5.2988e+06	2.43995e+06	4.38622e+06	2.82911e+06	0.374057	0.460471	0.644999	0.493176
1042	-1	211.989	13.89	14.03				0			0	3.03208e+06	2.03478e+06	1.31223e+06	652660	3.39071e+06	1.06175e+06	0.671082	0.497366	0.313136	0.493861
622	-1	445.017	12.41	12.78				0			0	8.52542e+07	3.73035e+07	8.28848e+07	4.71614e+07	9.5313e+07	4.53195e+07	0.437556	0.568999	0.47548	0.494012
1860	1	601.942	1.14	1.27				0			0	3.34746e+06	1.50917e+06	4.49731e+06	1.80426e+06	2.31513e+06	1.46117e+06	0.450842	0.401186	0.631139	0.494389
170	1	260.053	12.6	13.1	6	C6H14NO8P	Glucosamine-1P	InChI=1S/C6H14NO8P/c7-3-5(10)4(9)2(1-8)14-6(3)15-16(11,12)13/h2-6,8-10H,1,7H2,(H2,11,12,13)/t2-,3-,4-,5-,6+/m1/s1	0	gam6p	1	4.20205e+07	1.84654e+07	4.17161e+07	3.20403e+07	5.63632e+07	1.55523e+07	0.439437	0.768056	0.27593	0.494475
2290	1	406.132	9.69	10.05				0			0	2.09834e+07	1.13078e+07	1.79165e+07	7.58722e+06	1.78539e+07	9.30287e+06	0.538894	0.423476	0.521055	0.494475
3285	1	121.04	2.59	3.1				0			0	2.59694e+07	1.35129e+07	6.19664e+07	1.50685e+07	2.675e+07	1.93215e+07	0.520341	0.243172	0.722299	0.495271
1943	1	557.348	1.15	1.35				0			0	1.61404e+07	7.3179e+06	2.15689e+07	5.29886e+06	8.64574e+06	6.85822e+06	0.453392	0.245671	0.793248	0.497437
159	1	261.037	12.59	13.77	6	C6H13O9P	Fructose 6-phosphate	InChI=1S/C6H13O9P/c7-1-3(8)5(10)6(11)4(9)2-15-16(12,13)14/h4-7,9-11H,1-2H2,(H2,12,13,14)/t4-,5-,6-/m1/s1	D-myo-Inositol-1-phosphate/D-myo-Inositol-4-phosphate/D-Glucose 6-phosphate/D-Fructose 6-phosphate	gal1p/man1p/f6p	1	4.57865e+07	2.08522e+07	4.38318e+07	2.56158e+07	4.59544e+07	2.11464e+07	0.455422	0.584412	0.46016	0.499998
2049	1	513.322	1.13	1.32	24	C31H44O6	Carindone/1-Stearoylglycerophosphoglycerol	InChI=1S/C31H44O6/c1-16-21-14-19(28(5,6)36)10-12-30(21,8)26-22(23(16)32)25(34)31(37-26)15-29(7)11-9-18(27(3,4)35)13-20(29)17(2)24(31)33/h18-19,22,26,35-36H,9-15H2,1-8H3			0	2.37982e+07	1.29122e+07	3.45526e+07	7.51287e+06	1.63112e+07	1.21619e+07	0.542573	0.217433	0.745616	0.501874
2588	1	295.176	1.29	1.37				0			0	3.86759e+06	2.17566e+06	3.59445e+06	1.36711e+06	2.94422e+06	1.67125e+06	0.562536	0.380339	0.567637	0.503504
2928	1	213.016	12.53	12.89				0			0	1.11058e+07	5.43745e+06	1.18892e+07	8.69627e+06	1.2095e+07	3.6484e+06	0.489605	0.731444	0.301646	0.507565
3204	1	139.05	4.74	10.04	6	C6H6N2O2	Urocanic acid	InChI=1S/C6H6N2O2/c9-6(10)2-1-5-3-7-4-8-5/h1-4H,(H,7,8)(H,9,10)/b2-1+			0	2.00185e+08	1.20906e+08	4.80355e+08	9.9697e+07	1.44296e+08	1.03005e+08	0.603971	0.207549	0.71384	0.508453
3261	1	128.082	3.04	3.28				0			0	5.2572e+06	2.5923e+06	5.19736e+06	2.11885e+06	3.82897e+06	2.39206e+06	0.493095	0.407678	0.624726	0.5085
760	-1	325.349	0.88	1.09	22	C22H46O	Docosanol	InChI=1S/C22H46O/c1-2-3-4-5-6-7-8-9-10-11-12-13-14-15-16-17-18-19-20-21-22-23/h23H,2-22H2,1H3			0	1.33396e+06	1.14954e+06	1.79681e+06	856999	2.12172e+06	397938	0.861754	0.476957	0.187554	0.508755
1229	-1	152.986	12.36	12.66	4	C4H1S3	Methyl propyl trisulfide	InChI=1S/C4H10S3/c1-3-4-6-7-5-2/h3-4H2,1-2H3	0		1	1.34082e+07	6.33059e+06	8.75496e+06	1.74753e+06	5.90021e+06	5.04829e+06	0.472145	0.199605	0.855611	0.50912
3189	1	142.086	1.22	1.62	7	C7H11NO2	Ethosuximide	InChI=1S/C7H11NO2/c1-3-7(2)4-5(9)8-6(7)10/h3-4H2,1-2H3,(H,8,9,10)			0	1.17845e+07	7.66461e+06	1.22385e+07	3.78552e+06	1.00592e+07	5.74399e+06	0.650397	0.309313	0.57102	0.510243
1991	1	535.336	1.12	1.36				0			0	2.47651e+07	1.37185e+07	3.10005e+07	9.08017e+06	1.62845e+07	1.11434e+07	0.553943	0.292904	0.684296	0.510381
1158	-1	178.072	9.34	9.66	6	C6H13NO5	Glucosamine/7-Aminomethyl-7-carbaguanine	InChI=1S/C6H13NO5/c7-3-5(10)4(9)2(1-8)12-6(3)11/h2-6,8-11H,1,7H2/t2-,3-,4-,5-,6?/m1/s1			0	1.12431e+07	1.08838e+07	2.9824e+07	3.08837e+06	3.53863e+07	1.62855e+07	0.968044	0.103553	0.46022	0.510605
2211	1	447.283	1.13	1.31				0			0	2.49378e+07	1.08812e+07	3.79329e+07	8.74411e+06	1.70731e+07	1.47767e+07	0.436334	0.230515	0.865495	0.510781
1352	-1	91.022	1.06	1.82	3	C3H8OS	Cibulins	InChI=1S/C3H8OS/c1-2-3-5-4/h4H,2-3H2,1H3			0	1.27074e+08	5.61286e+07	1.21268e+08	7.13762e+07	1.35463e+08	6.80944e+07	0.441701	0.588582	0.502678	0.510987
2643	1	277.089	9.37	9.79	12	C12H18Cl2N2O	Clenbuterol	InChI=1S/C12H18Cl2N2O/c1-12(2,3)16-6-10(17)7-4-8(13)11(15)9(14)5-7/h4-5,10,16-17H,6,15H2,1-3H3	PyroGlu-Phe		1	2.74766e+08	1.6154e+08	1.93201e+08	6.71987e+07	1.48539e+08	8.90753e+07	0.587918	0.347818	0.599676	0.511804
1990	1	535.837	1.15	1.32				0			0	1.21443e+07	4.31217e+06	1.60467e+07	4.04294e+06	6.30404e+06	5.85398e+06	0.355078	0.251948	0.928608	0.511878
3423	1	70.0658	8.19	8.82	4	C4H7N	1-Pyrroline	InChI=1S/C4H7N/c1-2-4-5-3-1/h3H,1-2,4H2	0		1	7.89599e+07	1.88175e+07	6.44899e+07	1.50719e+07	1.59734e+07	1.69904e+07	0.238317	0.23371	1.06367	0.511899
423	-1	786.529	1.07	1.29	42	C42H78NO1P	PS(18:/18:2(9Z,12Z))	InChI=1S/C42H78NO10P/c1-3-5-7-9-11-13-15-17-19-21-23-25-27-29-31-33-40(44)50-35-38(36-51-54(48,49)52-37-39(43)42(46)47)53-41(45)34-32-30-28-26-24-22-20-18-16-14-12-10-8-6-4-2/h12,14,18,20,38-39H,3-11,13,15-17,19,21-37,43H2,1-2H3,(H,46,47)(H,48,49)/b14-12-,20-18-/t38-,39+/m1/s1			0	2.22665e+07	1.16833e+07	1.80077e+07	8.66415e+06	1.84024e+07	9.76806e+06	0.524703	0.481136	0.530802	0.512214
3376	1	97.0289	12.59	12.93	5	C5H4O2	2-Furancarboxaldehyde	InChI=1S/C5H4O2/c6-4-5-2-1-3-7-5/h1-4H	0		1	1.44675e+07	8.38647e+06	1.73025e+07	1.21568e+07	2.04806e+07	5.22158e+06	0.579677	0.702605	0.254953	0.512412
404	-1	810.528	1.06	1.26	44	C44H78NO1P	PS(18:/2:4(8Z,11Z,14Z,17Z))	InChI=1S/C44H78NO10P/c1-3-5-7-9-11-13-15-17-19-20-22-24-26-28-30-32-34-36-43(47)55-40(38-53-56(50,51)54-39-41(45)44(48)49)37-52-42(46)35-33-31-29-27-25-23-21-18-16-14-12-10-8-6-4-2/h5,7,11,13,17,19,22,24,40-41H,3-4,6,8-10,12,14-16,18,20-21,23,25-39,45H2,1-2H3,(H,48,49)(H,50,51)/b7-5-,13-11-,19-17-,24-22-/t40-,41+/m1/s1			0	8.06315e+06	3.63667e+06	5.9662e+06	3.18006e+06	6.30344e+06	3.49229e+06	0.451024	0.533012	0.554029	0.512688
3163	1	146.98	7.25	10.58				0			0	2.62317e+08	1.41016e+08	2.26627e+08	9.88816e+07	1.73602e+08	9.83188e+07	0.537577	0.436319	0.566347	0.513414
3176	1	145.05	12.63	13.01	6	C6H8O4	3-Hexenedioic acid	InChI=1S/C6H8O4/c7-5(8)3-1-2-4-6(9)10/h1-2H,3-4H2,(H,7,8)(H,9,10)/b2-1+	0		1	4.89929e+07	2.30762e+07	4.59342e+07	3.68841e+07	6.26618e+07	1.67495e+07	0.471012	0.802977	0.267301	0.513763
2113	1	491.18	10.37	10.56	21	C21H3O13	Phloroacetophenone 6'-[xylosyl-(1->6)-glucoside]	InChI=1S/C21H30O13/c1-8(22)14-11(30-3)4-9(29-2)5-12(14)33-21-19(28)17(26)16(25)13(34-21)7-32-20-18(27)15(24)10(23)6-31-20/h4-5,10,13,15-21,23-28H,6-7H2,1-3H3			0	1.6611e+06	1.19287e+06	1.18932e+06	509864	999046	396524	0.718121	0.428701	0.396903	0.514575
802	-1	306.058	4.95	5.62				0			0	6.14374e+07	3.38484e+07	4.1278e+07	1.77149e+07	3.40787e+07	1.9256e+07	0.550941	0.42916	0.565043	0.515048
2756	1	244.191	1.02	1.29	13	C13H25NO3	N-Undecanoylglycine	InChI=1S/C13H25NO3/c1-2-3-4-5-6-7-8-9-10-12(15)14-11-13(16)17/h2-11H2,1H3,(H,14,15)(H,16,17)	0		1	1.76541e+07	9.0208e+06	9.10527e+06	2.26309e+06	6.7932e+06	5.34925e+06	0.510975	0.248548	0.787441	0.515655
153	-1	259.023	13.3	13.7	6	C6H13O9P	Fructose 6-phosphate/Urolithin D	InChI=1S/C6H13O9P/c7-1-3(8)5(10)6(11)4(9)2-15-16(12,13)14/h4-7,9-11H,1-2H2,(H2,12,13,14)/t4-,5-,6-/m1/s1	MoNA:2286580 alpha-D-(+)-mannose-1-phosphate sodium salt hydrate/D-GLUCOSE 6-PHOSPHATE/D-Fructose 6-phosphate	g6p	1	6.04564e+07	3.55383e+07	5.5976e+07	2.48886e+07	5.25187e+07	2.71653e+07	0.587833	0.44463	0.517249	0.516571
2881	1	220.133	1.33	1.51	13	C13H17NO2	Tanakamine	InChI=1S/C13H17NO2/c1-13(2,16)11(8-15)10-7-14-12-6-4-3-5-9(10)12/h3-7,11,14-16H,8H2,1-2H3			0	4.23745e+06	1.64267e+06	3.12638e+06	2.01802e+06	3.07639e+06	1.58939e+06	0.387655	0.645481	0.516642	0.516593
1405	1	903.578	1.04	1.19				0			0	3.35467e+06	2.18122e+06	3.43374e+06	1.83815e+06	2.97504e+06	1.08879e+06	0.650204	0.535321	0.365973	0.517166
505	-1	647.064	12.13	12.31				0			0	7.766e+06	2.88071e+06	7.13605e+06	2.18987e+06	4.94879e+06	4.36151e+06	0.370939	0.306875	0.881328	0.519714
1438	1	837.546	1.04	1.19	43	C43H81O13P	PI(16:/18:1(11Z))	InChI=1S/C43H81O13P/c1-3-5-7-9-11-13-15-17-18-20-22-24-26-28-30-32-37(45)55-35(34-54-57(51,52)56-43-41(49)39(47)38(46)40(48)42(43)50)33-53-36(44)31-29-27-25-23-21-19-16-14-12-10-8-6-4-2/h13,15,35,38-43,46-50H,3-12,14,16-34H2,1-2H3,(H,51,52)/b15-13-/t35-,38?,39-,40?,41?,42?,43-/m1/s1			0	3.31914e+06	2.09068e+06	3.62443e+06	1.5972e+06	2.83385e+06	1.39522e+06	0.629886	0.440676	0.492339	0.520967
2454	1	344.091	9.53	10.13				0			0	1.6281e+07	1.05553e+07	1.18859e+07	3.97347e+06	6.22528e+06	3.61433e+06	0.648317	0.3343	0.580589	0.521069
2632	1	282.17	1.35	1.43				0			0	2.36306e+06	1.23015e+06	2.74303e+06	1.88765e+06	2.29696e+06	825048	0.520574	0.68816	0.359191	0.522642
2677	1	265.112	10.92	11.98				0			0	4.15023e+07	5.40067e+07	3.25961e+07	4.024e+06	4.20974e+07	6.16922e+06	1.30129	0.12345	0.146546	0.523763
1049	-1	211.99	10.25	10.53				0			0	1.75589e+06	1.40427e+06	2.7298e+06	1.28363e+06	3.20651e+06	973657	0.799746	0.470229	0.30365	0.524542
1495	1	804.602	1.11	1.24				0			0	2.42458e+06	1.3341e+06	2.36616e+06	1.05817e+06	2.36727e+06	1.37577e+06	0.550241	0.447212	0.581163	0.526205
1197	-1	165.041	1.04	3.01	5	C5H1O6	Arabinonic acid/3-Methylxanthine/Noradrenochrome o-semiquinone/S-Propyl 1-propanesulfinothioate	InChI=1S/C5H10O6/c6-1-2(7)3(8)4(9)5(10)11/h2-4,6-9H,1H2,(H,10,11)/t2-,3-,4+/m1/s1			0	1.03218e+08	5.28142e+07	1.21985e+08	6.15092e+07	1.05574e+08	5.94324e+07	0.511677	0.504237	0.562947	0.526287
2237	1	436.81	1.13	1.27				0			0	1.48926e+06	706437	3.38075e+06	1.07568e+06	2.45615e+06	1.93344e+06	0.474353	0.318178	0.787186	0.526572
2048	1	513.824	1.15	1.32				0			0	1.25521e+07	6.49545e+06	1.82549e+07	4.01806e+06	7.50565e+06	6.32294e+06	0.517478	0.220108	0.842423	0.52667
258	1	313.029	12.87	13.29	7	C9H16N2O5Se	Gamma-Glutamyl-Se-methylselenocysteine	InChI=1S/C9H16N2O5Se/c1-17-4-6(9(15)16)11-7(12)3-2-5(10)8(13)14/h5-6H,2-4,10H2,1H3,(H,11,12)(H,13,14)(H,15,16)	0	s7p	1	6.92953e+06	3.46005e+06	7.15517e+06	4.46882e+06	7.95273e+06	3.6447e+06	0.49932	0.624557	0.458296	0.527391
2240	1	436.308	1.12	1.29				0			0	4.09937e+06	2.19318e+06	8.57754e+06	2.38e+06	4.97921e+06	3.85247e+06	0.535004	0.277469	0.773711	0.528728
1448	1	832.503	1.15	1.26				0			0	3.23441e+06	2.07284e+06	6.43701e+06	517415	1.33744e+06	1.15842e+06	0.640869	0.0803812	0.866149	0.529133
317	-1	168.991	12	12.5	3	C3H7O6P	D-Glyceraldehyde 3-phosphate	InChI=1S/C3H7O6P/c4-1-3(5)2-9-10(6,7)8/h1,3,5H,2H2,(H2,6,7,8)	ReSpect:PT205890 DL-Glyceraldehyde 3-phosphate solution|Glyceraldehyde-3P|(2-hydroxy-3-oxopropyl) dihydrogen phosphate	dhap	1	7.44689e+08	3.45612e+08	7.24338e+08	4.34768e+08	9.16346e+08	4.79774e+08	0.464103	0.600228	0.523573	0.529301
2723	1	250.051	8.62	11.56				0			0	2.13731e+08	1.24723e+08	1.61787e+08	6.93969e+07	1.38741e+08	8.00331e+07	0.583548	0.42894	0.576852	0.52978
2500	1	330.073	11.13	11.87				0			0	1.83752e+08	1.01921e+08	1.50818e+08	5.84982e+07	9.79064e+07	6.35558e+07	0.554665	0.387872	0.649149	0.530562
1407	1	902.574	1.03	1.2				0			0	6.82171e+06	4.66439e+06	6.9904e+06	3.16829e+06	4.90159e+06	2.26457e+06	0.683756	0.453235	0.462007	0.532999
3196	1	140.986	1.36	1.65	3	C3H8S3	Methyl (methylthio)methyl disulfide	InChI=1S/C3H8S3/c1-4-3-6-5-2/h3H2,1-2H3			0	7.95977e+06	3.14097e+06	7.8802e+06	5.89324e+06	7.40429e+06	3396341	0.394606	0.747855	0.458699	0.53372
1156	-1	178.884	12.28	12.87				0			0	4.89384e+07	4.30861e+07	5.39198e+07	1.58725e+07	4.80359e+07	2.05464e+07	0.880415	0.294373	0.427729	0.534173
2111	1	491.309	1.14	1.31	25	C25H47O7P	1-(13Z,16Z-docosadienoyl)-glycero-3-phosphate	InChI=1S/C25H47O7P/c1-2-3-4-5-6-7-8-9-10-11-12-13-14-15-16-17-18-19-20-21-25(27)31-22-24(26)23-32-33(28,29)30/h6-7,9-10,24,26H,2-5,8,11-23H2,1H3,(H2,28,29,30)/b7-6-,10-9-/t24-/m1/s1			0	2.70965e+07	1.06079e+07	3.08776e+07	8.69721e+06	1.47636e+07	1.37234e+07	0.391486	0.281667	0.929544	0.534232
167	1	205.068	9.01	9.48				0	0		1	2.02436e+07	1.47001e+07	3.1281e+07	8.19118e+06	1.67214e+07	1.03406e+07	0.726158	0.261858	0.618405	0.535474
3185	1	142.948	15.99	16.7				0			0	2.33395e+07	1.96546e+07	2.51194e+07	8.24834e+06	2.48066e+07	1.08321e+07	0.842115	0.328365	0.436664	0.535715
3245	1	130.159	6.88	7.31				0			0	2.32588e+08	1.20531e+08	3.27545e+08	1.51525e+08	2.61592e+08	1.6438e+08	0.518218	0.46261	0.628381	0.536403
3181	1	144.066	12.2	13.01	6	C6H9NO3	Vinylacetylglycine	InChI=1S/C6H9NO3/c1-2-3-5(8)7-4-6(9)10/h2H,1,3-4H2,(H,7,8)(H,9,10)	1,2,3,4-tetradeuterio-5-nitro-6-(trideuteriomethyl)benzene		1	3.86704e+07	3.17389e+07	3.04681e+07	1.57018e+07	4.14847e+07	1.18616e+07	0.820756	0.515352	0.285926	0.540678
2222	1	442.338	1.14	1.29				0			0	5.74348e+06	2.62777e+06	5.20142e+06	2.90022e+06	4.6075e+06	2.79862e+06	0.457522	0.557582	0.607405	0.540837
524	-1	609.329	0.87	1.05				0			0	1.24007e+07	5.02995e+06	2.08632e+07	9.98651e+06	1.65834e+07	1.22738e+07	0.405618	0.478666	0.740124	0.541469
3346	1	104.071	7.54	10.61	4	C4H9NO2	Dimethylglycine	InChI=1S/C4H9NO2/c1-5(2)3-4(6)7/h3H2,1-2H3,(H,6,7)	0	dmgly	1	5.16898e+08	2.89795e+08	4.76702e+08	2.09533e+08	3.62022e+08	2.26705e+08	0.560644	0.439547	0.626219	0.542137
2748	1	246.149	1.03	1.34				0			0	9.21593e+06	6.05449e+06	9.11967e+06	4.25624e+06	1.21413e+07	6.1042e+06	0.656959	0.46671	0.502763	0.542144
816	-1	298.114	9.69	10.18				0			0	7.78263e+07	4.46388e+07	6.53613e+07	2.067e+07	4.40908e+07	3.25382e+07	0.57357	0.316242	0.737981	0.542598
2380	1	373.776	1.13	1.26				0			0	3.78805e+06	2.09759e+06	5.69983e+06	2.11402e+06	5.60052e+06	3.94845e+06	0.55374	0.370892	0.705016	0.543216
1915	1	571.428	1.12	1.28				0			0	8.16197e+06	3.76594e+06	1.16005e+07	3.2901e+06	5.51307e+06	4.88427e+06	0.461401	0.283616	0.885944	0.543654
1022	-1	212.158	2.82	3.06				0			0	2.44824e+06	1.06895e+06	1.88221e+06	891826	1.11887e+06	806648	0.436622	0.473818	0.720948	0.543796
3270	1	126.055	12.17	12.71				0			0	1.20566e+07	9.9338e+06	9.79445e+06	4.51365e+06	1.28994e+07	4.48798e+06	0.82393	0.460838	0.347921	0.54423
107	-1	322.044	12.6	13.1	9	C9H14N3O8P	Cytidine monophosphate	InChI=1S/C9H14N3O8P/c10-5-1-2-12(9(15)11-5)8-7(14)6(13)4(20-8)3-19-21(16,17)18/h1-2,4,6-8,13-14H,3H2,(H2,10,11,15)(H2,16,17,18)/t4-,6-,7-,8-/m1/s1	5'-CMP/CMP	cmp	1	9.03392e+07	3.82527e+07	7.47144e+07	4.43372e+07	6.04488e+07	3.72389e+07	0.423434	0.593423	0.616041	0.544299
1065	-1	208.016	1.17	1.39	10	C1H8ClNO2	4-Chloro-1H-indole-3-acetic acid	InChI=1S/C10H8ClNO2/c11-7-2-1-3-8-10(7)6(5-12-8)4-9(13)14/h1-3,5,12H,4H2,(H,13,14)			0	3.64744e+07	1.35329e+07	3.6042e+07	1.39757e+07	2.17931e+07	1.90692e+07	0.371025	0.38776	0.875011	0.544599
3278	1	123.092	3.18	3.57	7	C7H1N2	Trimethylpyrazine	InChI=1S/C7H10N2/c1-5-4-8-6(2)7(3)9-5/h4H,1-3H3	0		1	6.87682e+06	5.22268e+06	1.93696e+07	4.74275e+06	1.01358e+07	6.40377e+06	0.759461	0.244855	0.631799	0.545372
2830	1	232.119	1.35	1.51	10	C1H17NO5	Isovalerylglutamic acid	InChI=1S/C10H17NO5/c1-6(2)5-8(12)11-7(10(15)16)3-4-9(13)14/h6-7H,3-5H2,1-2H3,(H,11,12)(H,13,14)(H,15,16)/t7-/m0/s1			0	2.44711e+06	2.50403e+06	4.38464e+06	1.52335e+06	4.24274e+06	1.13097e+06	1.02326	0.347428	0.266565	0.545752
2160	1	469.361	1.11	1.28				0			0	5.94447e+06	2.64238e+06	7.06518e+06	2.59859e+06	4.88873e+06	4.06403e+06	0.444511	0.367802	0.831306	0.547873
3203	1	139.05	2.59	3.12	6	C6H6N2O2	Urocanic acid	InChI=1S/C6H6N2O2/c9-6(10)2-1-5-3-7-4-8-5/h1-4H,(H,7,8)(H,9,10)/b2-1+	4-Amino-2-(hydroxymethyl)phenol/Spectral Match to Butylphosphonic acid from NIST14		1	4.96056e+07	2.79266e+07	1.18593e+08	3.0904e+07	4.5528e+07	3.75501e+07	0.562972	0.260589	0.824771	0.549444
94	1	360.15	11.46	11.76				0	Spectral Match to Melibiose from NIST14/Melibiose		1	9.56574e+06	7.05495e+06	7.10366e+06	5.26795e+06	3.9122e+07	6.70396e+06	0.737522	0.741583	0.17136	0.550155
3329	1	112.051	12.67	13.09	4	C4H5N3O	Cytosine	InChI=1S/C4H5N3O/c5-3-1-2-6-4(8)7-3/h1-2H,(H3,5,6,7,8)	0		1	5.34248e+07	2.29414e+07	4.25099e+07	2.65551e+07	3.29969e+07	1.97663e+07	0.429414	0.624681	0.599034	0.551043
1001	-1	212.161	4.61	4.83				0			0	3.39307e+06	1.7886e+06	2.89148e+06	1.64062e+06	3.95569e+06	2.22781e+06	0.527134	0.567398	0.56319	0.552574
2109	1	491.875	1.12	1.25				0			0	3.92201e+06	1.3769e+06	4.77822e+06	2.08496e+06	3.02528e+06	2.64741e+06	0.351071	0.436347	0.875098	0.554172
530	-1	599.32	2.55	2.94	27	C27H53O12P	1-Stearoylglycerophosphoinositol	InChI=1S/C27H53O12P/c1-2-3-4-5-6-7-8-9-10-11-12-13-14-15-16-17-21(29)37-18-20(28)19-38-40(35,36)39-27-25(33)23(31)22(30)24(32)26(27)34/h20,22-28,30-34H,2-19H2,1H3,(H,35,36)/t20-,22-,23-,24+,25-,26-,27-/m1/s1	1-Octadecanoyl-sn-glycero-3-phospho-(1'-myo-inositol)		1	7.81334e+06	4.74656e+06	1.1038e+07	6.57729e+06	1.12136e+07	5.15525e+06	0.607495	0.595879	0.459731	0.554368
2660	1	272.132	1.15	1.27				0			0	2.125e+06	2.05456e+06	1.65572e+06	523985	1.34838e+06	512943	0.966855	0.31647	0.380413	0.55458
3214	1	137.046	12.39	12.89	4	C5H4N4O	Hypoxanthine/Erythronic acid/1-Pentanesulfenothioic acid	InChI=1S/C5H4N4O/c10-5-3-4(7-1-6-3)8-2-9-5/h1-2H,(H2,6,7,8,9,10)	HYPOXANTHINE		1	1.47507e+08	6.916e+07	1.5233e+08	1.29696e+08	1.6078e+08	5.60529e+07	0.468859	0.851415	0.348631	0.556302
2921	1	215.093	2.7	4.55				0			0	1.03314e+08	5.90616e+07	1.18063e+08	5.32239e+07	8.71876e+07	5.6611e+07	0.571671	0.450808	0.649301	0.55726
3029	1	191.049	1.36	1.58				0			0	1.68604e+07	1.09118e+07	8.12458e+06	5.46751e+06	1.66649e+07	5.86407e+06	0.647183	0.672959	0.351881	0.557341
1166	-1	174.029	1.22	1.36				0			0	2.51049e+06	1.2789e+06	3.0422e+06	1.86017e+06	3.32974e+06	1.86659e+06	0.509422	0.611454	0.560583	0.560486
885	-1	269.121	0.92	1.04				0			0	1.8433e+06	731467	2.49477e+06	1.95808e+06	3.28049e+06	1.64015e+06	0.396825	0.784874	0.499969	0.560556
855	-1	283.044	2.47	2.62				0			0	3.70269e+06	1.96611e+06	3.92609e+06	1.77696e+06	2.50243e+06	1.75194e+06	0.530996	0.452602	0.700095	0.561231
2592	1	294.58	11.96	12.23				0			0	4.6179e+06	2.39916e+06	4.90824e+06	1.23546e+06	3.43331e+06	3.13621e+06	0.519535	0.251711	0.913468	0.561571
111	-1	130.062	10.14	10.64	4	C4H9N3O2	Creatine	InChI=1S/C4H9N3O2/c1-7(4(5)6)2-3(8)9/h2H2,1H3,(H3,5,6)(H,8,9)	0	creat	1	777858	644569	433027	243764	691367	202700	0.828646	0.56293	0.293188	0.561588
1892	1	579.427	1.11	1.29				0			0	7.63607e+06	3.4504e+06	9.85276e+06	3.79648e+06	5.80708e+06	4.92717e+06	0.451856	0.385322	0.848476	0.561885
1307	-1	117.997	1.35	1.77				0			0	5.21793e+06	3.26552e+06	7.98729e+06	3.21885e+06	6.71108e+06	4.41559e+06	0.625828	0.402997	0.657955	0.56226
1484	1	810.555	1.08	1.23				0			0	4.75245e+06	1.65057e+06	4.44831e+06	1.94679e+06	4.41104e+06	3.98965e+06	0.34731	0.437647	0.904471	0.563143
1477	1	812.542	1.05	1.22	44	C44H78NO1P	PS(18:/2:4(8Z,11Z,14Z,17Z))	InChI=1S/C44H78NO10P/c1-3-5-7-9-11-13-15-17-19-20-22-24-26-28-30-32-34-36-43(47)55-40(38-53-56(50,51)54-39-41(45)44(48)49)37-52-42(46)35-33-31-29-27-25-23-21-18-16-14-12-10-8-6-4-2/h5,7,11,13,17,19,22,24,40-41H,3-4,6,8-10,12,14-16,18,20-21,23,25-39,45H2,1-2H3,(H,48,49)(H,50,51)/b7-5-,13-11-,19-17-,24-22-/t40-,41+/m1/s1			0	3.54282e+06	2.03577e+06	2.77012e+06	1.18927e+06	2.6932e+06	1.84641e+06	0.574617	0.429322	0.685581	0.563174
2813	1	234.077	8.92	10.59	12	C12H11NO4	Casimiroin	InChI=1S/C12H11NO4/c1-13-10(14)5-9(15-2)7-3-4-8-12(11(7)13)17-6-16-8/h3-5H,6H2,1-2H3			0	3.21913e+09	2.09446e+09	3.38617e+09	1.5025e+09	2.76436e+09	1.65424e+09	0.650629	0.443716	0.598416	0.564254
3134	1	158.118	1.3	1.46	8	C8H15NO2	Tranexamic Acid	InChI=1S/C8H15NO2/c9-5-6-1-3-7(4-2-6)8(10)11/h6-7H,1-5,9H2,(H,10,11)/t6-,7-			0	8.34187e+06	5.38776e+06	1.2422e+07	4.74633e+06	1.14607e+07	7.62401e+06	0.64587	0.382091	0.665232	0.564398
209	-1	347.04	12.38	12.92	10	C1H13N4O8P	Inosinic acid/2-O-(6-Phospho-alpha-mannosyl)-D-glycerate	InChI=1S/C10H13N4O8P/c15-6-4(1-21-23(18,19)20)22-10(7(6)16)14-3-13-5-8(14)11-2-12-9(5)17/h2-4,6-7,10,15-16H,1H2,(H,11,12,17)(H2,18,19,20)/t4-,6-,7-,10-/m1/s1	Inosine 5'-monophosphate/Inosine 5'-monophosphate (IMP)	imp	1	1.80467e+08	5.71924e+07	1.34497e+08	1.03746e+08	1.34653e+08	8.15289e+07	0.316913	0.771363	0.605473	0.564583
1965	1	547.405	1.09	1.25	34	C34H5N4O2	endo-1,4-beta-Xylanase	InChI=1S/C34H48N4O2/c1-5-37(6-2,27-29-17-11-9-12-18-29)23-15-21-35-31-25-34(40)32(26-33(31)39)36-22-16-24-38(7-3,8-4)28-30-19-13-10-14-20-30/h9-14,17-20,25-26H,5-8,15-16,21-24,27-28H2,1-4H3/p+2	0		1	3.4865e+06	1.75744e+06	4.87954e+06	2.80013e+06	4.84206e+06	2.9858e+06	0.50407	0.573851	0.616638	0.564853
2336	1	389.121	11.94	12.26	20	C2H2O8	5-Hydroxy-3,3',4',7,8-pentamethoxyflavone	InChI=1S/C20H20O8/c1-23-12-7-6-10(8-13(12)24-2)17-20(27-5)16(22)15-11(21)9-14(25-3)18(26-4)19(15)28-17/h6-9,21H,1-5H3	0		1	2.43744e+07	9.32573e+06	2.46789e+07	4.37937e+06	1.06951e+07	1.21386e+07	0.382603	0.177454	1.13498	0.565011
2559	1	305.588	9.37	9.71				0			0	6.07842e+06	6.96694e+06	7.9765e+06	1.93977e+06	8.80734e+06	2.75094e+06	1.14618	0.243185	0.312346	0.567236
2854	1	226.18	0.98	1.34				0			0	5.0575e+07	23543667	2.55654e+07	1.19125e+07	2.01804e+07	1.56559e+07	0.46552	0.465962	0.775795	0.569092
995	-1	213.012	3.26	6.24				0			0	2.75689e+08	1.37132e+08	2.72829e+08	1.26242e+08	1.86503e+08	1.39889e+08	0.497415	0.462716	0.750062	0.570064
2934	1	212.095	18.38	19				0			0	1.62388e+08	149027605	1.64419e+08	74233423	1.93317e+08	65934970	0.917723	0.45149	0.341071	0.570095
1017	-1	212.157	2.37	2.8				0			0	6.33031e+06	4.26719e+06	9.00006e+06	5.07664e+06	5.40178e+06	2.55683e+06	0.674089	0.564067	0.473331	0.570495
461	-1	732.482	1.1	1.32	38	C38H72NO1P	PS(14:/18:1(9Z))	InChI=1S/C38H72NO10P/c1-3-5-7-9-11-13-15-16-17-18-20-22-24-26-28-30-37(41)49-34(32-47-50(44,45)48-33-35(39)38(42)43)31-46-36(40)29-27-25-23-21-19-14-12-10-8-6-4-2/h16-17,34-35H,3-15,18-33,39H2,1-2H3,(H,42,43)(H,44,45)/b17-16-/t34-,35+/m1/s1			0	6.20586e+06	3.60516e+06	4.63041e+06	2.64053e+06	6.35939e+06	3.57549e+06	0.580928	0.570258	0.562238	0.571142
889	-1	268.916	12.11	12.52				0			0	2.53901e+08	1.61913e+08	2.36699e+08	1.02116e+08	2.39738e+08	1.54602e+08	0.637703	0.431418	0.644879	0.571333
2112	1	491.18	10.58	10.96	21	C21H3O13	Phloroacetophenone 6'-[xylosyl-(1->6)-glucoside]	InChI=1S/C21H30O13/c1-8(22)14-11(30-3)4-9(29-2)5-12(14)33-21-19(28)17(26)16(25)13(34-21)7-32-20-18(27)15(24)10(23)6-31-20/h4-5,10,13,15-21,23-28H,6-7H2,1-3H3	0		1	2.48304e+07	1.56001e+07	1.77905e+07	1.15682e+07	1.67586e+07	7.34254e+06	0.628264	0.650245	0.438134	0.572215
1096	-1	199.007	1.69	1.99	8	C8H8O4S	4-vinylphenol Sulfate	InChI=1S/C8H8O4S/c1-2-7-3-5-8(6-4-7)12-13(9,10)11/h2-6H,1H2,(H,9,10,11)	0		1	1.24484e+07	9.79778e+06	1.72662e+07	9.62837e+06	3.86851e+07	1.44249e+07	0.787068	0.557644	0.37288	0.572531
3028	1	191.091	1.35	1.44	8	C8H14O5	3-Hydroxysuberic acid	InChI=1S/C8H14O5/c9-6(5-8(12)13)3-1-2-4-7(10)11/h6,9H,1-5H2,(H,10,11)(H,12,13)			0	676849	117314	1.86204e+06	342142	1.00653e+06	1.37199e+06	0.173324	0.183746	1.36309	0.573386
717	-1	346.016	4.61	5.17				0			0	4.85558e+07	3.30528e+07	3.53275e+07	2.41918e+07	3.91315e+07	1.38981e+07	0.680717	0.684786	0.355165	0.573556
3026	1	192.102	1.34	1.65	11	C11H13NO2	5-Methoxytryptophol	InChI=1S/C11H13NO2/c1-14-9-2-3-11-10(6-9)8(4-5-13)7-12-11/h2-3,6-7,12-13H,4-5H2,1H3			0	1.06872e+07	4.15638e+06	9.11203e+06	5.83302e+06	8.38384e+06	5.81342e+06	0.388912	0.640145	0.693409	0.574155
2161	1	469.296	1.14	1.32	29	C29H4O5	(17alpha,23S)-17,23-Epoxy-29-hydroxy-27-norlanosta-1,8-diene-3,15,24-trione	InChI=1S/C29H40O5/c1-7-20(31)21-14-17(2)29(34-21)15-24(33)28(6)19-8-9-22-25(3,18(19)10-13-27(28,29)5)12-11-23(32)26(22,4)16-30/h11-12,17,21-22,30H,7-10,13-16H2,1-6H3			0	2.80387e+07	1.49161e+07	3.90961e+07	1.12169e+07	1.72318e+07	1.55854e+07	0.531983	0.286907	0.904457	0.574449
2218	1	445.165	9.24	9.54	22	C22H24N2O8	Doxycycline	InChI=1S/C22H24N2O8/c1-7-8-5-4-6-9(25)11(8)16(26)12-10(7)17(27)14-15(24(2)3)18(28)13(21(23)31)20(30)22(14,32)19(12)29/h4-7,10,14-15,17,25,27-29,32H,1-3H3,(H2,23,31)/t7-,10+,14+,15-,17-,22-/m0/s1	0		1	2.02349e+07	1.04706e+07	1.67273e+07	1.05112e+07	1.33407e+07	7.74494e+06	0.517454	0.628387	0.580548	0.575463
2259	1	425.269	1.14	1.3	20	C2H41O7P	1-heptadecanoyl-glycero-3-phosphate	InChI=1S/C20H41O7P/c1-2-3-4-5-6-7-8-9-10-11-12-13-14-15-16-20(22)26-17-19(21)18-27-28(23,24)25/h19,21H,2-18H2,1H3,(H2,23,24,25)/t19-/m1/s1			0	7.08615e+06	4.02391e+06	1.48304e+07	2.81061e+06	5.40833e+06	5.24277e+06	0.567855	0.189518	0.969388	0.575587
2440	1	347.218	1.34	1.43				0			0	4.77437e+06	3.31144e+06	5.68885e+06	2.97849e+06	5.10968e+06	2.60728e+06	0.693587	0.523565	0.510263	0.575805
220	1	365.105	10.66	11.15		C21H16O6	Gerberinol	InChI=1S/C21H16O6/c1-10-5-3-7-14-16(10)18(22)12(20(24)26-14)9-13-19(23)17-11(2)6-4-8-15(17)27-21(13)25/h3-8,22-23H,9H2,1-2H3	sucrose	isomaltu/sucr	1	1.11646e+08	2.07113e+07	1.39201e+08	1.82712e+07	3.55241e+07	5.02079e+07	0.185509	0.131257	1.41335	0.576705
3301	1	118.123	7.48	7.98	6	C6H15NO	2-Diethylaminoethanol	InChI=1S/C6H15NO/c1-3-7(4-2)5-6-8/h8H,3-6H2,1-2H3	0		1	1.17046e+07	7.71874e+06	1.29336e+07	7.83758e+06	1.79896e+07	8.36012e+06	0.659463	0.605988	0.464719	0.576723
2655	1	273.037	12.85	13.31				0			0	2.20443e+07	1.15003e+07	2.02492e+07	1.42978e+07	2.44958e+07	1.23266e+07	0.52169	0.706096	0.503216	0.577001
1708	1	702.504	1.28	1.41	38	C38H72NO8P	PC(14:1(9Z)/16:1(9Z))	InChI=1S/C38H72NO8P/c1-6-8-10-12-14-16-18-19-21-23-25-27-29-31-38(41)47-36(35-46-48(42,43)45-33-32-39(3,4)5)34-44-37(40)30-28-26-24-22-20-17-15-13-11-9-7-2/h13,15-16,18,36H,6-12,14,17,19-35H2,1-5H3/b15-13-,18-16-/t36-/m1/s1			0	9.26656e+06	6.43882e+06	9.04507e+06	5.45828e+06	1.16495e+07	5.04529e+06	0.694845	0.603454	0.43309	0.577129
910	-1	253.094	9.42	9.71	9	C9H18O8	Galactosylglycerol/Dyphylline	InChI=1S/C9H18O8/c10-1-4(12)3-16-9-8(15)7(14)6(13)5(2-11)17-9/h4-15H,1-3H2/t4?,5-,6+,7+,8-,9-/m1/s1	0		1	1.66987e+07	1.01339e+07	1.09729e+07	4.18606e+06	9.02116e+06	6.70314e+06	0.606867	0.381491	0.743046	0.577135
2841	1	228.269	5.19	5.82				0			0	2.72977e+07	1.47758e+07	4.71376e+07	1.2093e+07	1.89429e+07	1.77489e+07	0.541285	0.256547	0.936971	0.578267
967	-1	225.058	0.88	0.98				0			0	798249	180025	1.97318e+06	181389	483772	688246	0.225524	0.0919274	1.42267	0.580039
801	-1	307.137	0.89	1.09				0			0	5.92356e+06	2.13189e+06	6.10186e+06	2.68751e+06	5.34351e+06	5.02196e+06	0.3599	0.440441	0.939824	0.580055
2210	1	447.784	1.14	1.3				0			0	1.16061e+07	5.78017e+06	1.6085e+07	4.09868e+06	6.65039e+06	6.57488e+06	0.498028	0.254814	0.988645	0.580495
2549	1	308.091	1.36	1.63	10	C1H17N3O6S	Glutathione/Hallacridone	InChI=1S/C10H17N3O6S/c11-5(10(18)19)1-2-7(14)13-6(4-20)9(17)12-3-8(15)16/h5-6,20H,1-4,11H2,(H,12,17)(H,13,14)(H,15,16)(H,18,19)/t5-,6-/m0/s1			0	9.42791e+06	2.01804e+06	3.80728e+06	2.6221e+06	2.48132e+06	2.08274e+06	0.214049	0.688708	0.839369	0.580709
2263	1	423.183	4.46	7.4	25	C25H26O6	Mulberrin	InChI=1S/C25H26O6/c1-13(2)5-8-17-20(28)12-21(29)22-23(30)18(9-6-14(3)4)24(31-25(17)22)16-10-7-15(26)11-19(16)27/h5-7,10-12,26-29H,8-9H2,1-4H3			0	1.41824e+08	8.72093e+07	1.53842e+08	8.50171e+07	1.19173e+08	6.88345e+07	0.614911	0.552627	0.577599	0.581712
1236	-1	150.971	2.1	2.43	3	C3H4O5S	B-Sulfinyl pyruvate/3,5-Dimethyl-1,2,4-trithiolane	InChI=1S/C3H4O5S/c4-2(3(5)6)1-9(7)8/h1H2,(H,5,6)(H,7,8)	0		1	1.71236e+07	1.09879e+07	1.80565e+07	1.22435e+07	2.3808e+07	1.01285e+07	0.641681	0.678065	0.425423	0.581723
590	-1	493.027	12.11	12.44				0			0	1.26595e+08	5.31711e+07	1.15811e+08	5.86362e+07	1.04566e+08	8.58616e+07	0.42001	0.50631	0.821122	0.582481
2607	1	289.099	1.22	1.34				0			0	2.9207e+06	1.7008e+06	1.66836e+06	1.13824e+06	2.28098e+06	1.10876e+06	0.582326	0.682248	0.48609	0.583554
189	-1	282.084	8.11	9.19	10	C1H13N5O5	Guanosine	InChI=1S/C10H13N5O5/c11-10-13-7-4(8(19)14-10)12-2-15(7)9-6(18)5(17)3(1-16)20-9/h2-3,5-6,9,16-18H,1H2,(H3,11,13,14,19)/t3-,5-,6-,9-/m1/s1	GUANOSINE	gsn	1	1.21259e+08	6.99358e+07	7.68108e+07	4.47755e+07	4.76298e+07	2.83009e+07	0.576748	0.582933	0.594185	0.584622
1967	1	546.402	1.09	1.23				0			0	1.1293e+07	3.83819e+06	1.58226e+07	9.78491e+06	1.10992e+07	8.83856e+06	0.339874	0.618413	0.796323	0.58487
2926	1	213.099	2.75	3.83	7	C8H12N4O3	Glycyl-Histidine/D-Glycero-D-galacto-heptitol	InChI=1S/C8H12N4O3/c9-2-7(13)12-6(8(14)15)1-5-3-10-4-11-5/h3-4,6H,1-2,9H2,(H,10,11)(H,12,13)(H,14,15)			0	7.16998e+07	5.04049e+07	9.04313e+07	4.62063e+07	6.80216e+07	3.68588e+07	0.702999	0.510955	0.541869	0.585274
1004	-1	212.16	15.87	16.23				0			0	3.46816e+06	1.85882e+06	2.7606e+06	1951962	4.74769e+06	2.43857e+06	0.535965	0.707079	0.513633	0.585559
2675	1	266.089	4.58	5.15				0			0	1.19522e+07	9.91014e+06	8.33273e+06	5.99346e+06	1.08825e+07	2.26986e+06	0.82915	0.719267	0.208579	0.585665
1894	1	578.228	11.97	12.24				0			0	1.79112e+07	7.98714e+06	1.56004e+07	3.63469e+06	7.25384e+06	7.84329e+06	0.44593	0.232987	1.08126	0.586726
1062	-1	209.008	1.17	1.37	6	C6H7FO7	Fluorocitric acid	InChI=1S/C6H7FO7/c7-3(4(10)11)6(14,5(12)13)1-2(8)9/h3,14H,1H2,(H,8,9)(H,10,11)(H,12,13)			0	1.04806e+07	5.11857e+06	1.20021e+07	3.64483e+06	5.74002e+06	5.56862e+06	0.488385	0.303683	0.97014	0.587403
741	-1	334.958	13.78	14.07	6	C6H1O12P2	1D-myo-inositol 1,4-bisphosphate(4-)	InChI=1S/C6H14O12P2/c7-1-2(8)6(18-20(14,15)16)4(10)3(9)5(1)17-19(11,12)13/h1-10H,(H2,11,12,13)(H2,14,15,16)/p-4/t1-,2-,3-,4+,5?,6?/m1/s1	0		1	8.23944e+07	2.62142e+07	5.68334e+07	5.46427e+07	7.16056e+07	3.45588e+07	0.318155	0.961454	0.482628	0.587412
3022	1	193.002	2.56	4.4				0			0	3.10444e+08	1.85537e+08	3.73439e+08	1.80685e+08	2.60417e+08	1.77376e+08	0.597649	0.483841	0.681123	0.587538
2842	1	228.232	0.01	1.31				0			0	8.08761e+07	5.89446e+07	8.16646e+07	3.82311e+07	8.44769e+07	4.78365e+07	0.728826	0.468148	0.566268	0.587747
2795	1	236.073	8.63	10.86				0			0	1.5992e+08	1.2075e+08	1.60801e+08	7.93657e+07	1.63133e+08	8.44849e+07	0.755062	0.493566	0.51789	0.588839
256	-1	289.033	12.8	13.4	7	C7H15O1P	D-Sedoheptulose 7-phosphate	InChI=1S/C7H15O10P/c8-2-7(12)6(11)5(10)4(9)3(17-7)1-16-18(13,14)15/h3-6,8-12H,1-2H2,(H2,13,14,15)/t3-,4-,5-,6+,7?/m1/s1	MoNA:2356408 altro-Heptulose 7-phosphate/Acethydrazide, 2-(2-thienyl)-N2-(4-nitrobenzylideno)-	s7p	1	4.14566e+07	2.35001e+07	3.84632e+07	2.51328e+07	4.45343e+07	2.43424e+07	0.56686	0.653426	0.546598	0.588961
1873	1	590.428	1.09	1.26				0			0	1.50611e+07	5.75923e+06	1.96814e+07	1.02831e+07	1.48393e+07	1.27919e+07	0.382392	0.52248	0.862031	0.588967
834	-1	289.09	0.95	1.09	12	C12H18O8	Osmundalin	InChI=1S/C12H18O8/c1-5-6(2-3-8(14)18-5)19-12-11(17)10(16)9(15)7(4-13)20-12/h2-3,5-7,9-13,15-17H,4H2,1H3			0	4.07603e+06	1.94744e+06	5.02474e+06	1.69555e+06	2.811e+06	2.67652e+06	0.477779	0.33744	0.952159	0.589126
2843	1	228.232	2.35	3.21				0			0	1.92535e+07	1.16501e+07	2.1212e+07	1.09931e+07	2.15128e+07	1.39257e+07	0.605089	0.51825	0.647323	0.59022
2836	1	230.248	2.53	2.61				0			0	7.50339e+06	2.80863e+06	1.29859e+07	3.41729e+06	3.33845e+06	3.78379e+06	0.374315	0.263154	1.1334	0.590289
252	-1	229.011	12.01	13	5	C5H11O8P	D-Ribulose 5-phosphate	InChI=1S/C5H11O8P/c6-1-3(7)5(9)4(8)2-13-14(10,11)12/h4-6,8-9H,1-2H2,(H2,10,11,12)/t4-,5+/m1/s1	MoNA:2310026 Ribose 1-phosphic acid/D-Ribose 5-phosphate/Ribulose 5-phosphate	r5p/ru5p-D	1	2.74012e+08	1.2596e+08	1.89709e+08	1.11785e+08	1.76924e+08	1.27768e+08	0.459688	0.589245	0.722162	0.590365
2686	1	263.073	9.19	10.2				0			0	5.6369e+07	3.97523e+07	4.88834e+07	2.24523e+07	4.15087e+07	2.52061e+07	0.705216	0.459303	0.607248	0.590589
1548	1	774.61	1.1	1.26				0			0	2.77004e+06	1.25163e+06	3.38233e+06	1.17444e+06	1.39815e+06	1.37172e+06	0.451847	0.347228	0.981101	0.593392
2157	1	470.144	11.78	12.08				0			0	8.90251e+06	7.88053e+06	1.01922e+07	2.16702e+06	3.2833e+06	2.24164e+06	0.885204	0.212616	0.682741	0.59352
2582	1	298.097	12.1	12.43	11	C11H15N5O3S	5'-Methylthioadenosine	InChI=1S/C11H15N5O3S/c1-20-2-5-7(17)8(18)11(19-5)16-4-15-6-9(12)13-3-14-10(6)16/h3-5,7-8,11,17-18H,2H2,1H3,(H2,12,13,14)/t5-,7-,8-,11-/m1/s1	0	5mta	1	9.97796e+06	5.71505e+06	8.77782e+06	5.64069e+06	8.757e+06	4.96972e+06	0.572767	0.642607	0.567513	0.594296
2624	1	284.331	4.36	5.16				0			0	1.97313e+07	7.73142e+06	6.68038e+07	2.48527e+06	3.03207e+06	4.10921e+06	0.391835	0.0372025	1.35525	0.594762
2867	1	224.186	1.19	1.35				0			0	3.97889e+07	1.67533e+07	2.01373e+07	1.46535e+07	1.94435e+07	1.2429e+07	0.421056	0.727681	0.639236	0.595991
2110	1	491.811	1.14	1.32				0			0	1.15339e+07	7.71306e+06	2.0693e+07	4.41428e+06	9.51862e+06	8.64366e+06	0.66873	0.213323	0.90808	0.596711
1835	1	615.958	1.12	1.28				0			0	6.47697e+06	2.78071e+06	8.41087e+06	3.01809e+06	3.93129e+06	3.94386e+06	0.429322	0.358833	1.0032	0.597117
2722	1	250.051	16.47	17.38				0			0	1.83481e+07	1.13623e+07	1.52355e+07	6.61655e+06	1.22833e+07	9.06653e+06	0.619262	0.434285	0.738116	0.597221
1957	1	549.918	1.11	1.28				0			0	7.03147e+06	3.14838e+06	8.7048e+06	4.27138e+06	6.12095e+06	5.22257e+06	0.447756	0.490692	0.853229	0.597225
2245	1	433.834	1.12	1.25				0			0	2.46255e+06	1.11018e+06	1.83174e+06	1.57397e+06	2.47196e+06	1.19119e+06	0.450826	0.859272	0.481882	0.597326
1916	1	571.392	1.16	1.33				0			0	3.32503e+06	1.61241e+06	4.89073e+06	2.58777e+06	6.22252e+06	4.85305e+06	0.484932	0.529116	0.779918	0.597989
1802	1	637.971	1.13	1.28				0			0	4.13741e+06	2.86168e+06	7.12089e+06	2.66685e+06	4.75356e+06	3.46514e+06	0.69166	0.374511	0.728957	0.598376
2184	1	460.294	0.87	1.05				0			0	5.04882e+06	2.50098e+06	8.71899e+06	3.98302e+06	3.93467e+06	3.31749e+06	0.495358	0.456821	0.843145	0.598441
1209	-1	161.082	1.34	1.43	6	C6H18OSi2	Dimethicone/2-(1-Ethoxyethoxy)propanoic acid	InChI=1S/C6H18OSi2/c1-8(2,3)7-9(4,5)6/h1-6H3			0	2.16019e+06	1.00219e+06	1.54118e+06	846052	1.1301e+06	885578	0.463939	0.548964	0.783627	0.598843
1031	-1	211.993	0.03	1.83				0			0	2.17984e+07	1.59251e+07	2.81721e+07	1.15245e+07	4.04908e+07	2.66257e+07	0.730563	0.409077	0.657575	0.599071
1926	1	565.855	1.13	1.29				0			0	8.05431e+06	5.35867e+06	1.21674e+07	3.39214e+06	5.32524e+06	4.54351e+06	0.665317	0.27879	0.853203	0.599103
647	-1	406.002	11.16	11.78				0			0	3.96404e+07	2.69422e+07	3.4268e+07	1.50997e+07	2.43682e+07	1.65529e+07	0.679665	0.440635	0.679282	0.599861
2963	1	207.018	2.57	4.4				0			0	1.45983e+08	9.61167e+07	1.75731e+08	9.3258e+07	1.26233e+08	7.72716e+07	0.658411	0.530686	0.612134	0.60041
212	-1	179.056	11.87	12.25	6	C6H12O6	D-Glucose/Paraxanthine/Adrenochrome o-semiquinone	InChI=1S/C6H12O6/c7-1-2-3(8)4(9)5(10)6(11)12-2/h2-11H,1H2/t2-,3-,4+,5-,6?/m1/s1	D-FRUCTOSE		1	5.75884e+07	3.66742e+07	5.40559e+07	2.48115e+07	4.41729e+07	3.11874e+07	0.636833	0.458998	0.706029	0.60062
2510	1	324.274	1.13	1.26				0			0	2.50804e+06	1.30747e+06	2.55781e+06	1.32418e+06	1.75021e+06	1.3419e+06	0.521309	0.517699	0.766708	0.601905
2070	1	505.892	1.1	1.27				0			0	5.98345e+06	2.64801e+06	6.70637e+06	2.86049e+06	4.51772e+06	4.23398e+06	0.442555	0.426533	0.937195	0.602094
3312	1	116.071	12.12	14.05	5	C5H9NO2	L-Proline	InChI=1S/C5H9NO2/c7-5(8)4-2-1-3-6-4/h4,6H,1-3H2,(H,7,8)/t4-/m0/s1			0	2.80482e+07	1.70065e+07	2.76222e+07	1.66508e+07	2.14582e+07	1.28645e+07	0.606331	0.602805	0.599517	0.602884
221	1	343.123	11.49	12.07	12	C12H22O11	Melibiose	InChI=1S/C12H22O11/c13-1-3-5(14)8(17)10(19)12(23-3)21-2-4-6(15)7(16)9(18)11(20)22-4/h3-20H,1-2H2/t3-,4-,5+,6-,7+,8+,9-,10-,11?,12+/m1/s1	Lactose/HMDB:HMDB00186-293 Alpha-Lactose/Spectral Match to Lactose from NIST14	lcts/melb-D	1	1.30175e+07	8.06683e+06	7.3131e+06	7.42498e+06	6.07792e+07	1.06652e+07	0.619693	1.0153	0.175475	0.603489
765	-1	325.03	0.87	1.09				0			0	3.55641e+06	3.59148e+06	3.69402e+06	2.07488e+06	6.87752e+06	1.6538e+06	1.00986	0.561687	0.240465	0.604004
3192	1	141.113	3.9	4.42	6	C6H12N4	Metenamine	InChI=1S/C6H12N4/c1-7-2-9-4-8(1)5-10(3-7)6-9/h1-6H2	0		1	1.06489e+07	6.86088e+06	1.14498e+07	6.30039e+06	8.07168e+06	4.98942e+06	0.644282	0.550263	0.618139	0.604228
495	-1	665.391	0.87	1.02	36	C36H58O11	Lucyoside R	InChI=1S/C36H58O11/c1-31(2)13-19-18-7-8-23-32(3)14-20(39)28(47-29-27(43)26(42)25(41)21(16-37)46-29)33(4,17-38)22(32)9-10-35(23,6)34(18,5)11-12-36(19,30(44)45)15-24(31)40/h7,19-29,37-43H,8-17H2,1-6H3,(H,44,45)	0		1	7.82663e+06	4.66515e+06	1.3218e+07	3.79566e+06	7.93946e+06	7.44174e+06	0.596062	0.287159	0.93731	0.606844
2209	1	448.036	1.37	1.53				0			0	2.50626e+06	1.1265e+06	1.77708e+06	918999	1.25357e+06	1.07098e+06	0.449476	0.517141	0.854343	0.606986
98	-1	487.101	12.3	12.61	14	C14H26N4O11P2	Citicoline	InChI=1S/C14H26N4O11P2/c1-18(2,3)6-7-26-30(22,23)29-31(24,25)27-8-9-11(19)12(20)13(28-9)17-5-4-10(15)16-14(17)21/h4-5,9,11-13,19-20H,6-8H2,1-3H3,(H3-,15,16,21,22,23,24,25)/t9-,11-,12-,13-/m1/s1	Cytidine 5'-diphosphocholine	cdpchol	1	1.21001e+07	6.07879e+06	1.06647e+07	8.99552e+06	1.18759e+07	5.66176e+06	0.502374	0.843485	0.476745	0.607535
1308	-1	117.929	7.57	12.56				0			0	3.48631e+08	2.13065e+08	3.38386e+08	1.6985e+08	2.58731e+08	1.8381e+08	0.611147	0.50194	0.71043	0.607839
688	-1	365.999	12.14	12.5				0			0	1.3488e+07	9.15973e+06	1.49571e+07	8.46011e+06	2.3127e+07	1.3389e+07	0.679102	0.565627	0.578935	0.607888
2104	1	492.865	1.13	1.27				0			0	3.02986e+06	1.89874e+06	2.92489e+06	2.23426e+06	2.20066e+06	969661	0.626677	0.763878	0.440624	0.610393
997	-1	212.158	0.53	1.92				0			0	3.91302e+07	1.22404e+07	3.0474e+07	2.0598e+07	2.49103e+07	2.09958e+07	0.312811	0.67592	0.842856	0.610529
789	-1	311.024	0.87	1.09				0			0	5.56272e+06	4.9944e+06	5.21192e+06	2.82721e+06	8.22722e+06	3.22144e+06	0.897834	0.542451	0.391559	0.610615
271	1	127.05	2.6	3.16	5	C5H6N2O2	Thymine	InChI=1S/C5H6N2O2/c1-3-2-6-5(9)7-4(3)8/h2H,1H3,(H2,6,7,8,9)			0	722036	486338	900442	519196	494261	287536	0.673565	0.576601	0.581749	0.610638
1100	-1	197.027	0.86	1.09				0			0	1.41691e+07	7.35055e+06	1.62599e+07	8.41972e+06	1.37928e+07	1.09697e+07	0.518772	0.517822	0.795321	0.610638
2008	1	527.905	1.11	1.27				0			0	6.53439e+06	3.39996e+06	7.35899e+06	3.58483e+06	4.86679e+06	4.02076e+06	0.520318	0.487136	0.826161	0.611205
1596	1	752.558	2.22	2.56	43	C43H78NO7P	PE(O-18:1(1Z)/2:4(5Z,8Z,11Z,14Z))	InChI=1S/C43H78NO7P/c1-3-5-7-9-11-13-15-17-19-21-22-24-26-28-30-32-34-36-43(45)51-42(41-50-52(46,47)49-39-37-44)40-48-38-35-33-31-29-27-25-23-20-18-16-14-12-10-8-6-4-2/h11,13,17,19,22,24,28,30,35,38,42H,3-10,12,14-16,18,20-21,23,25-27,29,31-34,36-37,39-41,44H2,1-2H3,(H,46,47)/b13-11-,19-17-,24-22-,30-28-,38-35-/t42-/m1/s1			0	9.19631e+06	6.67721e+06	1.05411e+07	6.18048e+06	9.07724e+06	4.76309e+06	0.726075	0.586319	0.524729	0.612374
2010	1	527.402	1.1	1.27				0			0	9.72706e+06	4.87155e+06	1.25782e+07	5.30851e+06	7.69308e+06	7.03979e+06	0.500824	0.42204	0.91508	0.612648
1905	1	573.861	1.1	1.25				0			0	1.92703e+06	1.09393e+06	3.45393e+06	302072	1.14556e+06	1.35555e+06	0.567677	0.0874575	1.18331	0.612815
2635	1	279.206	1.29	1.44				0			0	3.06934e+06	2.40117e+06	3.75234e+06	1.61215e+06	3.01565e+06	1.89951e+06	0.782308	0.429638	0.629885	0.613944
3014	1	194.117	7.94	9.4	11	C11H15NO2	(R)-N-Methylsalsolinol	InChI=1S/C11H15NO2/c1-7-9-6-11(14)10(13)5-8(9)3-4-12(7)2/h5-7,13-14H,3-4H2,1-2H3/t7-/m1/s1			0	3.95011e+07	2.81501e+07	3.97068e+07	2.29548e+07	3.62889e+07	2.00117e+07	0.712641	0.578108	0.551456	0.614068
3064	1	182.19	7.06	8.01				0			0	2.56829e+08	1.63417e+08	2.73846e+08	1.57585e+08	2.38267e+08	1.50269e+08	0.636286	0.575451	0.630674	0.614137
1053	-1	211.989	14.39	14.64				0			0	6.33935e+06	2.06373e+06	3.85255e+06	4.3989e+06	5.12616e+06	1.93034e+06	0.325543	1.14182	0.376566	0.614642
210	1	349.054	12.4	12.9	10	C1H13N4O8P	Inosinic acid/2-O-(6-Phospho-alpha-mannosyl)-D-glycerate	InChI=1S/C10H13N4O8P/c15-6-4(1-21-23(18,19)20)22-10(7(6)16)14-3-13-5-8(14)11-2-12-9(5)17/h2-4,6-7,10,15-16H,1H2,(H,11,12,17)(H2,18,19,20)/t4-,6-,7-,10-/m1/s1	ReSpect:PT102580 Inosine-5'-monophosphate|IMP|5'-IMP|I-5'-P|5'-inosinate|Inosinic Acid|[(2R,3S,4R,5R)-3,4-dihydroxy-5-(6-oxo-3H-purin-9-yl)oxolan-2-yl]methyl dihydrogen phosphate/Inosine 5'-monophosphate/Spectral Match to Inosine 5'-monophosphate from NIST14	imp	1	3.57291e+08	1.75997e+08	3.93527e+08	3.50215e+08	4.10731e+08	1.90455e+08	0.492587	0.889938	0.463697	0.615408
241	1	335.064	12.2	12.41	11	C11H15N2O8P	Nicotinamide ribotide	InChI=1S/C11H15N2O8P/c12-10(16)6-2-1-3-13(4-6)11-9(15)8(14)7(21-11)5-20-22(17,18)19/h1-4,7-9,11,14-15H,5H2,(H3-,12,16,17,18,19)/t7-,8-,9-,11-/m1/s1	0		1	1.60582e+06	1.81469e+06	1.28774e+06	194272	1.82187e+06	1.03738e+06	1.13007	0.150863	0.569405	0.616778
3055	1	185.128	2.23	2.57				0			0	1.18738e+07	5.92265e+06	1.55667e+07	8.29674e+06	9.62917e+06	7.88329e+06	0.4988	0.532979	0.818689	0.616822
1847	1	609.38	1.12	1.29	37	C37H52O7	2-O-Protocatechuoylalphitolic acid	InChI=1S/C37H52O7/c1-20(2)22-12-15-37(32(42)43)17-16-35(6)23(29(22)37)9-11-28-34(5)19-26(44-31(41)21-8-10-24(38)25(39)18-21)30(40)33(3,4)27(34)13-14-36(28,35)7/h8,10,18,22-23,26-30,38-40H,1,9,11-17,19H2,2-7H3,(H,42,43)			0	6.61956e+06	4.88125e+06	8.25014e+06	3.02178e+06	3.93248e+06	2.94323e+06	0.737399	0.36627	0.748441	0.61737
1663	1	718.537	1.13	1.28	39	C39H76NO8P	PC(15:/16:1(9Z))	InChI=1S/C39H76NO8P/c1-6-8-10-12-14-16-18-20-22-24-26-28-30-32-39(42)48-37(36-47-49(43,44)46-34-33-40(3,4)5)35-45-38(41)31-29-27-25-23-21-19-17-15-13-11-9-7-2/h16,18,37H,6-15,17,19-36H2,1-5H3/b18-16-/t37-/m1/s1	1-Hexadecanoyl-2-(9Z-octadecenoyl)-sn-glycero-3-phosphoethanolamine/Spectral Match to 1-Hexadecanoyl-2-(9Z-octadecenoyl)-sn-glycero-3-phosphoethanolamine from NIST14		1	1.05376e+07	1.04072e+07	1.92165e+07	8.59171e+06	2.09631e+07	8.83354e+06	0.987627	0.447101	0.421386	0.618705
1036	-1	211.994	3.64	4.3	4	C4H8NO7P	L-Aspartyl-4-phosphate	InChI=1S/C4H8NO7P/c5-2(4(7)8)1-3(6)12-13(9,10)11/h2H,1,5H2,(H,7,8)(H2,9,10,11)			0	6.7591e+06	3.73488e+06	6.60237e+06	4.69266e+06	5.49556e+06	3.25959e+06	0.55257	0.710754	0.593132	0.618818
771	-1	321.152	0.92	1.08	14	C14H26O8	Butyl (S)-3-hydroxybutyrate glucoside	InChI=1S/C14H26O8/c1-3-4-5-20-10(16)6-8(2)21-14-13(19)12(18)11(17)9(7-15)22-14/h8-9,11-15,17-19H,3-7H2,1-2H3			0	4.40901e+06	1.8752e+06	5.81407e+06	3.11205e+06	5.13152e+06	4.59935e+06	0.42531	0.535261	0.896295	0.618955
86	-1	118.051	9.7	10.25	4	C4H9NO3	L-Threonine	InChI=1S/C4H9NO3/c1-2(6)3(5)4(7)8/h2-3,6H,5H2,1H3,(H,7,8)/t2-,3+/m1/s1	0	thr-L/athr-L/hom-L	1	1.03109e+08	6.45946e+07	8.46273e+07	3.6304e+07	6.17894e+07	4.9545e+07	0.62647	0.428987	0.801837	0.619098
2509	1	326.254	1.16	1.34				0			0	1.00169e+07	4.45862e+06	6.99238e+06	4.49209e+06	6.3814e+06	4.91476e+06	0.445108	0.642427	0.77017	0.619235
3027	1	191.128	1.19	1.39				0			0	1.41962e+07	1.0127e+07	1.30356e+07	7.53946e+06	1.20499e+07	6.82868e+06	0.713356	0.578375	0.566699	0.619477
3269	1	126.078	3.28	3.72				0			0	3.82608e+06	5.56381e+06	1.55654e+07	2.91711e+06	1.65976e+07	3.60367e+06	1.45418	0.18741	0.217119	0.61957
2142	1	479.192	4.44	5.42				0			0	1.0493e+08	8.32953e+07	8.33504e+07	5.84029e+07	8.86059e+07	3.23868e+07	0.793818	0.700691	0.365515	0.620008
2186	1	458.348	1.08	1.23				0			0	7.69319e+06	3.33828e+06	1.12797e+07	6.39852e+06	8.51396e+06	7.34134e+06	0.433926	0.567262	0.862271	0.621153
506	-1	645.45	1.04	1.21	35	C35H67O8P	Glycerol 1-(9Z-octadecenoate) 2-tetradecanoate 3-phosphate	InChI=1S/C35H67O8P/c1-3-5-7-9-11-13-15-16-17-18-20-21-23-25-27-29-34(36)41-31-33(32-42-44(38,39)40)43-35(37)30-28-26-24-22-19-14-12-10-8-6-4-2/h16-17,33H,3-15,18-32H2,1-2H3,(H2,38,39,40)/b17-16+			0	7.19817e+06	3.18696e+06	5.74774e+06	2.89541e+06	3.68568e+06	3.38647e+06	0.442746	0.503748	0.91882	0.621771
2768	1	242.636	3.77	4.91				0			0	3.93233e+07	2.329e+07	4.2981e+07	3.0285e+07	5.24339e+07	2.9868e+07	0.59227	0.704614	0.569631	0.622172
2185	1	458.823	1.12	1.28				0			0	6.53089e+06	3.53603e+06	1.1057e+07	4.7124e+06	6.27698e+06	5.64339e+06	0.541432	0.426192	0.899062	0.622228
1029	-1	211.99	11.12	13.23				0			0	2.66953e+07	2.27668e+07	3.40887e+07	1.40776e+07	2.90986e+07	1.76627e+07	0.852839	0.412971	0.606997	0.624269
1612	1	744.454	1.14	1.29				0			0	5.46083e+06	3.51932e+06	9.21245e+06	1.88684e+06	3.38692e+06	3.46949e+06	0.644466	0.204814	1.02438	0.624553
723	-1	343.159	0.88	1.08				0			0	4.54197e+06	2.26023e+06	6.80481e+06	3.18814e+06	5.00016e+06	4.55567e+06	0.497632	0.468513	0.911106	0.625751
1026	-1	211.994	16.39	17.49	4	C4H8NO7P	L-Aspartyl-4-phosphate	InChI=1S/C4H8NO7P/c5-2(4(7)8)1-3(6)12-13(9,10)11/h2H,1,5H2,(H,7,8)(H2,9,10,11)			0	1.04056e+07	7.79318e+06	1.20512e+07	5.92991e+06	1.17721e+07	7.52084e+06	0.748944	0.492059	0.63887	0.626624
122	1	244.093	7.4	7.8	9	C9H13N3O5	Cytidine	InChI=1S/C9H13N3O5/c10-5-1-2-12(9(16)11-5)8-7(15)6(14)4(3-13)17-8/h1-2,4,6-8,13-15H,3H2,(H2,10,11,16)/t4-,6-,7-,8-/m1/s1	Cytidine	cytd	1	2.43486e+07	1.19165e+07	2.72756e+07	1.18975e+07	1.66862e+07	1.59411e+07	0.489413	0.436195	0.955348	0.626985
3383	1	90.0555	8.2	9.05	3	C3H7NO2	Beta-Alanine	InChI=1S/C3H7NO2/c4-2-1-3(5)6/h1-2,4H2,(H,5,6)	0		1	1.19043e+07	7.91959e+06	1.15765e+07	5.85246e+06	9.36236e+06	6.65518e+06	0.665268	0.505548	0.710843	0.62722
2068	1	507.871	1.15	1.28				0			0	1.98965e+06	1.01527e+06	2.28355e+06	1.65277e+06	2.24999e+06	1.45898e+06	0.510277	0.723772	0.64844	0.627496
2381	1	373.275	1.11	1.28	24	C24H36O3	Cervonoyl ethanolamide	InChI=1S/C24H36O3/c1-2-3-4-5-6-7-8-9-10-11-12-13-14-15-16-17-18-19-20-21-24(26)27-23-22-25/h3-4,6-7,9-10,12-13,15-16,18-19,25H,2,5,8,11,14,17,20-23H2,1H3/b4-3-,7-6-,10-9-,13-12-,16-15-,19-18-			0	1.02249e+07	6.82457e+06	1.63615e+07	8.07243e+06	1.40688e+07	1.01603e+07	0.667444	0.493378	0.722187	0.62767
2446	1	345.087	1.35	2.43				0			0	4.22171e+08	2.88312e+08	3.93698e+08	2.17893e+08	3.40433e+08	2.20277e+08	0.682927	0.553453	0.647049	0.62781
503	-1	651.377	0.86	1.04				0			0	2.35303e+07	1.34496e+07	3.87475e+07	1.53594e+07	2.60282e+07	2.39436e+07	0.571587	0.396398	0.91991	0.629298
235	1	138.055	7	7.82	7	C7H7NO2	Trigonelline	InChI=1S/C7H7NO2/c1-8-4-2-3-6(5-8)7(9)10/h2-5H,1H3	Glycan Le-X Trisaccharide/Glycan A-Type II Tetrasaccharide	mnac	1	6.35421e+07	3.19459e+07	7.1959e+07	3.48569e+07	5.13333e+07	4.62474e+07	0.502752	0.484399	0.900924	0.629359
2769	1	242.636	5.04	5.37				0			0	5.82745e+06	2.69727e+06	5.39011e+06	2.88881e+06	5.26115e+06	4.69371e+06	0.462856	0.535947	0.892146	0.630316
3233	1	134.081	9.66	10.09	5	C5H11NO3	L-2-Amino-5-hydroxypentanoic acid	InChI=1S/C5H11NO3/c6-4(5(8)9)2-1-3-7/h4,7H,1-3,6H2,(H,8,9)	0		1	4.63974e+07	2.98114e+07	3.79255e+07	2.31316e+07	3.60996e+07	2.30873e+07	0.642522	0.609923	0.639545	0.630663
614	-1	454.976	12.72	13.04				0			0	7.09576e+06	7.05303e+06	1.35441e+07	1.17605e+07	2.32416e+07	755819	0.993978	0.868308	0.0325202	0.631602
1823	1	623.454	1.12	1.29	36	C36H62O8	(2R)-Ginsenoside Rh2	InChI=1S/C36H62O8/c1-20(2)10-9-14-36(8,42)21-11-16-35(7)27(21)22(38)18-25-33(5)15-13-26(32(3,4)24(33)12-17-34(25,35)6)44-31-30(41)29(40)28(39)23(19-37)43-31/h10,21-31,37-42H,9,11-19H2,1-8H3			0	4.06577e+06	2.64137e+06	6.50689e+06	2.73321e+06	2.8312e+06	2.34746e+06	0.64966	0.420048	0.829139	0.632949
2567	1	302.159	2.57	2.75				0			0	2.41221e+06	1.98962e+06	2.07682e+06	1.28786e+06	2.47747e+06	1.13595e+06	0.82481	0.62011	0.458514	0.634478
2029	1	522.32	1.25	1.36				0			0	2.56447e+06	1.17379e+06	1.56679e+06	665409	1.10575e+06	1.12917e+06	0.457714	0.424696	1.02118	0.63453
1441	1	836.543	1.03	1.2	46	C46H78NO1P	PS(18:/22:6(4Z,7Z,1Z,13Z,16Z,19Z))	InChI=1S/C46H78NO10P/c1-3-5-7-9-11-13-15-17-19-20-21-22-24-26-28-30-32-34-36-38-45(49)57-42(40-55-58(52,53)56-41-43(47)46(50)51)39-54-44(48)37-35-33-31-29-27-25-23-18-16-14-12-10-8-6-4-2/h5,7,11,13,17,19,21-22,26,28,32,34,42-43H,3-4,6,8-10,12,14-16,18,20,23-25,27,29-31,33,35-41,47H2,1-2H3,(H,50,51)(H,52,53)/b7-5-,13-11-,19-17-,22-21-,28-26-,34-32-/t42-,43+/m1/s1			0	6.30347e+06	4.87784e+06	7.27891e+06	4.19961e+06	6.27011e+06	3.4918e+06	0.773834	0.576955	0.556896	0.635895
1021	-1	212.158	17.8	18.18				0			0	5.189e+06	3210349	5.60308e+06	2.70472e+06	3.80562e+06	3.08972e+06	0.618683	0.48272	0.811882	0.637762
1363	-1	83.0502	1.24	1.68	5	C5H8O	Methyl propenyl ketone	InChI=1S/C5H8O/c1-3-4-5(2)6/h3-4H,1-2H3/b4-3+			0	1.99981e+06	1.12194e+06	1.79063e+06	1.21993e+06	2.08451e+06	1.39925e+06	0.561023	0.681283	0.67126	0.637855
3011	1	194.997	1.39	2.46				0			0	7.10858e+07	5.40549e+07	8.35195e+07	4.94271e+07	7.14034e+07	4.01617e+07	0.760418	0.591803	0.562463	0.638228
892	-1	266.9	13.74	14.11				0			0	1.39263e+08	7.09414e+07	1.257e+08	1.03228e+08	1.38075e+08	8.09332e+07	0.509406	0.821227	0.586154	0.638929
3009	1	194.997	2.57	4.4				0			0	1.06835e+08	7.22782e+07	1.16565e+08	6.98488e+07	1.05653e+08	6.77617e+07	0.676539	0.599228	0.64136	0.639043
3155	1	149.1	2.54	2.68	7	C7H16OS	R-3-(Methylthio)-1-hexanol	InChI=1S/C7H16OS/c1-3-4-7(9-2)5-6-8/h7-8H,3-6H2,1-2H3			0	2.64645e+06	1.69152e+06	2.3866e+06	1.37848e+06	2.04396e+06	1.43176e+06	0.639167	0.577592	0.700484	0.639081
3125	1	160.097	1.34	2.05	7	C7H13NO3	2-Methylbutyrylglycine	InChI=1S/C7H13NO3/c1-3-5(2)7(11)8-4-6(9)10/h5H,3-4H2,1-2H3,(H,8,11)(H,9,10)	Pregabalin		1	5.00743e+07	24230749	4.93793e+07	3.12511e+07	3.53401e+07	2.82981e+07	0.483896	0.632879	0.800734	0.63917
243	1	118.086	8	8.8	5	C5H11NO2	Betaine	InChI=1S/C5H11NO2/c1-6(2,3)4-5(7)8/h4H2,1-3H3	0	val-L/norval-L	1	7.45584e+08	9.24373e+07	5.3563e+08	1.29722e+08	95501070	1.4819e+08	0.12398	0.242186	1.55171	0.639291
2868	1	224.128	8.03	8.78	12	C12H17NO3	Cerulenin	InChI=1S/C12H17NO3/c1-2-3-4-5-6-7-8-9(14)10-11(16-10)12(13)15/h2-3,5-6,10-11H,4,7-8H2,1H3,(H2,13,15)/t10-,11-/m1/s1	Massbank:KNA00423 Isocitrate|Isocitric acid|1-Hydroxytricarballylic acid|1-Hydroxypropane-1,2,3-tricarboxylic acid|DL-Isocitric acid		1	1.05857e+08	5.80438e+07	9.95731e+07	5.45905e+07	7.02028e+07	5.77002e+07	0.548323	0.548245	0.821907	0.639492
269	1	447.027	12.41	12.7				0	0	thmpp	1	540419	555647	892767	697566	905026	50415.3	1.02818	0.781353	0.110494	0.640009
1989	1	535.902	1.13	1.26				0			0	3.97028e+06	1.78156e+06	5.39538e+06	2.61047e+06	3.80413e+06	3.75988e+06	0.448724	0.483835	0.988368	0.640309
510	-1	637.36	0.87	1.04	34	C34H54O11	26-Glucosyl-1,3,11,22-tetrahydroxyergosta-5,24-dien-26-oate	InChI=1S/C34H54O11/c1-15(16(2)31(43)45-32-30(42)29(41)28(40)25(14-35)44-32)10-23(37)17(3)21-8-9-22-20-7-6-18-11-19(36)12-26(39)34(18,5)27(20)24(38)13-33(21,22)4/h6,17,19-30,32,35-42H,7-14H2,1-5H3/b16-15-	0		1	3.53465e+07	2.07405e+07	5.77874e+07	2.51474e+07	4.07896e+07	3.66892e+07	0.586777	0.435171	0.899474	0.640474
257	1	291.047	12.87	13.29	7	C7H15O1P	D-Sedoheptulose 7-phosphate	InChI=1S/C7H15O10P/c8-2-7(12)6(11)5(10)4(9)3(17-7)1-16-18(13,14)15/h3-6,8-12H,1-2H2,(H2,13,14,15)/t3-,4-,5-,6+,7?/m1/s1	0	s7p	1	1.89753e+06	1.0722e+06	1.65555e+06	1.3012e+06	2.16782e+06	1.23677e+06	0.56505	0.785963	0.570515	0.640509
2277	1	416.266	0.86	1.22				0			0	7.02815e+06	3.68863e+06	1.02421e+07	5.90788e+06	6.40625e+06	5253994	0.524837	0.576824	0.820136	0.640599
291	-1	279.039	4.84	5.67				0	0	uri	1	1.05824e+09	6.30724e+08	6.79812e+08	4.57068e+08	6.49862e+08	4.24949e+08	0.596013	0.672346	0.653906	0.640755
661	-1	395.264	0.85	1.02				0			0	4.93888e+06	3.7525e+06	8.09143e+06	4.43323e+06	9.18127e+06	5.66052e+06	0.759787	0.547892	0.616529	0.641403
2312	1	395.288	1.09	1.28				0			0	6.49237e+07	3.56632e+07	9.32087e+07	5.78341e+07	8.7962e+07	6.63777e+07	0.549308	0.62048	0.754618	0.641469
1273	-1	133.992	1.51	1.99				0			0	9.69379e+07	4.47765e+07	1.45796e+08	8.37013e+07	1.07743e+08	9.57898e+07	0.461909	0.574097	0.889059	0.641688
2964	1	207.018	1.38	2.47				0			0	9.15229e+07	6.8252e+07	1.07457e+08	6.49991e+07	9.08164e+07	5.229e+07	0.745737	0.604882	0.575777	0.642132
575	-1	512.822	12.41	12.99				0			0	1.20979e+07	1.77202e+07	1.8315e+07	4.18792e+06	2.45984e+07	5.74077e+06	1.46473	0.228661	0.23338	0.642258
1006	-1	212.161	15.05	15.22				0			0	4.59525e+06	1.03294e+06	2.81835e+06	2.70409e+06	2.97854e+06	2.21181e+06	0.224783	0.959458	0.742584	0.642275
2927	1	213.016	12.14	12.42				0			0	7.00276e+06	3.69971e+06	6.50548e+06	4.66872e+06	7.00511e+06	4.7746e+06	0.528322	0.71766	0.681588	0.642523
218	1	204.124	1.31	1.67	10	C9H17NO4	L-Acetylcarnitine	InChI=1S/C9H17NO4/c1-7(11)14-8(5-9(12)13)6-10(2,3)4/h8H,5-6H2,1-4H3	0	acrn	1	1.05535e+07	7.7445e+06	1.11888e+07	5.80884e+06	8.54816e+06	5.7702e+06	0.733831	0.519165	0.675023	0.642673
2467	1	341.003	14.59	15.05	6	C6H14O12P2	1D-Myo-inositol 1,4-bisphosphate	InChI=1S/C6H14O12P2/c7-1-2(8)6(18-20(14,15)16)4(10)3(9)5(1)17-19(11,12)13/h1-10H,(H2,11,12,13)(H2,14,15,16)/t1-,2-,3-,4+,5+,6+/m1/s1	Massbank:KO002881 Fructose 1,6-diphosphate|D-Fructose 1,6-bisphosphate/D-myo-Inositol-1,2-diphosphate		1	7.32025e+07	4.30078e+07	7.24841e+07	3.59308e+07	6.86967e+07	5.80487e+07	0.587519	0.495706	0.845	0.642742
2124	1	483.842	1.13	1.3				0			0	3.05623e+07	1.74879e+07	4.23609e+07	2.5819e+07	4.27045e+07	3.18962e+07	0.572205	0.609501	0.746904	0.64287
1804	1	634.453	1.09	1.26				0			0	1.39193e+07	7.09444e+06	1.98918e+07	1.09343e+07	1.49722e+07	1.30257e+07	0.509685	0.549692	0.869992	0.643123
2515	1	322.993	14.59	15.05				0			0	7.06504e+07	4.09813e+07	7.035e+07	3.53654e+07	6.74399e+07	5.71215e+07	0.580057	0.502706	0.846999	0.643254
3024	1	193.002	1.37	2.51				0			0	1.86902e+08	1.4127e+08	2.18038e+08	1.31937e+08	1.84892e+08	1.05489e+08	0.755852	0.605111	0.570544	0.643836
938	-1	242.052	9.23	10.59				0			0	3.77179e+08	3.09417e+08	4.27758e+08	1.90607e+08	3.7943e+08	2.53011e+08	0.820344	0.445596	0.666818	0.644253
188	1	386.047	13.16	13.64				0	Guanosine 5'-monophosphate	gmp	1	1.70167e+07	7.34802e+06	1.68851e+07	1.54324e+07	1.80103e+07	1.05963e+07	0.431813	0.913968	0.58835	0.644711
999	-1	212.161	11.26	14.1				0			0	5.90651e+07	4.20782e+07	5.24734e+07	3.35449e+07	4.00789e+07	2.3371e+07	0.712404	0.639274	0.583124	0.644934
2159	1	469.797	1.15	1.31				0			0	9.97059e+06	7.18412e+06	1.78882e+07	4.08284e+06	8.29622e+06	8.20178e+06	0.720531	0.228242	0.988616	0.645796
3361	1	100.112	1.32	2.65	6	C6H13N	Cyclohexylamine	InChI=1S/C6H13N/c7-6-4-2-1-3-5-6/h6H,1-5,7H2			0	5.79048e+07	4.00944e+07	6.08759e+07	3.91772e+07	4.91584e+07	2.95998e+07	0.69242	0.643558	0.602131	0.646036
2086	1	499.371	1.12	1.27				0			0	2.88682e+06	1.85036e+06	2.61731e+06	1.85446e+06	2.82639e+06	1.66439e+06	0.640969	0.708537	0.588874	0.646127
120	-1	278.054	7.36	7.88		C8H14N3O6P	Cidofovir	InChI=1S/C8H14N3O6P/c9-7-1-2-11(8(13)10-7)3-6(4-12)17-5-18(14,15)16/h1-2,6,12H,3-5H2,(H2,9,10,13)(H2,14,15,16)/t6-/m0/s1	0	cytd	1	7.71685e+06	3.60449e+06	9.01826e+06	3.38828e+06	4.69705e+06	5.15665e+06	0.467094	0.375714	1.09785	0.646886
2456	1	343.296	2.55	2.67				0			0	6.96911e+06	3.21788e+06	1.41832e+07	4.8912e+06	5.16077e+06	5.86428e+06	0.461734	0.344859	1.13632	0.647638
2009	1	527.868	1.12	1.32				0			0	1.20193e+07	7.44566e+06	1.72395e+07	1.01969e+07	1.70512e+07	12493132	0.619477	0.591484	0.732684	0.647882
851	-1	283.138	0.87	1.07				0			0	4.5407e+07	2.42343e+07	6.44206e+07	3.75434e+07	5.94956e+07	4.92198e+07	0.533713	0.582786	0.827285	0.647928
2540	1	311.197	1.35	1.61				0			0	2.45873e+06	2.20058e+06	3.449e+06	1.78577e+06	2.98088e+06	1.58518e+06	0.895008	0.517763	0.531782	0.648185
2272	1	419.818	1.12	1.28				0			0	4.66109e+06	3.2983e+06	5.65624e+06	3.2745e+06	5.3178e+06	3.50094e+06	0.707624	0.578919	0.658344	0.648296
3183	1	143.118	10.25	10.77				0			0	1.92792e+07	433711	1.51803e+07	795312	628290	1.17627e+06	0.0224964	0.0523909	1.87218	0.649023
3135	1	158.096	0.01	11.92				0			0	7.13487e+08	4.26977e+08	6.11009e+08	3.99324e+08	5.71643e+08	3.98412e+08	0.598437	0.653548	0.69696	0.649648
1372	-1	79.5166	0.87	1.03				0			0	4.58336e+06	2.39822e+06	6.1037e+06	3.35237e+06	5.02211e+06	4.40615e+06	0.523245	0.549235	0.87735	0.649943
2701	1	256.227	1.15	1.32				0			0	9.96638e+06	3.1406e+06	4.0806e+06	2.6758e+06	3.20613e+06	3.14338e+06	0.31512	0.655738	0.980429	0.650429
2462	1	342.07	12.11	12.43				0			0	1.27653e+07	6.48782e+06	1.17529e+07	8.67655e+06	1.24626e+07	8.78562e+06	0.50824	0.738249	0.704961	0.650483
1856	1	605.549	0.87	1.14				0			0	1.803e+07	1.14794e+07	1.76766e+07	1.16909e+07	1.75741e+07	1.1505e+07	0.636682	0.661377	0.654658	0.650905
1591	1	755.542	1.25	1.38				0			0	6.44176e+06	3.1826e+06	4.61481e+06	5.06665e+06	7.15493e+06	2.58268e+06	0.494058	1.09791	0.360965	0.650978
1113	-1	194.906	9.69	10.87				0			0	8.80802e+07	4.32012e+07	8.53308e+07	5.0708e+07	6.31554e+07	5.48707e+07	0.490476	0.594252	0.868821	0.651183
2071	1	505.856	1.13	1.32				0			0	1.87731e+07	1.18009e+07	3.07125e+07	1.80019e+07	2.70567e+07	2.00473e+07	0.628608	0.586145	0.740937	0.651897
1089	-1	200.942	16.6	17.11				0			0	1.70058e+07	2.01325e+07	1.9643e+07	4.99567e+06	2.36694e+07	1.22537e+07	1.18386	0.254323	0.517703	0.651962
1985	1	537.195	10.63	10.91	26	C33H28O7	Asticolorin B/8-Hydroxypinoresinol 8-glucoside	InChI=1S/C33H28O7/c1-13-7-18(34)26-20(9-13)38-22-11-23-24(16(4)25(22)26)17-6-15(3)12-32(5)28-27-19(35)8-14(2)10-21(27)39-29(28)31(36)33(37,40-23)30(17)32/h6-11,17,30,34-35,37H,12H2,1-5H3	0		1	1.99778e+07	1.30776e+07	9.92109e+06	7.61901e+06	9.64019e+06	5.15842e+06	0.654607	0.767961	0.535095	0.652554
615	-1	454.15	4.92	5.49	20	C2H21N7O6	5,1-Methenyltetrahydrofolic acid	InChI=1S/C20H21N7O6/c21-20-24-16-15(18(31)25-20)27-9-26(8-12(27)7-22-16)11-3-1-10(2-4-11)17(30)23-13(19(32)33)5-6-14(28)29/h1-4,9,12-13H,5-8H2,(H6-,21,22,23,24,25,28,29,30,31,32,33)/t12-,13+/m1/s1	0		1	5.37171e+07	3.4706e+07	3.90326e+07	2.75229e+07	3.747e+07	2.27415e+07	0.646089	0.705126	0.606927	0.652714
2995	1	200.176	6.33	6.92	10	C1H21N3O	Diethylcarbamazine	InChI=1S/C10H21N3O/c1-4-12(5-2)10(14)13-8-6-11(3)7-9-13/h4-9H2,1-3H3	Pro-Arg-Lys		1	1.14079e+08	8.31431e+07	1.04584e+08	6.66662e+07	1.11774e+08	6.64827e+07	0.728821	0.637443	0.594796	0.653687
1914	1	571.893	1.16	1.3				0			0	1.72872e+06	960783	2.88521e+06	1.96624e+06	3.08782e+06	2.24797e+06	0.555778	0.681488	0.728013	0.655093
2130	1	482.405	1.3	1.34				0			0	310682	35304.2	32672.1	78543.1	181628	116940	0.321873	1	0.643845	0.655239
1913	1	571.932	1.12	1.28				0			0	7.30161e+06	3.21445e+06	8.61647e+06	4.2437e+06	4.50634e+06	4.65512e+06	0.440238	0.49251	1.03302	0.655255
1956	1	550.206	11.97	12.25				0			0	1.34242e+08	4.04289e+07	9.73811e+07	1.89052e+07	3.46014e+07	5.09238e+07	0.301164	0.194137	1.47172	0.655675
2676	1	265.165	1.19	1.37	12	C12H24O6	Hexyl glucoside	InChI=1S/C12H24O6/c1-2-3-4-5-6-17-12-11(16)10(15)9(14)8(7-13)18-12/h8-16H,2-7H2,1H3			0	3.16374e+07	2.29982e+07	3.02906e+07	1.75897e+07	2.78293e+07	1.83989e+07	0.72693	0.580698	0.661134	0.656254
2600	1	291.191	1.35	1.64				0			0	6.37758e+06	5.14703e+06	8.35933e+06	4.05468e+06	8.55635e+06	5.81626e+06	0.807051	0.485049	0.67976	0.657286
1157	-1	178.884	13.74	14.08				0			0	1.33663e+07	8.78179e+06	1.31411e+07	9.7952e+06	1.61152e+07	9.18502e+06	0.657009	0.745387	0.569959	0.657452
2571	1	301.097	1.07	1.25				0			0	8.73906e+06	5.76296e+06	7.24194e+06	4.64293e+06	6.94568e+06	4.66787e+06	0.659448	0.641117	0.672054	0.65754
1015	-1	212.156	13.41	14.21				0			0	1.81883e+07	1.16318e+07	1.16223e+07	6.49272e+06	8.89866e+06	6.89165e+06	0.639521	0.558643	0.774459	0.657541
944	-1	239.073	0.87	1.04				0			0	2.90497e+06	1.81356e+06	4.91996e+06	3.02082e+06	4.3766e+06	3.22252e+06	0.624295	0.613993	0.736306	0.658198
290	-1	111.02	2.84	3.26	4	C4H4N2O2	Uracil	InChI=1S/C4H4N2O2/c7-3-1-2-5-4(8)6-3/h1-2H,(H2,5,6,7,8)	0	ura	1	1.93712e+08	9.47575e+07	1.63789e+08	1.45935e+08	1.99005e+08	1.18465e+08	0.489167	0.890992	0.595285	0.658481
2987	1	203.048	11.95	12.2	9	C9H11ClO3	Chlorphenesin	InChI=1S/C9H11ClO3/c10-7-1-3-9(4-2-7)13-6-8(12)5-11/h1-4,8,11-12H,5-6H2			0	4.99576e+06	2.79776e+06	4.92312e+06	3.56344e+06	3.61569e+06	2.51189e+06	0.560028	0.723817	0.69472	0.659522
85	1	134.045	11.45	11.85	4	C4H7NO4	L-Aspartic acid	InChI=1S/C4H7NO4/c5-2(4(8)9)1-3(6)7/h2H,1,5H2,(H,6,7)(H,8,9)/t2-/m0/s1	0	asp-L	1	8.18504e+07	5.06818e+07	6.12091e+07	3.43304e+07	5.17917e+07	4.14089e+07	0.619201	0.56087	0.799528	0.659866
3240	1	132.077	10.65	11.01	4	C4H9N3O2	Creatine	InChI=1S/C4H9N3O2/c1-7(4(5)6)2-3(8)9/h2H2,1H3,(H3,5,6)(H,8,9)	0		1	4.6144e+06	2.8343e+06	5.56317e+06	3.50062e+06	5.68395e+06	4.18436e+06	0.614231	0.62925	0.736172	0.659884
2547	1	309.094	12.1	13.05	15	C15H16O7	4R,5R,6S-Trihydroxy-2-hydroxymethyl-2-cyclohexen-1-one 6-(2-hydroxy-6-methylbenzoate)	InChI=1S/C15H16O7/c1-7-3-2-4-9(17)11(7)15(21)22-14-12(19)8(6-16)5-10(18)13(14)20/h2-5,10,13-14,16-18,20H,6H2,1H3	0		1	6.75626e+07	4.45407e+07	4.78809e+07	4.74321e+07	5.54847e+07	1.83067e+07	0.659251	0.990627	0.329941	0.65994
2570	1	301.164	1.06	1.27				0			0	6.12936e+06	2.53525e+06	4.79994e+06	4.21531e+06	6.61678e+06	4.562e+06	0.413625	0.878201	0.68946	0.660428
1508	1	794.589	0.86	1.12				0			0	3.1408e+07	1.99555e+07	3.06107e+07	20438967	3.10015e+07	2.11187e+07	0.635366	0.667707	0.681214	0.661429
824	-1	295.137	0.84	1.17				0			0	6.97e+07	4.26341e+07	8.25294e+07	4.32768e+07	6.56839e+07	5.60084e+07	0.611681	0.524381	0.852696	0.662919
2231	1	439.314	1.11	1.29				0			0	1.06891e+08	6.50942e+07	1.60902e+08	9.52036e+07	1.45715e+08	1.1493e+08	0.60898	0.591687	0.788729	0.663132
260	1	106.05	11	11.3	3	C3H7NO3	L-Serine	InChI=1S/C3H7NO3/c4-2(1-5)3(6)7/h2,5H,1,4H2,(H,6,7)/t2-/m0/s1	serine	ser-L	1	2.85895e+07	1.78229e+07	3.62907e+07	1.59114e+07	1.67976e+07	1.55819e+07	0.623408	0.438442	0.927626	0.663159
190	1	284.099	8	9	10	C1H13N5O5	Guanosine	InChI=1S/C10H13N5O5/c11-10-13-7-4(8(19)14-10)12-2-15(7)9-6(18)5(17)3(1-16)20-9/h2-3,5-6,9,16-18H,1H2,(H3,11,13,14,19)/t3-,5-,6-,9-/m1/s1	Spectral Match to Guanosine from NIST14/Guanosine	gsn	1	3.08179e+08	2.51376e+08	2.26204e+08	1.42744e+08	1.79244e+08	9.74569e+07	0.81568	0.631042	0.543711	0.663478
2526	1	318.191	1.05	1.25				0			0	2.38841e+07	8.12661e+06	1.77926e+07	1.67303e+07	2.28549e+07	1.62617e+07	0.340252	0.940297	0.711521	0.664023
3081	1	176.091	3.94	4.82	7	C7H13NO4	N-Carboxyethyl-g-aminobutyric acid	InChI=1S/C7H13NO4/c9-6(10)2-1-4-8-5-3-7(11)12/h8H,1-5H2,(H,9,10)(H,11,12)			0	3.04572e+07	2.10627e+07	2.67247e+07	1.65846e+07	2.20519e+07	1.50236e+07	0.691549	0.620572	0.681286	0.664469
2003	1	529.381	1.14	1.3				0			0	2.69105e+06	1.29822e+06	3.62314e+06	2.23728e+06	3.05583e+06	2.73997e+06	0.482421	0.617496	0.896638	0.665518
1073	-1	205.043	2.52	2.62	10	C1H1N2OS	2-Methyl-3 or 5 or 6-(furfurylthio)pyrazine (mixture of isomers)	InChI=1S/C10H10N2OS/c1-8-10(12-5-4-11-8)14-7-9-3-2-6-13-9/h2-6H,7H2,1H3			0	1.9497e+06	1.30658e+06	2.39935e+06	881416	1.40501e+06	1.34804e+06	0.670143	0.367356	0.959455	0.665651
2856	1	226.144	1.35	1.67	12	C12H19NO3	Terbutaline	InChI=1S/C12H19NO3/c1-12(2,3)13-7-11(16)8-4-9(14)6-10(15)5-8/h4-6,11,13-16H,7H2,1-3H3			0	2.74389e+06	2.14307e+06	3.06213e+06	1.99746e+06	2.69755e+06	1.52325e+06	0.781036	0.652311	0.56468	0.666009
3322	1	113.108	10.2	12.1				0			0	2.30922e+07	2.08749e+07	2.97269e+07	1.42058e+07	2.6833e+07	1.65368e+07	0.903978	0.477877	0.616284	0.666046
1367	-1	82.9541	2.44	2.61				0			0	1.35147e+08	4.00244e+07	8.14809e+07	5.87327e+07	6.34005e+07	6.24297e+07	0.296155	0.720816	0.984687	0.667219
2974	1	204.138	1.39	1.52	13	C13H17NO	Crotamiton	InChI=1S/C13H17NO/c1-4-8-13(15)14(5-2)12-10-7-6-9-11(12)3/h4,6-10H,5H2,1-3H3			0	1.65074e+06	867069	1.5582e+06	1.2401e+06	1.13247e+06	771347	0.525259	0.795852	0.68112	0.66741
245	-1	166.975	13.7	14.15	3	C3H5O6P	Phosphoenolpyruvic acid	InChI=1S/C3H5O6P/c1-2(3(4)5)9-10(6,7)8/h1H2,(H,4,5)(H2,6,7,8)	0	pep	1	3.22223e+08	1.62725e+08	2.71029e+08	2.37927e+08	2.96345e+08	1.83694e+08	0.505009	0.877866	0.619865	0.66758
2275	1	417.803	1.11	1.29				0			0	4.26898e+07	2.6573e+07	7.01893e+07	4.10868e+07	6.12194e+07	4.86912e+07	0.622468	0.585371	0.795357	0.667732
753	-1	327.18	0.8	1.2	18	C2H26NO3	8-O-Methyloblongine/7-hydroxygranisetron	InChI=1S/C20H25NO3/c1-21(2)12-11-15-7-10-18(23-3)20(24-4)19(15)17(21)13-14-5-8-16(22)9-6-14/h5-10,17H,11-13H2,1-4H3/p+1	0		1	2.28668e+08	1.33098e+08	2.79649e+08	1.55335e+08	2.33963e+08	2.0265e+08	0.582058	0.555463	0.866163	0.667895
726	-1	343.072	1.35	2.18				0			0	1.41781e+08	1.04192e+08	1.15822e+08	7.11408e+07	1.05771e+08	6.9457e+07	0.734883	0.614222	0.656675	0.668593
2126	1	483.341	1.12	1.32				0			0	5.99398e+07	3.6812e+07	9.01975e+07	5.3412e+07	8.57593e+07	6.8563e+07	0.614149	0.592167	0.799482	0.668599
706	-1	353.218	0.85	1.04				0			0	2.95857e+07	1.88298e+07	3.65035e+07	1.89166e+07	3.21046e+07	2.74546e+07	0.636449	0.518213	0.855163	0.669942
3289	1	120.102	2.87	3.34				0			0	4.83331e+06	3.39446e+06	3.83396e+06	2.55357e+06	3.46278e+06	2.22545e+06	0.702306	0.66604	0.642677	0.670341
1317	-1	110.976	2.45	2.65				0			0	3.06789e+08	1.01938e+08	1.68513e+08	1.14254e+08	1.24671e+08	1.24789e+08	0.332274	0.678013	1.00095	0.670411
1030	-1	211.994	9.25	10.29	4	C4H8NO7P	L-Aspartyl-4-phosphate	InChI=1S/C4H8NO7P/c5-2(4(7)8)1-3(6)12-13(9,10)11/h2H,1,5H2,(H,7,8)(H2,9,10,11)			0	1.38938e+07	8.56555e+06	1.21897e+07	8.25278e+06	9.64234e+06	6.92968e+06	0.616499	0.677029	0.718672	0.670733
3324	1	113.06	1.03	1.34	6	C6H8O2	trans-1,2-Dihydrobenzene-1,2-diol	InChI=1S/C6H8O2/c7-5-3-1-2-4-6(5)8/h1-8H/t5-,6-/m1/s1	0		1	4.44963e+07	2.00541e+07	3.31451e+07	2.9274e+07	4.10932e+07	2.78762e+07	0.450691	0.883208	0.678365	0.670755
1409	1	898.606	1.13	1.26				0			0	1.79344e+06	919653	2.08527e+06	951716	2.38057e+06	2.49226e+06	0.512786	0.4564	1.04692	0.672034
3133	1	158.154	7.96	9.26				0			0	3.84896e+07	2.55823e+07	4.06248e+07	2.09522e+07	2.65801e+07	2.22353e+07	0.664655	0.515748	0.836538	0.672314
2182	1	461.327	1.11	1.3	28	C28H44O5	(3beta,5alpha,9alpha,14alpha,22E,24R)-3,5,9,14-Tetrahydroxyergosta-7,22-dien-6-one	InChI=1S/C28H44O5/c1-17(2)18(3)7-8-19(4)21-10-12-26(31)22-15-23(30)28(33)16-20(29)9-11-25(28,6)27(22,32)14-13-24(21,26)5/h7-8,15,17-21,29,31-33H,9-14,16H2,1-6H3/b8-7+			0	8.93174e+07	5.73501e+07	1.35211e+08	8.30189e+07	1.25736e+08	9.57063e+07	0.642093	0.613995	0.761168	0.672419
1035	-1	211.99	3.97	4.42				0			0	3.20919e+06	1.94222e+06	3.814e+06	3.24604e+06	3.81247e+06	2.13904e+06	0.605204	0.851087	0.561065	0.672452
3375	1	97.0288	12.1	12.48	5	C5H4O2	2-Furancarboxaldehyde	InChI=1S/C5H4O2/c6-4-5-2-1-3-7-5/h1-4H	0		1	1.27765e+07	6.20453e+06	1.11558e+07	8.4928e+06	9.56775e+06	7.37774e+06	0.485619	0.761291	0.771106	0.672672
1295	-1	125.061	1.28	1.44	7	C7H1O2	Methyl sorbate	InChI=1S/C7H10O2/c1-3-4-5-6-7(8)9-2/h3-6H,1-2H3/b4-3+,6-5+	0		1	1.89546e+06	782350	1.6327e+06	1.12137e+06	1.51572e+06	1.39435e+06	0.412749	0.686816	0.919925	0.673164
2421	1	356.076	11.23	11.89				0			0	2.24482e+07	1.46133e+07	1.92891e+07	1.12547e+07	1.54369e+07	1.21421e+07	0.650977	0.583472	0.786561	0.67367
1059	-1	210.91	11.6	11.91				0			0	1.56286e+07	1.1804e+07	1.51357e+07	1.02899e+07	1.49626e+07	8.78531e+06	0.755278	0.679842	0.587151	0.67409
2036	1	519.179	11.22	11.86				0			0	8.32994e+07	4.96514e+07	6.49e+07	4.02123e+07	4.971e+07	4.01173e+07	0.59606	0.619604	0.807026	0.67423
2859	1	226.083	10.56	10.97				0			0	1.44508e+07	8.28933e+06	9.10329e+06	6.49341e+06	8.68048e+06	6.38728e+06	0.573625	0.713304	0.73582	0.67425
2445	1	345.087	2.58	4.23				0			0	8.34625e+07	4.95375e+07	5.91804e+07	3.92236e+07	5.13702e+07	3.93815e+07	0.59353	0.66278	0.766621	0.674311
890	-1	267.105	0.89	1.13				0			0	4.65302e+06	3.31999e+06	7.16208e+06	3.99131e+06	7.36865e+06	5.55189e+06	0.713512	0.557284	0.753447	0.674748
946	-1	237.114	1.28	1.41	13	C13H18O4	2,2,4,4,-Tetramethyl-6-(1-oxopropyl)-1,3,5-cyclohexanetrione	InChI=1S/C13H18O4/c1-6-7(14)8-9(15)12(2,3)11(17)13(4,5)10(8)16/h8H,6H2,1-5H3			0	2.69004e+06	1.71293e+06	4.2767e+06	2.56077e+06	2.04052e+06	1.60963e+06	0.636765	0.598773	0.788829	0.674789
3154	1	150.059	2.55	2.67	5	C5H11NO2S	L-Methionine	InChI=1S/C5H11NO2S/c1-9-3-2-4(6)5(7)8/h4H,2-3,6H2,1H3,(H,7,8)/t4-/m0/s1			0	2.07226e+06	1.20007e+06	3.05269e+06	2.05299e+06	2.13436e+06	1.64979e+06	0.579113	0.67252	0.772967	0.674866
2179	1	463.844	1.13	1.28				0			0	4.68641e+06	2.8861e+06	5.71721e+06	3.9831e+06	5.50762e+06	3.94033e+06	0.615846	0.696687	0.715433	0.675988
924	-1	246.057	2.39	4.32				0			0	3.57967e+08	2.45684e+08	3.70827e+08	2.3686e+08	3.1473e+08	2.21249e+08	0.686333	0.638734	0.702981	0.676016
1007	-1	212.161	4.99	5.52				0			0	1.19833e+07	5.29077e+06	9.84218e+06	5.3043e+06	6.25901e+06	6.55954e+06	0.441513	0.538936	1.04802	0.676155
1777	1	659.984	1.13	1.27				0			0	3.41785e+06	1922059	4.43864e+06	2.24397e+06	3.07449e+06	2.95589e+06	0.562359	0.505555	0.961424	0.676446
1960	1	549.417	1.11	1.28				0			0	1.07518e+07	7.06688e+06	1.53936e+07	7.11313e+06	8.91626e+06	8.1155e+06	0.657275	0.462084	0.910191	0.676516
1429	1	846.292	1.02	1.2				0			0	2.91304e+07	2.46086e+07	3.86413e+07	2.14384e+07	3.04275e+07	19172493	0.844775	0.554807	0.630103	0.676562
113	1	162.112	9	10	7	C7H15NO3	L-Carnitine	InChI=1S/C7H15NO3/c1-8(2,3)5-6(9)4-7(10)11/h6,9H,4-5H2,1-3H3/t6-/m1/s1	L-Carnitine/Spectral Match to L-Carnitine from NIST14		1	2.18563e+08	1.36935e+08	1.94911e+08	1.40023e+08	1.95247e+08	1.34073e+08	0.626522	0.718392	0.68668	0.677198
516	-1	623.344	0.87	1.03				0			0	3.24333e+07	1.4181e+07	4.47568e+07	2.53919e+07	3.13752e+07	3.2229e+07	0.437235	0.56733	1.02721	0.677259
821	-1	297.153	0.85	1.06				0			0	2.93248e+09	1.68088e+09	3.61259e+09	2.19323e+09	3.15018e+09	2.68351e+09	0.573194	0.607106	0.85186	0.677387
3344	1	105.034	1.36	1.59				0			0	5.18895e+06	3.80157e+06	5.0925e+06	3.41543e+06	5.22483e+06	3.28645e+06	0.732629	0.670678	0.629006	0.677438
660	-1	397.226	0.86	1.04				0			0	5.02297e+06	3.27907e+06	1.08627e+07	5.20766e+06	4.8101e+06	4.33115e+06	0.652815	0.479408	0.900428	0.677551
50	-1	308.099	9.6	10.55	11	C11H19NO9	N-Acetylneuraminic acid/Glutamyl-Tyrosine	InChI=1S/C11H19NO9/c1-4(14)12-7-5(15)2-11(20,10(18)19)21-9(7)8(17)6(16)3-13/h5-9,13,15-17,20H,2-3H2,1H3,(H,12,14)(H,18,19)/t5-,6+,7+,8+,9+,11-/m0/s1	N-Acetylneuraminic Acid	acnam	1	1.40197e+08	9.64489e+07	1.13284e+08	6.18357e+07	8.70775e+07	6.95737e+07	0.687951	0.545848	0.798986	0.677595
261	1	360.15	10.66	11.15				0	Spectral Match to Palatinose from NIST14		1	2.07125e+07	4.18205e+06	3.06351e+07	4.38116e+06	8.05681e+06	1.36041e+07	0.201909	0.143011	1.68852	0.677814
3333	1	111.056	4.31	8.35	5	C5H6N2O	Imidazole-4-acetaldehyde	InChI=1S/C5H6N2O/c8-2-1-5-3-6-4-7-5/h2-4H,1H2,(H,6,7)			0	4.91701e+07	3.06703e+07	5.23079e+07	3.48361e+07	3.64856e+07	2.71434e+07	0.62376	0.665981	0.743947	0.677896
1142	-1	183.012	0.86	1.05				0			0	1.08789e+08	6.61381e+07	1.36767e+08	7.93742e+07	1.18965e+08	1.00628e+08	0.607951	0.580363	0.845866	0.67806
445	-1	758.498	1.09	1.31	40	C4H74NO1P	PS(16:/18:2(9Z,12Z))	InChI=1S/C40H74NO10P/c1-3-5-7-9-11-13-15-17-18-20-22-24-26-28-30-32-39(43)51-36(34-49-52(46,47)50-35-37(41)40(44)45)33-48-38(42)31-29-27-25-23-21-19-16-14-12-10-8-6-4-2/h11,13,17-18,36-37H,3-10,12,14-16,19-35,41H2,1-2H3,(H,44,45)(H,46,47)/b13-11-,18-17-/t36-,37+/m1/s1			0	7.60097e+06	5.07868e+06	5.42501e+06	3.62317e+06	6.87744e+06	4.80159e+06	0.668162	0.667864	0.698165	0.678064
1865	1	596.437	1.09	1.27				0			0	1.05066e+08	6.61093e+07	1.56523e+08	9.51996e+07	1.38571e+08	1.10413e+08	0.629215	0.608216	0.796795	0.678075
1038	-1	211.993	17.65	18.31	4	C4H8NO7P	L-Aspartyl-4-phosphate	InChI=1S/C4H8NO7P/c5-2(4(7)8)1-3(6)12-13(9,10)11/h2H,1,5H2,(H,7,8)(H2,9,10,11)			0	6.15666e+06	6.56606e+06	9.90062e+06	6.11876e+06	9.3863e+06	3.29369e+06	1.0665	0.618018	0.350904	0.678473
1131	-1	187.097	4.82	9.17	9	C9H16O4	Azelaic acid	InChI=1S/C9H16O4/c10-8(11)6-4-2-1-3-5-7-9(12)13/h1-7H2,(H,10,11)(H,12,13)	Nonanedioic acid		1	8.73727e+07	7.16388e+07	8.26867e+07	3.33067e+07	6.5574e+07	5.33179e+07	0.819923	0.402806	0.813095	0.678608
940	-1	241.144	0.97	1.14	13	C13H22O4	2-Carboxy-4-dodecanolide	InChI=1S/C13H22O4/c1-2-3-4-5-6-7-8-10-9-11(12(14)15)13(16)17-10/h10-11H,2-9H2,1H3,(H,14,15)			0	1.60061e+06	1.21056e+06	1.02002e+06	510430	1.16177e+06	909815	0.756312	0.500411	0.783129	0.679951
3020	1	193.143	2.1	2.42				0			0	1.31139e+06	1.08296e+06	1.89133e+06	1.02506e+06	1.74515e+06	1.17385e+06	0.82581	0.541978	0.67264	0.680143
763	-1	325.184	0.83	1.07	14	C18H3O3S	2-Dodecylbenzenesulfonic acid/Heptaethylene glycol	InChI=1S/C18H30O3S/c1-2-3-4-5-6-7-8-9-10-11-14-17-15-12-13-16-18(17)22(19,20)21/h12-13,15-16H,2-11,14H2,1H3,(H,19,20,21)	0		1	6.3136e+09	3.78022e+09	7.856e+09	4.46765e+09	6.55675e+09	5.73281e+09	0.598741	0.568693	0.874337	0.680591
3003	1	197.128	1.35	2.21	10	C1H16N2O2	2-Isopropyl-3,5-dimethoxy-6-methylpyrazine	InChI=1S/C10H16N2O2/c1-6(2)8-10(14-5)12-9(13-4)7(3)11-8/h6H,1-5H3			0	9.77412e+06	6.02533e+06	1.13036e+07	6.8853e+06	9.57957e+06	7.82364e+06	0.616457	0.609123	0.816701	0.680761
2181	1	461.829	1.12	1.3				0			0	4.15011e+07	2.87949e+07	6.52592e+07	3.788e+07	6.15746e+07	4.73141e+07	0.693836	0.580455	0.768403	0.680898
2073	1	505.354	1.14	1.33	30	C3H48O6	Protobassic acid	InChI=1S/C30H48O6/c1-25(2)9-11-30(24(35)36)12-10-28(5)17(18(30)13-25)7-8-21-26(3)14-20(33)23(34)27(4,16-31)22(26)19(32)15-29(21,28)6/h7,18-23,31-34H,8-16H2,1-6H3,(H,35,36)			0	3.87326e+07	2.55246e+07	5.76435e+07	3.29363e+07	5.04926e+07	4.1047e+07	0.658995	0.571379	0.81293	0.681101
3386	1	88.1127	7.98	9.86	5	C5H13N	3-Methyl-1-butylamine	InChI=1S/C5H13N/c1-5(2)3-4-6/h5H,3-4,6H2,1-2H3	0		1	1.17205e+08	8.77985e+07	1.20489e+08	7.95198e+07	1.16705e+08	7.40353e+07	0.7491	0.659977	0.634378	0.681152
1643	1	728.516	1.1	1.26	40	C4H74NO8P	PC(14:/18:3(6Z,9Z,12Z))/Spirolide F	InChI=1S/C40H74NO8P/c1-6-8-10-12-14-16-18-19-20-21-23-25-27-29-31-33-40(43)49-38(37-48-50(44,45)47-35-34-41(3,4)5)36-46-39(42)32-30-28-26-24-22-17-15-13-11-9-7-2/h14,16,19-20,23,25,38H,6-13,15,17-18,21-22,24,26-37H2,1-5H3/b16-14-,20-19-,25-23-/t38-/m1/s1			0	6.04078e+07	3.79905e+07	8.73648e+07	5.49314e+07	8.01261e+07	6.31441e+07	0.6289	0.628759	0.788059	0.681906
1020	-1	212.157	5.96	6.79				0			0	1.40427e+07	9.89905e+06	1.20607e+07	8.97887e+06	8.28055e+06	4.94089e+06	0.704927	0.744472	0.596687	0.682029
1740	1	684.489	1.1	1.28				0			0	8.89687e+07	5.70184e+07	1.24483e+08	7.88533e+07	1.10431e+08	8.52459e+07	0.640882	0.633448	0.771938	0.682089
781	-1	313.163	0.86	1.38	16	C16H26O6	(-)-trans-Carveol glucoside	InChI=1S/C16H26O6/c1-8(2)10-5-4-9(3)11(6-10)21-16-15(20)14(19)13(18)12(7-17)22-16/h4,10-20H,1,5-7H2,2-3H3/t10-,11+,12-,13-,14+,15-,16-/m1/s1	0		1	3.04858e+08	1.79557e+08	3.68473e+08	2.21236e+08	3.31171e+08	2.84059e+08	0.588987	0.600412	0.85774	0.68238
1780	1	656.399	1.12	1.28				0			0	5.14682e+06	3.78101e+06	8.98595e+06	2.45088e+06	4.21418e+06	4.38406e+06	0.734631	0.272745	1.04031	0.682562
248	1	124.039	2.64	3.52	6	C6H5NO2	Nicotinic acid	InChI=1S/C6H5NO2/c8-6(9)5-2-1-3-7-4-5/h1-4H,(H,8,9)			0	8.21163e+06	6.10052e+06	1.08416e+07	7.58208e+06	1.1988e+07	7.258e+06	0.742912	0.699348	0.605438	0.682566
798	-1	309.04	11.29	11.705	17	C17H1O6	De-O-methylsterigmatocystin	InChI=1S/C17H10O6/c18-8-2-1-3-10-13(8)15(20)14-9(19)6-11-12(16(14)22-10)7-4-5-21-17(7)23-11/h1-7,17-19H	0		1	2.15515e+07	1.75864e+07	1.8573e+07	9.87786e+06	1.7163e+07	1.21158e+07	0.816018	0.531839	0.705925	0.684594
1068	-1	207.012	1.16	2.38	6	C6H8O8	Garcinia acid	InChI=1S/C6H8O8/c7-2(8)1-6(14,5(12)13)3(9)4(10)11/h3,9,14H,1H2,(H,7,8)(H,10,11)(H,12,13)			0	1.3717e+09	8.5352e+08	1.65352e+09	9.21272e+08	1.29762e+09	1.13522e+09	0.622233	0.557158	0.874853	0.684748
1323	-1	105.038	1.25	1.8	4	C4H1OS	3-(Methylthio)-1-propanol	InChI=1S/C4H10OS/c1-6-4-2-3-5/h5H,2-4H2,1H3			0	1.4262e+07	1.025e+07	1.60653e+07	1.17333e+07	1.90324e+07	1.15192e+07	0.718696	0.730355	0.605244	0.684765
477	-1	701.746	16.68	17.14				0			0	7.13498e+06	1.38993e+07	1.14538e+07	0	1.60844e+07	1.57178e+06	1.94806	0.00873071	0.0977213	0.684836
1427	1	849.291	1.03	1.22				0			0	1.10203e+07	9.62471e+06	1.4386e+07	8.35715e+06	1.09465e+07	6.57207e+06	0.873362	0.580922	0.60038	0.684888
1877	1	587.867	1.13	1.27				0			0	5.7688e+06	3.6118e+06	9.24315e+06	2.84862e+06	3.3089e+06	3.7075e+06	0.626092	0.308188	1.12046	0.684914
288	1	325.043	12.09	12.43	9	C9H13N2O9P	Uridine 5'-monophosphate	InChI=1S/C9H13N2O9P/c12-5-1-2-11(9(15)10-5)8-7(14)6(13)4(20-8)3-19-21(16,17)18/h1-2,4,6-8,13-14H,3H2,(H,10,12,15)(H2,16,17,18)/t4-,6-,7-,8-/m1/s1	Uridine 5'-monophosphate	ump	1	2.23887e+08	1.20429e+08	2.06804e+08	1.65592e+08	2.14555e+08	1.53711e+08	0.537902	0.800719	0.71642	0.685014
3300	1	119.086	3.15	3.34	9	C9H1	Indane	InChI=1S/C9H10/c1-2-5-9-7-3-6-8(9)4-1/h1-2,4-5H,3,6-7H2	0		1	4.35275e+06	2.95122e+06	4.44124e+06	3.13193e+06	3.78331e+06	2.54216e+06	0.678013	0.705193	0.671943	0.68505
3314	1	116.071	2.55	3.49	5	C5H9NO2	L-Proline	InChI=1S/C5H9NO2/c7-5(8)4-2-1-3-6-4/h4,6H,1-3H2,(H,7,8)/t4-/m0/s1			0	5.34315e+07	3.60628e+07	6.27294e+07	3.74384e+07	4.85754e+07	3.80801e+07	0.674936	0.596824	0.783938	0.685233
3063	1	183.149	1.13	1.28				0			0	9.8555e+06	7.98019e+06	1.36912e+07	9.18942e+06	1.59166e+07	9.15842e+06	0.809719	0.67119	0.5754	0.685436
3339	1	106.087	4.68	5.29	4	C4H11NO2	Diethanolamine	InChI=1S/C4H11NO2/c6-3-1-5-2-4-7/h5-7H,1-4H2	0		1	1.64108e+07	1.23682e+07	1.58804e+07	9.11236e+06	1.31928e+07	9.63285e+06	0.753667	0.573812	0.730159	0.685879
3193	1	141	0.01	19				0			0	1.77098e+09	1.23692e+09	1.77919e+09	1.18072e+09	1.60939e+09	1.11953e+09	0.698442	0.663628	0.69562	0.685897
667	-1	387.185	0.86	1.04				0			0	3.00654e+07	2.14264e+07	4.20481e+07	2.31733e+07	3.69509e+07	2.93495e+07	0.712661	0.551113	0.794284	0.68602
859	-1	281.122	0.86	1.11				0			0	1.85394e+07	1.14733e+07	2.22322e+07	1.31317e+07	1.67699e+07	1.42329e+07	0.618862	0.590662	0.848719	0.686081
454	-1	742.54	2.3	2.72	41	C41H78NO8P	PC(15:/18:2(9Z,12Z))	InChI=1S/C41H78NO8P/c1-6-8-10-12-14-16-18-20-21-22-24-26-28-30-32-34-41(44)50-39(38-49-51(45,46)48-36-35-42(3,4)5)37-47-40(43)33-31-29-27-25-23-19-17-15-13-11-9-7-2/h14,16,20-21,39H,6-13,15,17-19,22-38H2,1-5H3/b16-14-,21-20-/t39-/m1/s1	1-Stearoyl-2-linoleoyl-sn-glycero-3-phosphoethanolamine		1	5.73159e+06	4.18964e+06	6.18086e+06	4.61351e+06	6.38917e+06	3.71949e+06	0.730974	0.746419	0.582155	0.686516
3338	1	106.087	3.15	3.45	4	C4H11NO2	Diethanolamine	InChI=1S/C4H11NO2/c6-3-1-5-2-4-7/h5-7H,1-4H2	0		1	5.34025e+06	3.3973e+06	5.32335e+06	2.89454e+06	4.15591e+06	3.65988e+06	0.636169	0.543745	0.880644	0.686852
3374	1	97.9918	7.9	16.97		H3NO3S	Amidosulfonic acid	InChI=1S/H3NO3S/c1-5(2,3)4/h(H3,1,2,3,4)			0	7.92765e+08	5.69478e+08	7.78648e+08	4.99103e+08	6.98864e+08	4.90225e+08	0.718343	0.640987	0.701459	0.68693
112	1	132.077	10.2	10.5	4	C4H9N3O2	Creatine	InChI=1S/C4H9N3O2/c1-7(4(5)6)2-3(8)9/h2H2,1H3,(H3,5,6)(H,8,9)	0	3gudppa/creat	1	5.77412e+08	4.53583e+08	4.68283e+08	3.12259e+08	5.0422e+08	307885624	0.785546	0.666817	0.610617	0.68766
2647	1	275.196	2.78	3.62				0			0	7.11104e+07	5.15448e+07	6.15692e+07	3.6684e+07	5.18346e+07	3.85518e+07	0.724856	0.595818	0.743745	0.68814
1418	1	860.6	1.12	1.37				0			0	9.17767e+06	7.85288e+06	2.08425e+07	1.17054e+07	1.59597e+07	1.03592e+07	0.855651	0.56161	0.649085	0.688782
2919	1	215.093	0.51	0.71				0			0	1.45813e+07	6.87085e+06	8.19305e+06	7.29544e+06	1.04599e+07	7.37263e+06	0.471211	0.890443	0.704846	0.688833
102	1	206.056	11.76	12.55				0	Phosphocholine		1	1.48112e+08	9.63703e+07	1.33693e+08	6.41899e+07	9.3423e+07	8.74443e+07	0.650658	0.48013	0.936004	0.68893
2892	1	219.041	7.25	8.08				0			0	3.63416e+07	7.18328e+07	2.46504e+07	1.30162e+06	3.11816e+07	1.21027e+06	1.9766	0.0528033	0.0388134	0.689405
2271	1	420.332	1.07	1.27				0			0	2.97309e+07	1.93304e+07	4.47855e+07	2.68188e+07	3.7744e+07	3.09336e+07	0.650179	0.598828	0.819564	0.689524
1012	-1	212.16	16.54	17.55				0			0	9.8809e+06	8.57712e+06	1.13293e+07	5.73778e+06	5.97498e+06	4.15609e+06	0.868051	0.506455	0.695582	0.690029
3388	1	88.0763	3.92	4.49	4	C4H9NO	4-Aminobutyraldehyde	InChI=1S/C4H9NO/c5-3-1-2-4-6/h4H,1-3,5H2	0		1	3.7319e+07	2.76295e+07	3.41679e+07	2.38722e+07	3.81416e+07	2.40733e+07	0.740359	0.698674	0.631158	0.690063
998	-1	212.157	11.06	13.14				0			0	2.37796e+07	1.4624e+07	1.70279e+07	1.42636e+07	2.23594e+07	1.38099e+07	0.614981	0.837661	0.617632	0.690091
1279	-1	132.03	10.97	11.9	4	C4H7NO4	L-Aspartic acid	InChI=1S/C4H7NO4/c5-2(4(8)9)1-3(6)7/h2H,1,5H2,(H,6,7)(H,8,9)/t2-/m0/s1	0		1	1.61079e+08	1.07402e+08	1.38152e+08	8.21489e+07	1.1125e+08	9.0212e+07	0.66677	0.594626	0.810896	0.690764
788	-1	311.169	0.76	1.3	17	C17H28O3S	N-Undecylbenzenesulfonic acid	InChI=1S/C17H28O3S/c1-2-3-4-5-6-7-8-9-10-11-16-12-14-17(15-13-16)21(18,19)20/h12-15H,2-11H2,1H3,(H,18,19,20)			0	8.66661e+09	5.14837e+09	1.06127e+10	6.40314e+09	9.28306e+09	8.13828e+09	0.594047	0.603349	0.876681	0.691359
2	-1	304.034	8.5	9.7	9	C9H12N3O7P	Cytidine 2',3'-cyclic phosphate	InChI=1S/C9H12N3O7P/c10-5-1-2-12(9(14)11-5)8-7-6(4(3-13)17-8)18-20(15,16)19-7/h1-2,4,6-8,13H,3H2,(H,15,16)(H2,10,11,14)/t4-,6-,7-,8?/m1/s1	0	23ccmp	1	1.61633e+07	1.49547e+07	8.71137e+06	7.61872e+06	2.52663e+07	6.95863e+06	0.925226	0.874572	0.275412	0.691736
1552	1	772.54	1.11	1.28				0			0	3.65621e+07	2.41015e+07	5.27231e+07	3.3884e+07	5.30999e+07	4.13841e+07	0.659192	0.642678	0.779364	0.693745
52	1	332.095	9.64	10.59				0	0	acnam	1	3.88521e+07	2.76539e+07	3.05629e+07	2.00458e+07	2.82783e+07	2.01832e+07	0.711775	0.655885	0.713732	0.693798
109	1	346.041	12.4	13.18				0			0	1.26283e+07	1.03101e+07	1.2065e+07	1.04516e+07	1.18161e+07	4.72528e+06	0.816429	0.866281	0.399903	0.694204
2778	1	241.155	8.39	9.6	12	C12H2N2O3	Pirbuterol	InChI=1S/C12H20N2O3/c1-12(2,3)13-6-11(17)8-4-5-10(16)9(7-15)14-8/h4-5,11,13,15-17H,6-7H2,1-3H3	0		1	2.13152e+07	1.73617e+07	1.91871e+07	1.09302e+07	1.79456e+07	1.25446e+07	0.814522	0.569663	0.699037	0.694407
2311	1	395.79	1.11	1.28				0			0	2.41997e+07	1.5018e+07	3.86191e+07	2.26119e+07	3.16009e+07	2.7781e+07	0.620584	0.585511	0.87912	0.695072
1311	-1	116.929	0	19				0			0	1.05826e+10	7.44303e+09	1.01959e+10	6.62593e+09	9.18208e+09	6.72435e+09	0.703329	0.649865	0.732335	0.695176
1392	1	948.643	1.13	1.27				0			0	1.86189e+06	1.22499e+06	3.33225e+06	1.60891e+06	3.05256e+06	2.88624e+06	0.657927	0.48283	0.945515	0.695424
736	-1	337.185	0.86	1.08				0			0	3.35096e+07	2.22102e+07	4.26235e+07	1.99697e+07	2.98863e+07	2.85537e+07	0.6628	0.468515	0.95541	0.695575
2011	1	527.367	1.11	1.32				0			0	2.04943e+07	1.19043e+07	3.13068e+07	1.97718e+07	2.88669e+07	2.52443e+07	0.58086	0.63155	0.874507	0.695639
1745	1	679.483	1.1	1.26				0			0	2.89077e+06	1.88675e+06	6.18422e+06	3.2994e+06	4.33217e+06	3.91111e+06	0.652679	0.533518	0.902808	0.696335
2629	1	283.175	1.11	1.28	12	C12H26O7	Hexaethylene glycol	InChI=1S/C12H26O7/c13-1-3-15-5-7-17-9-11-19-12-10-18-8-6-16-4-2-14/h13-14H,1-12H2			0	3.6198e+06	2.5265e+06	4.99285e+06	2.78477e+06	4.36516e+06	3.63913e+06	0.697968	0.557752	0.833676	0.696465
1811	1	630.413	11.88	12.32				0			0	1.47976e+07	8.63647e+06	1.14836e+07	7.43345e+06	7.87379e+06	6.767e+06	0.583639	0.64731	0.859433	0.696794
2063	1	508.385	1.08	1.27				0			0	7.40911e+07	5.05791e+07	1.15507e+08	6.90969e+07	1.00251e+08	8.12144e+07	0.682661	0.598207	0.810108	0.696992
1044	-1	211.989	5.89	6.59				0			0	1.39659e+07	8.9987e+06	1.49405e+07	1.18799e+07	1.13586e+07	7.40679e+06	0.644333	0.795146	0.652089	0.69719
733	-1	339.2	0.82	1.09				0			0	2.02784e+09	1.33476e+09	2.56052e+09	1.29088e+09	1.95308e+09	1.81627e+09	0.658221	0.504149	0.929955	0.697442
108	1	324.059	12.7	13.2	9	C9H14N3O8P	Cytidine monophosphate	InChI=1S/C9H14N3O8P/c10-5-1-2-12(9(15)11-5)8-7(14)6(13)4(20-8)3-19-21(16,17)18/h1-2,4,6-8,13-14H,3H2,(H2,10,11,15)(H2,16,17,18)/t4-,6-,7-,8-/m1/s1	0	cmp	1	1.12547e+08	6.13351e+07	9.84741e+07	9.66835e+07	1.1679e+08	6.61305e+07	0.544974	0.981816	0.566232	0.697674
3313	1	116.071	15.48	16.82	5	C5H9NO2	L-Proline	InChI=1S/C5H9NO2/c7-5(8)4-2-1-3-6-4/h4,6H,1-3H2,(H,7,8)/t4-/m0/s1	0		1	1.12283e+07	9.64484e+06	1.65585e+07	8.96608e+06	1.37326e+07	9.5112e+06	0.858979	0.541479	0.692601	0.697687
2125	1	483.376	1.08	1.26				0			0	9.75263e+06	5.77852e+06	1.20573e+07	5.23331e+06	7.30482e+06	7.81018e+06	0.592509	0.434036	1.06918	0.698575
787	-1	311.197	1.27	1.38	16	C16H28N2O4	Oseltamivir	InChI=1S/C16H28N2O4/c1-5-12(6-2)22-14-9-11(16(20)21-7-3)8-13(17)15(14)18-10(4)19/h9,12-15H,5-8,17H2,1-4H3,(H,18,19)/t13-,14+,15+/m0/s1			0	1.68889e+06	1.30436e+06	1.3457e+06	896327	1.15709e+06	762173	0.772317	0.666068	0.658698	0.699028
796	-1	309.153	0.86	1.08				0			0	8.77681e+07	5.87245e+07	1.03946e+08	5.971e+07	9.55997e+07	8.17456e+07	0.669087	0.574434	0.855082	0.699535
671	-1	381.249	0.84	1.04				0			0	1.48353e+07	1.03071e+07	1.64714e+07	1.20244e+07	2.0349e+07	1.37524e+07	0.69477	0.730016	0.675826	0.700204
2966	1	206.139	1.34	1.54	9	C9H19NO4	Pantothenol/Phenformin	InChI=1S/C9H19NO4/c1-9(2,6-12)7(13)8(14)10-4-3-5-11/h7,11-13H,3-6H2,1-2H3,(H,10,14)			0	1.02222e+07	6.15148e+06	7.47094e+06	5.97932e+06	7.07186e+06	4.94199e+06	0.601775	0.800344	0.698825	0.700315
962	-1	228.018	0.97	1.12				0			0	1.51796e+06	1.96548e+06	632846	39807.4	2.51367e+06	1.62995e+06	1.29481	0.158016	0.648434	0.70042
3153	1	150.112	2.23	3.87	6	C6H15NO3	Triethanolamine	InChI=1S/C6H15NO3/c8-4-1-7(2-5-9)3-6-10/h8-10H,1-6H2	ReSpect:PT107990 2,2',2''-Nitrilotriethanol|TEA|Trolamine|Triethanolamine|Tris(2-hydroxyethyl)amine|Tri-beta-hydroxyethylamine|(2-Hydroxyethyl)amine|Trihydroxyethylamine|2,2',2''-Trihydroxytriethylamine|Daltogen|Triet/Triethanolamine		1	5.43074e+08	3.43337e+08	5.58639e+08	2.48802e+08	4.10018e+08	4.2004e+08	0.63221	0.445372	1.02444	0.700675
1948	1	552.411	1.08	1.27				0			0	9.82971e+07	6.18221e+07	1.36323e+08	8.72235e+07	1.26643e+08	1.05905e+08	0.628931	0.63983	0.836244	0.701668
2276	1	417.301	1.1	1.29				0			0	9.6596e+07	6.85548e+07	1.55485e+08	9.18886e+07	1.40325e+08	1.1306e+08	0.709706	0.590981	0.805703	0.70213
3085	1	175.133	1.13	1.47	9	C9H18O3	(Ã‚Â±)-3-Hydroxynonanoic acid	InChI=1S/C9H18O3/c1-2-3-4-5-6-8(10)7-9(11)12/h8,10H,2-7H2,1H3,(H,11,12)			0	2.58413e+07	1.98089e+07	2.36035e+07	1.64515e+07	2.47977e+07	1.5975e+07	0.766558	0.696992	0.644214	0.702588
2989	1	202.922	17.49	19				0			0	1.80675e+08	1.29273e+08	1.7267e+08	1.14874e+08	1.57105e+08	1.14452e+08	0.715504	0.665281	0.728507	0.703098
1749	1	678.479	1.1	1.27				0			0	1.18205e+07	6.24501e+06	1.68417e+07	9.45408e+06	1.19585e+07	1.21953e+07	0.528322	0.56135	1.01981	0.70316
2442	1	346.09	4.86	6.57				0			0	1.33795e+08	9.11349e+07	1.09151e+08	7.64723e+07	1.04986e+08	7.65159e+07	0.681156	0.700608	0.728823	0.703529
3013	1	194.154	1.36	2.6	12	C12H19NO	N-Cyclopropyl-trans-2-cis-6-nonadienamide	InChI=1S/C12H19NO/c1-2-3-4-5-6-7-8-12(14)13-11-9-10-11/h3-4,7-8,11H,2,5-6,9-10H2,1H3,(H,13,14)/b4-3-,8-7+			0	1.17036e+08	8.79222e+07	1.4244e+08	9.3875e+07	1.07844e+08	7.56034e+07	0.751244	0.659051	0.701046	0.70378
2688	1	262.051	11.52	12.48				0			0	7.21808e+07	5.12495e+07	6.03759e+07	3.76795e+07	5.02063e+07	3.90978e+07	0.710016	0.624082	0.778743	0.70428
693	-1	359.152	0.88	1.08	20	C21H2N4O2	Lepidine C/Quassinol	InChI=1S/C21H20N4O2/c1-26-17-5-6-19(16(13-17)14-21-24-9-10-25-21)27-18-4-2-3-15(11-18)12-20-22-7-8-23-20/h2-11,13H,12,14H2,1H3,(H,22,23)(H,24,25)	0		1	1.34921e+07	8.54703e+06	1.91004e+07	1.15577e+07	1.64712e+07	1.44088e+07	0.633483	0.605101	0.874786	0.704457
1800	1	640.463	1.08	1.27				0			0	9.94835e+07	6.457e+07	1.40585e+08	9.19383e+07	1.33641e+08	1.08393e+08	0.649053	0.653967	0.81108	0.7047
2375	1	375.249	1.29	2.22				0			0	2.41943e+07	1.9913e+07	2.31993e+07	1.50531e+07	2.24339e+07	1.44459e+07	0.823046	0.648862	0.64393	0.70528
3318	1	115.076	1.02	1.5	6	C6H1O2	Delta-Hexanolactone	InChI=1S/C6H10O2/c1-5-3-2-4-6(7)8-5/h5H,2-4H2,1H3			0	1.30643e+07	1.03703e+07	1.22857e+07	7.98236e+06	1.24719e+07	8.40739e+06	0.793785	0.649725	0.674106	0.705872
3068	1	180.102	1.74	2.06	10	C1H13NO2	2(N)-Methyl-norsalsolinol	InChI=1S/C10H13NO2/c1-11-3-2-7-4-9(12)10(13)5-8(7)6-11/h4-5,12-13H,2-3,6H2,1H3			0	1.36918e+06	702335	1.42697e+06	971758	1.31348e+06	1.21615e+06	0.51296	0.680992	0.925897	0.706616
1923	1	568.347	1.14	1.27				0			0	2.73605e+06	1.84811e+06	5.07862e+06	995948	2.13472e+06	2.6674e+06	0.675465	0.196106	1.24953	0.707033
793	-1	310.115	9.96	10.27	12	C12H17N5O5	1,7-Dimethylguanosine	InChI=1S/C12H17N5O5/c1-15-4-17(11-8(20)7(19)5(3-18)22-11)9-6(15)10(21)16(2)12(13)14-9/h4-5,7-8,11,18-19H,3H2,1-2H3,(H2,13,14)/t5-,7-,8-,11-/m1/s1	0		1	1.70669e+07	1.70461e+07	1.5282e+07	6.18899e+06	1.25606e+07	9.03893e+06	0.998787	0.404986	0.719626	0.7078
2739	1	247.094	9.69	10.22	9	C9H14N2O6	5,6-Dihydrouridine	InChI=1S/C9H14N2O6/c12-3-4-6(14)7(15)8(17-4)11-2-1-5(13)10-9(11)16/h4,6-8,12,14-15H,1-3H2,(H,10,13,16)/t4-,6-,7-,8-/m1/s1			0	4.37662e+06	3.69903e+06	4.54602e+06	3.13742e+06	4.65943e+06	2.7431e+06	0.845181	0.690146	0.58872	0.708016
679	-1	373.169	0.86	1.07	21	C21H27ClN2O2	Hydroxyzine	InChI=1S/C21H27ClN2O2/c22-20-8-6-19(7-9-20)21(18-4-2-1-3-5-18)24-12-10-23(11-13-24)14-16-26-17-15-25/h1-9,21,25H,10-17H2			0	3.90723e+07	2.85182e+07	5.81781e+07	3.47223e+07	5.39907e+07	4.31525e+07	0.729882	0.596828	0.799258	0.708656
1955	1	550.35	1.22	1.34				0			0	2.30863e+06	1.06699e+06	1.99136e+06	1.08572e+06	1.67669e+06	1.87598e+06	0.462174	0.545218	1.11886	0.708749
26	1	118.086	11	11.35	5	C5H11NO2	Betaine	InChI=1S/C5H11NO2/c1-6(2,3)4-5(7)8/h4H2,1-3H3	0		1	7.70642e+07	45151376	5.37206e+07	39282246	4.38228e+07	3.54896e+07	0.585893	0.731232	0.809844	0.70899
2587	1	295.191	0.99	1.17	17	C17H26O4	Gingerol	InChI=1S/C17H26O4/c1-3-4-5-6-14(18)12-15(19)9-7-13-8-10-16(20)17(11-13)21-2/h8,10-11,14,18,20H,3-7,9,12H2,1-2H3			0	1.25181e+07	7.61934e+06	1.20847e+07	9.60638e+06	1.13296e+07	8.20708e+06	0.608667	0.794923	0.72439	0.709326
2692	1	260.149	1.34	2.36				0			0	1.56681e+07	1.32898e+07	1.61486e+07	1.05514e+07	1.50441e+07	9.44649e+06	0.848209	0.653395	0.627921	0.709842
2931	1	212.149	1.34	2.14				0			0	7.21155e+07	4.34321e+07	7.68352e+07	5.25066e+07	6.82782e+07	5.77021e+07	0.602258	0.683367	0.845104	0.710243
2253	1	428.389	1.38	1.61				0			0	4.60451e+06	2.81124e+06	3.98043e+06	2.80521e+06	3.77091e+06	3.07529e+06	0.610542	0.70475	0.815532	0.710275
683	-1	367.231	0.85	1.04				0			0	1.84558e+07	1.22323e+07	2.24656e+07	1.32037e+07	2.20017e+07	1.93697e+07	0.662787	0.587732	0.880374	0.710297
296	1	387.031	14.3	14.63		C17H11ClF4N2S	Quazepam	InChI=1S/C17H11ClF4N2S/c18-10-5-6-14-12(7-10)16(11-3-1-2-4-13(11)19)23-8-15(25)24(14)9-17(20,21)22/h1-7H,8-9H2	0	xmp	1	2.54681e+06	4.06302e+06	2.20738e+06	670376	2.25706e+06	524519	1.59534	0.303698	0.23239	0.710475
2455	1	344.059	15.79	16.25				0			0	2.9827e+08	2.26906e+08	2.4088e+08	1.57092e+08	2.55203e+08	1.83469e+08	0.760741	0.65216	0.718917	0.710606
37	-1	187.037	7.77	8.21		C11H8O3	Isoplumbagin	InChI=1S/C11H8O3/c1-6-5-9(13)7-3-2-4-8(12)10(7)11(6)14/h2-5,12H,1H3	0		1	1.67422e+07	1.37534e+07	2.78966e+07	1.98995e+07	3.20318e+07	1.91765e+07	0.821483	0.71333	0.59867	0.711161
1016	-1	212.158	18.23	18.64				0			0	7.5356e+06	4.40796e+06	6.09041e+06	3.83304e+06	5.76607e+06	5.30556e+06	0.584952	0.629357	0.920134	0.711481
2544	1	309.61	2.7	5.6				0			0	6.60446e+07	4.78013e+07	7.34825e+07	5.1393e+07	6.73847e+07	4.79801e+07	0.723774	0.699391	0.712033	0.711733
2226	1	441.832	1.13	1.28				0			0	5.33655e+06	3.9855e+06	6.72761e+06	4.74935e+06	5.5901e+06	3.83443e+06	0.746831	0.70595	0.685931	0.712904
2562	1	305.094	1.28	1.45				0			0	1.21007e+07	1.09349e+07	1.42966e+07	6.45929e+06	1.1885e+07	9.313e+06	0.903662	0.451806	0.783592	0.71302
1013	-1	212.158	16.31	17.79				0			0	2.01944e+07	1.06083e+07	1.48827e+07	1.02364e+07	1.32452e+07	1.22744e+07	0.525311	0.687803	0.926708	0.713274
1103	-1	196.895	12.27	13.67				0			0	6.75016e+08	6.48368e+08	7.96307e+08	5.1042e+08	8.59281e+08	4.63099e+08	0.960522	0.640984	0.538937	0.713481
3140	1	155.154	7.4	7.83				0			0	4.13012e+08	1.92334e+07	3.0584e+07	2.49979e+07	2.23502e+07	2.85411e+07	0.0465687	0.817353	1.277	0.71364
858	-1	281.143	0.92	1.28				0			0	6.18803e+06	3.25556e+06	4.35601e+06	1.76678e+06	2.95667e+06	3.57883e+06	0.526107	0.405596	1.21043	0.714043
1378	-1	74.9911	1.14	1.84	2	C2H4OS	Ethanethioic acid	InChI=1S/C2H4OS/c1-2(3)4/h1H3,(H,3,4)			0	2.35295e+07	1.63585e+07	2.36517e+07	1.59724e+07	2.21606e+07	1.71412e+07	0.695232	0.675318	0.773502	0.714684
2072	1	505.389	1.09	1.26	31	C31H52O5	Ganoderiol G	InChI=1S/C31H52O5/c1-19(9-10-25(34)31(7,35)18-32)20-11-16-30(6)26-21(12-15-29(20,30)5)28(4)14-13-24(33)27(2,3)23(28)17-22(26)36-8/h19-20,22-23,25,32,34-35H,9-18H2,1-8H3			0	1.17717e+07	5.3247e+06	1.20225e+07	4.60548e+06	6.63103e+06	8.67912e+06	0.452332	0.383073	1.30887	0.714757
1896	1	577.378	0.89	1.07	33	C33H52O8	Collettiside I	InChI=1S/C33H52O8/c1-17-7-12-33(38-16-17)18(2)26-24(41-33)14-23-21-6-5-19-13-20(8-10-31(19,3)22(21)9-11-32(23,26)4)39-30-29(37)28(36)27(35)25(15-34)40-30/h5,17-18,20-30,34-37H,6-16H2,1-4H3	Spectral Match to 1-Palmitoyl-2-oleoyl-sn-glycerol from NIST14		1	3.75261e+06	2.70625e+06	4.76833e+06	3.17604e+06	5.1718e+06	3.91743e+06	0.721164	0.666069	0.757459	0.714898
3243	1	131.07	1.14	1.4	6	C6H1O3	2-Methyl-3-ketovaleric acid	InChI=1S/C6H10O3/c1-3-5(7)4(2)6(8)9/h4H,3H2,1-2H3,(H,8,9)			0	6.82439e+06	5.67566e+06	6.27655e+06	4.67187e+06	6.76006e+06	3.85989e+06	0.831672	0.744338	0.570984	0.715665
980	-1	217.144	1.06	1.4				0			0	3.47918e+06	1.57549e+06	1.58513e+06	1.1036e+06	1.13414e+06	1.13232e+06	0.452833	0.696221	0.998393	0.715816
3114	1	164.092	4.63	8.79	6	C7H9N5	6-Dimethylaminopurine/Bicine	InChI=1S/C7H9N5/c1-12(2)7-5-6(9-3-8-5)10-4-11-7/h3-4H,1-2H3,(H,8,9,10,11)	N,N-Bis(2-hydroxyethyl)glycine/7-Nitroindazole		1	2.84452e+08	1.92768e+08	2.5336e+08	1.47377e+08	2.16451e+08	1.92464e+08	0.677683	0.581691	0.889182	0.716185
2374	1	376.054	12.33	12.38				0			0	100110	141113	290168	0	253296	86712	1.40959	0.344627	0.394795	0.716336
2950	1	210.6	3.24	4.67				0			0	3.58387e+07	2.24623e+07	2.79478e+07	2.26195e+07	2.67678e+07	1.90882e+07	0.626762	0.809348	0.713101	0.716404
1994	1	534.339	1.11	1.27				0			0	1.64986e+07	1.74418e+07	1.57286e+07	1.30314e+07	1.53113e+07	4.06905e+06	1.05717	0.828514	0.265755	0.717146
2319	1	394.18	1.35	1.43	22	C22H23N3O4	Erlotinib	InChI=1S/C22H23N3O4/c1-4-16-6-5-7-17(12-16)25-22-18-13-20(28-10-8-26-2)21(29-11-9-27-3)14-19(18)23-15-24-22/h1,5-7,12-15H,8-11H2,2-3H3,(H,23,24,25)			0	9.41163e+06	0	1.14255e+06	1.63929e+06	3.17935e+06	2.24491e+06	0.0106252	1.43477	0.70609	0.717161
2918	1	215.093	1.74	2.28				0			0	4.55443e+07	28540695	3.83815e+07	3.29647e+07	4.48772e+07	3.00079e+07	0.626657	0.85887	0.668668	0.718065
1927	1	565.352	1.09	1.29				0			0	1.14086e+07	9.18899e+06	1.57879e+07	5.59694e+06	7.14018e+06	7111725	0.805443	0.354509	0.996015	0.718656
1712	1	700.427	1.09	1.29				0			0	7.55999e+06	6.40274e+06	1.17158e+07	4.37864e+06	6.41822e+06	6.00812e+06	0.846924	0.373738	0.936105	0.718922
768	-1	323.169	0.86	1.09				0			0	8.11581e+07	5.32335e+07	1.00472e+08	5.92916e+07	8.49219e+07	7.73695e+07	0.655923	0.590129	0.911067	0.71904
2602	1	291.18	1.19	1.32	14	C14H26O6	1-Octen-3-yl glucoside	InChI=1S/C14H26O6/c1-3-5-6-7-9(4-2)19-14-13(18)12(17)11(16)10(8-15)20-14/h4,9-18H,2-3,5-8H2,1H3			0	5.54751e+06	5.00262e+06	5.08929e+06	2.88127e+06	4.65484e+06	3.22884e+06	0.901777	0.566144	0.693651	0.720524
3254	1	129.102	10.04	11.67				0			0	1.58286e+07	1.79801e+07	1.54457e+07	7.45052e+06	1.38032e+07	7.51128e+06	1.13593	0.482368	0.544168	0.720822
2378	1	374.178	1.17	1.47				0			0	8.09223e+07	6.89119e+07	7.30559e+07	4.36126e+07	6.94435e+07	4.95956e+07	0.851581	0.596975	0.714187	0.720914
2959	1	208.154	1.23	1.37				0			0	5.43914e+06	4.85436e+06	5.07314e+06	2.89558e+06	4.37318e+06	3.06595e+06	0.892485	0.570767	0.701081	0.721444
2257	1	426.826	1.12	1.27				0			0	7.26399e+06	5.96298e+06	6.76897e+06	3.56729e+06	5.92574e+06	4.83928e+06	0.820897	0.527006	0.816655	0.721519
2951	1	210.17	1.29	1.46				0			0	1.39979e+08	125948532	1.37832e+08	9.08863e+07	1.38693e+08	8.40002e+07	0.899766	0.659397	0.605656	0.721607
3137	1	158.027	0.01	19				0			0	3.1292e+09	2.30168e+09	3.06818e+09	2.17301e+09	2.95282e+09	2.13395e+09	0.735548	0.70824	0.722681	0.722156
2734	1	247.154	1.12	1.3	12	C12H22O5	3-Hydroxydodecanedioic acid	InChI=1S/C12H22O5/c13-10(9-12(16)17)7-5-3-1-2-4-6-8-11(14)15/h10,13H,1-9H2,(H,14,15)(H,16,17)			0	1.38843e+08	8.41535e+07	1.06981e+08	9.43843e+07	1.32718e+08	9.00895e+07	0.606106	0.882252	0.678804	0.722387
3197	1	140.986	2.57	4.43	3	C3H8S3	Methyl (methylthio)methyl disulfide	InChI=1S/C3H8S3/c1-4-3-6-5-2/h3H2,1-2H3			0	1.58963e+08	1.27731e+08	1.95842e+08	1.25545e+08	1.64511e+08	1.18886e+08	0.803528	0.641056	0.72266	0.722414
2230	1	439.816	1.12	1.29				0			0	4.97403e+07	3.13984e+07	7.71253e+07	4.52345e+07	5.86337e+07	5.57229e+07	0.631247	0.586507	0.950357	0.722704
1063	-1	209.008	1.7	2.06	6	C6H7FO7	Fluorocitric acid	InChI=1S/C6H7FO7/c7-3(4(10)11)6(14,5(12)13)1-2(8)9/h3,14H,1H2,(H,8,9)(H,10,11)(H,12,13)	0		1	4.04009e+07	2.72853e+07	5.15687e+07	3.08434e+07	4.1228e+07	3.69182e+07	0.675363	0.598104	0.895465	0.722977
2853	1	226.253	2.25	2.67				0			0	2.42342e+07	1.90579e+07	2.4777e+07	1.78552e+07	2.31445e+07	1.5333e+07	0.786404	0.720638	0.662489	0.723177
636	-1	420.022	12.71	13.01				0			0	9.43037e+06	7.95165e+06	1.09233e+07	1.19822e+07	1.81972e+07	4.17891e+06	0.843196	1.09694	0.229646	0.72326
2314	1	395.161	11.78	12.4	21	C21H27ClO5	Loteprednol	InChI=1S/C21H27ClO5/c1-19-7-5-13(23)9-12(19)3-4-14-15-6-8-21(26,18(25)27-11-22)20(15,2)10-16(24)17(14)19/h5,7,9,14-17,24,26H,3-4,6,8,10-11H2,1-2H3/t14-,15-,16-,17+,19-,20-,21-/m0/s1	0		1	1.1507e+08	8.57926e+07	1.10468e+08	7.07879e+07	8.50006e+07	6.66023e+07	0.745569	0.640798	0.783551	0.723306
707	-1	353.199	0.87	1.07				0			0	9.53447e+06	4.53323e+06	1.81674e+07	8.97497e+06	5.45212e+06	6.55061e+06	0.475456	0.494016	1.20148	0.72365
3419	1	72.0815	15.27	18.09	4	C4H9N	Pyrrolidine	InChI=1S/C4H9N/c1-2-4-5-3-1/h5H,1-4H2			0	1.31623e+08	1.21437e+08	1.61731e+08	1.00552e+08	1.62259e+08	1.01854e+08	0.922615	0.621727	0.627722	0.724021
705	-1	354.061	11.19	11.82				0			0	3.59135e+07	2.75907e+07	3.04094e+07	1.78975e+07	2.53953e+07	2.07517e+07	0.768255	0.588552	0.817146	0.724651
1119	-1	191.075	1	1.14				0			0	2.74071e+06	1.63654e+06	1.67645e+06	1.31507e+06	2.04157e+06	1.62018e+06	0.597122	0.78444	0.793597	0.725053
926	-1	246.057	0	1.26				0			0	2.50238e+08	1.85925e+08	2.36073e+08	1.59816e+08	2.20957e+08	1.66968e+08	0.742994	0.67698	0.755659	0.725211
2496	1	331.002	1.09	1.29				0			0	6.21279e+06	4.88943e+06	9.77858e+06	6.84266e+06	1.08717e+07	7.49383e+06	0.786994	0.69976	0.689295	0.725349
1843	1	612.373	1.13	1.27				0			0	4.16388e+06	2.12458e+06	8.1299e+06	2.20718e+06	2.7256e+06	3.8034e+06	0.51024	0.27149	1.39544	0.725722
1597	1	750.542	2.2	2.58	43	C43H76NO7P	PE(2:4(5Z,8Z,11Z,14Z)/P-18:1(11Z))	InChI=1S/C43H76NO7P/c1-3-5-7-9-11-13-15-17-19-21-22-24-26-28-30-32-34-36-43(45)49-40-42(41-51-52(46,47)50-39-37-44)48-38-35-33-31-29-27-25-23-20-18-16-14-12-10-8-6-4-2/h11,13-14,16-17,19,22,24,28,30,35,38,42H,3-10,12,15,18,20-21,23,25-27,29,31-34,36-37,39-41,44H2,1-2H3,(H,46,47)/b13-11-,16-14-,19-17-,24-22-,30-28-,38-35-/t42-/m1/s1			0	1.42977e+07	1.14698e+07	1.51639e+07	1.07888e+07	1.43058e+07	9.5013e+06	0.80221	0.71148	0.664157	0.725949
664	-1	391.008	11.41	12.15				0			0	4.16237e+07	3.16285e+07	4.35475e+07	3.02214e+07	4.16747e+07	3.02005e+07	0.759868	0.693988	0.724673	0.726176
3290	1	120.102	11.7	12.59				0			0	4.18883e+08	2.7799e+08	3.60945e+08	2.20979e+08	2.81342e+08	2.53974e+08	0.663646	0.612222	0.902723	0.726197
3306	1	117.091	1.26	1.46	6	C6H12O2	Caproic acid	InChI=1S/C6H12O2/c1-2-3-4-5-6(7)8/h2-5H2,1H3,(H,7,8)	0		1	5.88068e+07	4.87758e+07	5.82235e+07	3.82924e+07	5.75853e+07	3.98578e+07	0.829425	0.657679	0.692152	0.726419
1256	-1	139.076	1.25	1.47	8	C8H12O2	2,4-Hexadienyl acetate	InChI=1S/C8H12O2/c1-3-4-5-6-7-10-8(2)9/h3-6H,7H2,1-2H3/b4-3+,6-5+			0	4.87941e+06	3.54328e+06	5.09264e+06	3.2408e+06	5.62715e+06	4.59583e+06	0.726169	0.63637	0.816725	0.726421
3323	1	113.108	6.93	8.91				0			0	1.28187e+08	8.02453e+07	1.18562e+08	8.14158e+07	1.08511e+08	9.40668e+07	0.626	0.686691	0.866891	0.726527
1136	-1	185.028	1.13	1.35				0			0	1.29494e+07	6.42289e+06	1.50722e+07	6.21805e+06	8.48139e+06	1.07806e+07	0.496001	0.412551	1.27109	0.726547
2258	1	425.773	1.05	1.3				0			0	7.1388e+06	4.91566e+06	8.80362e+06	3.96676e+06	5.38179e+06	5.60726e+06	0.688584	0.450583	1.04189	0.72702
2447	1	345.087	4.9	6.46				0			0	5.06192e+08	3.8747e+08	4.09716e+08	2.89728e+08	4.13594e+08	2.93097e+08	0.76546	0.707143	0.708658	0.727087
2957	1	208.982	13.37	14.26		Pb	Lead	InChI=1S/Pb/q+2			0	3.47199e+07	2.97882e+07	4.24864e+07	3.70978e+07	5.54953e+07	2.50952e+07	0.857956	0.873168	0.452205	0.727776
3045	1	187.126	0.01	1.3				0			0	9.50938e+07	7.19834e+07	9.15944e+07	6.48038e+07	9.08076e+07	6.53852e+07	0.756973	0.707509	0.720042	0.728174
2909	1	216.085	4.8	9.14				0			0	2.22338e+08	1.34244e+08	2.16833e+08	1.87341e+08	1.99967e+08	1.43432e+08	0.603783	0.863986	0.717282	0.72835
1066	-1	208.015	1.65	2.3	10	C1H8ClNO2	4-Chloro-1H-indole-3-acetic acid	InChI=1S/C10H8ClNO2/c11-7-2-1-3-8-10(7)6(5-12-8)4-9(13)14/h1-3,5,12H,4H2,(H,13,14)	0		1	1.07168e+08	7.48691e+07	1.3963e+08	8.41067e+07	1.14163e+08	1.00965e+08	0.698615	0.602353	0.884396	0.728455
491	-1	671.466	1.03	1.19	37	C37H69O8P	PA(16:/18:2(9Z,12Z))	InChI=1S/C37H69O8P/c1-3-5-7-9-11-13-15-17-18-20-22-24-26-28-30-32-37(39)45-35(34-44-46(40,41)42)33-43-36(38)31-29-27-25-23-21-19-16-14-12-10-8-6-4-2/h11,13,17-18,35H,3-10,12,14-16,19-34H2,1-2H3,(H2,40,41,42)/b13-11-,18-17-/t35-/m1/s1			0	3.90623e+06	2.01773e+06	2.9965e+06	1.53732e+06	1.44014e+06	1.66466e+06	0.516541	0.513037	1.1559	0.728492
3173	1	146.081	2.52	3.37	6	C6H11NO3	Isobutyrylglycine	InChI=1S/C6H11NO3/c1-4(2)6(10)7-3-5(8)9/h4H,3H2,1-2H3,(H,7,10)(H,8,9)	Acarbose		1	1.68469e+07	1.37835e+07	1.88156e+07	1.08264e+07	1.59616e+07	1.26406e+07	0.818162	0.575397	0.791936	0.728498
1187	-1	168.991	14.58	15.08	3	C3H7O6P	D-Glyceraldehyde 3-phosphate	InChI=1S/C3H7O6P/c4-1-3(5)2-9-10(6,7)8/h1,3,5H,2H2,(H2,6,7,8)	3-(1-methylethyl)-1-nitrocyclohexene/Dihydroxyacetone phosphate		1	4.80998e+07	3.21644e+07	4.66374e+07	2.622e+07	4.40501e+07	4.20933e+07	0.668702	0.562209	0.955578	0.72883
3335	1	110.072	8.09	11.77				0			0	1.09431e+08	7.14035e+07	8.34993e+07	6.05746e+07	7.15774e+07	5.80416e+07	0.652495	0.72545	0.810893	0.729613
3317	1	115.087	2.63	6.44	5	C5H1N2O	3-Amino-2-piperidone	InChI=1S/C5H10N2O/c6-4-2-1-3-7-5(4)8/h4H,1-3,6H2,(H,7,8)	Glycyl-L-4-Hydroxyproline		1	1.09685e+08	7.67777e+07	1.26971e+08	7.91165e+07	9.80152e+07	8.49049e+07	0.699984	0.623108	0.866242	0.729778
3363	1	100.087	11.68	12.1				0			0	7.99723e+06	6.24873e+06	9.17949e+06	8.42118e+06	1.1471e+07	5.62805e+06	0.781362	0.91739	0.490631	0.729795
2529	1	315.621	2.74	5.46				0			0	5.78572e+07	4.50393e+07	6.5154e+07	4.32908e+07	5.57669e+07	4.16804e+07	0.778456	0.664438	0.747403	0.730099
2895	1	218.154	1.2	1.38	14	C14H19NO	Ethoxyquin	InChI=1S/C14H19NO/c1-5-16-11-6-7-13-12(8-11)10(2)9-14(3,4)15-13/h6-9,15H,5H2,1-4H3			0	7.14626e+06	6.48512e+06	7.98756e+06	5.68803e+06	8.34699e+06	4.77578e+06	0.907484	0.712112	0.572157	0.730584
2700	1	256.3	4.72	5.47				0			0	5.97766e+07	3.45445e+07	8.67073e+07	2.50814e+07	3.17919e+07	4.21162e+07	0.577893	0.289265	1.32475	0.730635
2178	1	464.359	1.01	1.3				0			0	8.50277e+07	5.54418e+07	9.17678e+07	7.59395e+07	1.37373e+08	9.78709e+07	0.652044	0.827518	0.712448	0.73067
2911	1	216.085	9.31	10.19				0			0	2.48807e+07	1.85699e+07	2.21105e+07	2.22596e+07	3.24166e+07	1.42395e+07	0.746357	1.00674	0.439265	0.730789
1039	-1	211.994	15.69	16.18	4	C4H8NO7P	L-Aspartyl-4-phosphate	InChI=1S/C4H8NO7P/c5-2(4(7)8)1-3(6)12-13(9,10)11/h2H,1,5H2,(H,7,8)(H2,9,10,11)			0	8.77621e+06	5.06836e+06	5.96219e+06	4.24863e+06	6.18637e+06	5.58446e+06	0.577511	0.712597	0.902705	0.730937
2704	1	255.084	1.15	1.68	6	C6H15N4O5P	L-Phosphoarginine	InChI=1S/C6H15N4O5P/c7-4(5(11)12)2-1-3-9-6(8)10-16(13,14)15/h4H,1-3,7H2,(H,11,12)(H5,8,9,10,13,14,15)	2-Hydroxy-3-methoxychalcone		1	6.33133e+07	4.99049e+07	6.54859e+07	4.81331e+07	7.35846e+07	4.92973e+07	0.788222	0.735016	0.66994	0.731059
2844	1	228.232	6.2	7.22				0			0	2.26728e+07	1.39268e+07	1.90032e+07	1.52683e+07	1.45713e+07	1.12999e+07	0.61425	0.803456	0.775489	0.731065
2546	1	309.114	2.71	5.52	19	C19H16O4	Warfarin	InChI=1S/C19H16O4/c1-12(20)11-15(13-7-3-2-4-8-13)17-18(21)14-9-5-6-10-16(14)23-19(17)22/h2-10,15,21H,11H2,1H3			0	6.57903e+07	5.1412e+07	7.08383e+07	5.12614e+07	6.44275e+07	4.4396e+07	0.781452	0.723639	0.689085	0.731392
561	-1	547.169	9.36	10.22				0			0	5.29372e+07	5.77356e+07	6.79174e+07	2.92213e+07	6.66029e+07	4.48693e+07	1.09064	0.430248	0.673684	0.731525
3217	1	136.097	2.96	3.58				0			0	1.83977e+07	1.45898e+07	1.61571e+07	1.18573e+07	1.67078e+07	1.11951e+07	0.793024	0.733874	0.670054	0.732317
3302	1	118.123	6.86	7.39	6	C6H15NO	2-Diethylaminoethanol	InChI=1S/C6H15NO/c1-3-7(4-2)5-6-8/h8H,3-6H2,1-2H3	0		1	3.39106e+07	2.46329e+07	3.81543e+07	3.36719e+07	5.33939e+07	3.1496e+07	0.726406	0.882517	0.589879	0.732934
1961	1	549.379	1.14	1.32				0			0	8.51697e+06	6.27681e+06	1.59712e+07	9.61246e+06	1.34622e+07	1.15794e+07	0.736977	0.601863	0.860145	0.732995
1858	1	603.534	0.87	1.2				0			0	1.00076e+07	7.9282e+06	9.95518e+06	7.25941e+06	9.81759e+06	6.6558e+06	0.792219	0.72921	0.677946	0.733125
157	-1	338.988	14.6	15.2	6	C6H14O12P2	1D-Myo-inositol 1,4-bisphosphate	InChI=1S/C6H14O12P2/c7-1-2(8)6(18-20(14,15)16)4(10)3(9)5(1)17-19(11,12)13/h1-10H,(H2,11,12,13)(H2,14,15,16)/t1-,2-,3-,4+,5+,6+/m1/s1	D-Fructose 1,6-bisphosphate	fdp	1	4.78086e+08	3.17565e+08	4.70866e+08	2.65099e+08	4.49145e+08	4.36683e+08	0.664243	0.563002	0.972254	0.733166
2006	1	528.308	1.35	1.42	27	C27H46NO7P	LysoPE(:/22:5(4Z,7Z,1Z,13Z,16Z))	InChI=1S/C27H46NO7P/c1-2-3-4-5-6-7-8-9-10-11-12-13-14-15-16-17-18-19-20-21-27(30)35-26(24-29)25-34-36(31,32)33-23-22-28/h6-7,9-10,12-13,15-16,18-19,26,29H,2-5,8,11,14,17,20-25,28H2,1H3,(H,31,32)/b7-6-,10-9-,13-12-,16-15-,19-18-/t26-/m1/s1			0	9.65562e+06	7.8227e+06	9.28921e+06	6.86825e+06	7.38797e+06	4.80335e+06	0.81017	0.739379	0.650158	0.733236
118	1	223.075	12.6	13.1	7	C7H14N2O4S	L-Cystathionine/Flavone	InChI=1S/C7H14N2O4S/c8-4(6(10)11)1-2-14-3-5(9)7(12)13/h4-5H,1-3,8-9H2,(H,10,11)(H,12,13)/t4-,5-/m0/s1	L-Cystathionine	cyst-L	1	1.24601e+08	1.00248e+08	8.81867e+07	7.85304e+07	9.62782e+07	4.86628e+07	0.804553	0.890501	0.505439	0.733498
2534	1	313.274	1.04	1.27				0			0	5.35227e+06	3.72255e+06	4.15632e+06	3.37202e+06	4.60872e+06	3.20338e+06	0.695509	0.8113	0.695068	0.733959
2696	1	258.133	1.33	1.45				0			0	1.61109e+06	1.23007e+06	2.48897e+06	1.64271e+06	1.6829e+06	1.31471e+06	0.763505	0.659995	0.781219	0.734906
3005	1	196.17	0.01	1.2	12	C12H21NO	2,5-Dibutyl-4-methyloxazole	InChI=1S/C12H21NO/c1-4-6-8-11-10(3)13-12(14-11)9-7-5-2/h4-9H2,1-3H3			0	1.28424e+09	942965106	1.23355e+09	9.36273e+08	1.30669e+09	929899144	0.734257	0.759005	0.711648	0.73497
1375	-1	75.026	1.37	1.81	3	C3H8S	Ethyl methyl sulfide	InChI=1S/C3H8S/c1-3-4-2/h3H2,1-2H3			0	1.85414e+07	1.3753e+07	1.67348e+07	9.83917e+06	1.5542e+07	1.36193e+07	0.741749	0.587945	0.876289	0.735328
2078	1	502.317	1.4	1.6				0			0	1.67095e+06	1.30666e+06	2.17509e+06	1.64195e+06	2.33986e+06	1.56603e+06	0.781984	0.754887	0.669282	0.735384
2780	1	240.181	1.17	1.33				0			0	1.81157e+07	1.09559e+07	1.52046e+07	1.3212e+07	1.72381e+07	1.26316e+07	0.604771	0.868953	0.73277	0.735498
3019	1	193.143	1.24	1.48				0			0	5.95044e+08	5.21691e+08	5.96312e+08	3.98718e+08	5.91814e+08	3.91356e+08	0.876726	0.668639	0.661282	0.735549
3180	1	144.102	6.02	6.63	7	C7H13NO2	Proline betaine	InChI=1S/C7H13NO2/c1-8(2)5-3-4-6(8)7(9)10/h6H,3-5H2,1-2H3/t6-/m0/s1	0		1	1.27162e+07	6.28751e+06	1.77152e+07	6.86229e+06	1.01646e+07	1.34686e+07	0.494451	0.387367	1.32505	0.735623
1326	-1	102.02	4.45	7.12	3	C3H5NO3	Pyruvatoxime	InChI=1S/C3H5NO3/c1-2(4-7)3(5)6/h7H,1H3,(H,5,6)/b4-2+	0		1	9.37251e+07	7.55979e+07	8.13127e+07	5.0623e+07	7.62824e+07	5.9356e+07	0.806591	0.622572	0.778108	0.735757
469	-1	716.523	2.38	3.04	39	C39H76NO8P	PC(15:/16:1(9Z))	InChI=1S/C39H76NO8P/c1-6-8-10-12-14-16-18-20-22-24-26-28-30-32-39(42)48-37(36-47-49(43,44)46-34-33-40(3,4)5)35-45-38(41)31-29-27-25-23-21-19-17-15-13-11-9-7-2/h16,18,37H,6-15,17,19-36H2,1-5H3/b18-16-/t37-/m1/s1	Spectral Match to 1-Oleoyl-2-palmitoyl-sn-glycero-3-phosphoethanolamine from NIST14		1	3.64569e+06	2.90899e+06	4.86078e+06	3.56659e+06	4.68559e+06	3.16729e+06	0.797926	0.733748	0.675963	0.735879
1648	1	722.507	1.06	1.29	41	C41H72NO7P	PE(18:4(6Z,9Z,12Z,15Z)/P-18:1(11Z))	InChI=1S/C41H72NO7P/c1-3-5-7-9-11-13-15-17-19-21-23-25-27-29-31-33-36-46-40(39-49-50(44,45)48-37-35-42)38-47-41(43)34-32-30-28-26-24-22-20-18-16-14-12-10-8-6-4-2/h6,8,12-15,18,20,24,26,33,36,40H,3-5,7,9-11,16-17,19,21-23,25,27-32,34-35,37-39,42H2,1-2H3,(H,44,45)/b8-6-,14-12-,15-13-,20-18-,26-24-,36-33-/t40-/m1/s1			0	1.30358e+07	9.29255e+06	1.65714e+07	1.07447e+07	1.49862e+07	1.27068e+07	0.712849	0.648388	0.847896	0.736377
3307	1	116.144	6.04	8.79	7	C7H17N	Isobutylpropylamine	InChI=1S/C7H17N/c1-4-5-8-6-7(2)3/h7-8H,4-6H2,1-3H3	0		1	1.0606e+08	1.03033e+08	1.35969e+08	8.69144e+07	1.44297e+08	8.63747e+07	0.971459	0.639222	0.59859	0.736424
2663	1	271.079	1.19	1.32	12	C12H14O7	Phenylglucuronide	InChI=1S/C12H14O7/c13-7-8(14)10(11(16)17)19-12(9(7)15)18-6-4-2-1-3-5-6/h1-5,7-10,12-15H,(H,16,17)/t7-,8-,9+,10-,12?/m0/s1			0	2.15686e+06	1.79754e+06	2.34501e+06	1.15466e+06	1.53493e+06	1.35638e+06	0.833407	0.492391	0.883674	0.73649
985	-1	217.042	1.29	1.44	11	C13H11ClO	(E,E)-1-Chloro-3,11-tridecadiene-5,7,9-triyn-2-ol/3-(Isothiocyanatomethyl)-1-methoxy-1H-indole	InChI=1S/C13H11ClO/c1-2-3-4-5-6-7-8-9-10-11-13(15)12-14/h2-3,10-11,13,15H,12H2,1H3/b3-2-,11-10+			0	1.15883e+07	8.70248e+06	9.93323e+06	7.12863e+06	9.71496e+06	7.19936e+06	0.750972	0.717654	0.741059	0.736562
3369	1	98.9845	13.32	13.82		H3O4P	Phosphoric acid	InChI=1S/H3O4P/c1-5(2,3)4/h(H3,1,2,3,4)			0	6.71873e+06	5.82444e+06	6.95353e+06	6.03504e+06	9.18174e+06	4.38179e+06	0.866896	0.86791	0.477228	0.737345
3340	1	106.087	1.4	2.41	4	C4H11NO2	Diethanolamine	InChI=1S/C4H11NO2/c6-3-1-5-2-4-7/h5-7H,1-4H2	0		1	1.91586e+07	1.56107e+07	1.83447e+07	1.25659e+07	1.76721e+07	1.26134e+07	0.814816	0.684992	0.713748	0.737852
611	-1	465.304	0.85	1.11	27	C27H46O4S	Cholesterol sulfate	InChI=1S/C27H46O4S/c1-18(2)7-6-8-19(3)23-11-12-24-22-10-9-20-17-21(31-32(28,29)30)13-15-26(20,4)25(22)14-16-27(23,24)5/h9,18-19,21-25H,6-8,10-17H2,1-5H3,(H,28,29,30)/t19-,21+,22+,23-,24+,25+,26+,27-/m1/s1	0		1	2.95445e+07	2.19297e+07	2.53128e+07	1.95029e+07	2.91877e+07	2.04767e+07	0.742261	0.770475	0.701552	0.738096
3221	1	136.062	16.95	19	4	C5H5N5	Adenine/(+)-threo-2-Amino-3,4-dihydroxybutanoic acid/4-(Hydroxymethyl)benzenediazonium(1+)	InChI=1S/C5H5N5/c6-4-3-5(9-1-7-3)10-2-8-4/h1-2H,(H3,6,7,8,9,10)			0	8.57383e+07	5.58275e+07	7.3261e+07	5.63585e+07	6.79815e+07	5.4032e+07	0.651138	0.769284	0.794804	0.738409
1743	1	682.127	11.08	11.41				0			0	9.99617e+06	1.21857e+07	8.09396e+06	5.31166e+06	1.03404e+07	3.52821e+06	1.21904	0.65625	0.341208	0.738833
1192	-1	167.058	0	0.91				0			0	1.07274e+08	8.54264e+07	1.05628e+08	7.7404e+07	9.78818e+07	6.72882e+07	0.79634	0.7328	0.687444	0.738861
3331	1	112.051	7.9	10.54	4	C4H5N3O	Cytosine	InChI=1S/C4H5N3O/c5-3-1-2-6-4(8)7-3/h1-2H,(H3,5,6,7,8)	0		1	2.31619e+07	2.25615e+07	2.76679e+07	1.81747e+07	2.95957e+07	1.73454e+07	0.974079	0.656885	0.586077	0.739014
3199	1	140.107	2.42	2.68	8	C8H13NO	9-Azabicyclo[3.3.1]nonan-3-one	InChI=1S/C8H13NO/c10-8-4-6-2-1-3-7(5-8)9-6/h6-7,9H,1-5H2			0	4.42414e+06	3.44184e+06	3.47236e+06	2.40267e+06	3.46799e+06	2.59203e+06	0.777968	0.691941	0.747417	0.739109
117	-1	221.059	12.69	13.18	7	C7H14N2O4S	L-Cystathionine/Flavone	InChI=1S/C7H14N2O4S/c8-4(6(10)11)1-2-14-3-5(9)7(12)13/h4-5H,1-3,8-9H2,(H,10,11)(H,12,13)/t4-,5-/m0/s1	0	cyst-L	1	4.143e+07	3.12972e+07	2.90004e+07	1.63749e+07	2.18662e+07	1.9682e+07	0.755423	0.564643	0.900112	0.740059
2657	1	272.294	3.12	3.33				0			0	9.34182e+06	6.26227e+06	7.05734e+06	4.82385e+06	5.65192e+06	4.90048e+06	0.670348	0.683523	0.867046	0.740306
2060	1	509.38	1.36	1.43	30	C37H48O	2'-Apo-beta-carotenal/Fasciculol C	InChI=1S/C37H48O/c1-30(18-11-20-32(3)21-12-22-33(4)24-15-29-38)16-9-10-17-31(2)19-13-23-34(5)26-27-36-35(6)25-14-28-37(36,7)8/h9-13,15-24,26-27,29H,14,25,28H2,1-8H3/b10-9-,18-11+,19-13+,21-12-,24-15-,27-26+,30-16+,31-17+,32-20+,33-22-,34-23-	0		1	5.15873e+06	3.50623e+06	6.49768e+06	5.79144e+06	7.15547e+06	4.65867e+06	0.67967	0.891308	0.651064	0.740681
3362	1	100.112	0.01	1.31	6	C6H13N	Cyclohexylamine	InChI=1S/C6H13N/c7-6-4-2-1-3-5-6/h6H,1-5,7H2			0	8.87842e+07	6.49253e+07	8.15454e+07	6.24087e+07	7.73955e+07	5.61925e+07	0.731271	0.765324	0.726043	0.740879
718	-1	344.075	9.71	10.19				0			0	1.6483e+07	2.57397e+07	3.24173e+07	9.74755e+06	2.99564e+07	1.08359e+07	1.56159	0.30069	0.361723	0.741335
3365	1	100.076	0.01	1.22	5	C5H9NO	2-Piperidinone	InChI=1S/C5H9NO/c7-5-3-1-2-4-6-5/h1-4H2,(H,6,7)			0	2.13314e+09	1632041061	2.16134e+09	1638250049	2.19905e+09	1542218987	0.765087	0.75798	0.701313	0.74146
2299	1	401.05	15.78	16.2				0			0	1.85356e+07	1.36012e+07	1.68658e+07	1.23462e+07	1.68643e+07	1.28096e+07	0.733786	0.732027	0.75957	0.741794
2946	1	211.075	1.37	1.57				0			0	9.36805e+06	6.09436e+06	7.53108e+06	6.13943e+06	8.7396e+06	6.64053e+06	0.650547	0.815212	0.759821	0.74186
1739	1	684.556	1.04	1.17				0			0	2.43235e+06	1.6362e+06	2.18606e+06	1.85859e+06	2.67565e+06	1.88807e+06	0.672681	0.8502	0.705649	0.742843
1380	-1	72.9696	16.59	17.04				0			0	1.46265e+07	1.85098e+07	1.6918e+07	6.48103e+06	2.36644e+07	1.37312e+07	1.2655	0.383084	0.580246	0.742942
2480	1	336.14	12.05	12.32	12	C12H21N3O8	Aspartylglycosamine/Methionyl-Tryptophan	InChI=1S/C12H21N3O8/c1-4(17)14-8-10(20)9(19)6(3-16)23-11(8)15-7(18)2-5(13)12(21)22/h5-6,8-11,16,19-20H,2-3,13H2,1H3,(H,14,17)(H,15,18)(H,21,22)/t5-,6+,8+,9+,10+,11+/m0/s1	N-Acetylglucosaminylasparagine		1	6.96723e+06	4.69478e+06	5.12204e+06	3.26736e+06	5.15797e+06	4.73094e+06	0.673837	0.637902	0.917209	0.742983
309	-1	116.035	3.65	4.06	4	C4H7NO3	Acetylglycine	InChI=1S/C4H7NO3/c1-3(6)5-2-4(7)8/h2H2,1H3,(H,5,6)(H,7,8)	0	acgly	1	2.10636e+06	980953	1.86057e+06	942296	1.20324e+06	1.5124e+06	0.465711	0.506454	1.25694	0.743036
3218	1	136.097	1.38	2.4				0			0	1.43555e+07	1.19339e+07	1.54358e+07	9.94949e+06	1.46506e+07	1.10546e+07	0.831311	0.644571	0.754547	0.743477
1268	-1	134.991	2.45	2.63				0			0	6.45503e+06	4.29292e+06	9.1652e+06	6.06023e+06	7.65647e+06	6.94704e+06	0.665051	0.661222	0.907342	0.744538
3091	1	171.149	0.01	1.55				0			0	2.41554e+08	1.91131e+08	2.59704e+08	1.77967e+08	2.53108e+08	1.91739e+08	0.791257	0.685269	0.757541	0.744689
1274	-1	133.992	2.33	2.78				0			0	1.323e+09	8.97188e+08	1.89231e+09	1.21035e+09	1.53244e+09	1.40423e+09	0.678144	0.639615	0.916332	0.744697
3205	1	139.018	17.09	19				0			0	3.94563e+08	2.91345e+08	3.83922e+08	2.81339e+08	3.63629e+08	2.77438e+08	0.738399	0.732802	0.762971	0.744724
1008	-1	212.158	4	5.73				0			0	1.7675e+07	1.39353e+07	2.02647e+07	1.42993e+07	1.39883e+07	1.03542e+07	0.788415	0.705626	0.740202	0.744748
2711	1	252.269	2.22	2.6				0			0	1.21268e+07	9.87928e+06	1.14416e+07	8.95487e+06	1.23483e+07	7.88139e+06	0.814663	0.78266	0.638256	0.745193
2507	1	327.008	1.09	1.29				0			0	2.29846e+07	1.81152e+07	3.35255e+07	2.93417e+07	4.19706e+07	2.40632e+07	0.788143	0.875205	0.573334	0.745561
2548	1	308.613	2.62	5.98				0			0	1.78059e+08	1.40289e+08	1.99445e+08	1.41558e+08	1.82673e+08	1.35263e+08	0.787879	0.709757	0.740465	0.746034
3373	1	97.9918	17.12	19		H3NO3S	Amidosulfonic acid	InChI=1S/H3NO3S/c1-5(2,3)4/h(H3,1,2,3,4)			0	2.05181e+08	1.56589e+08	2.011e+08	1.43224e+08	1.91499e+08	1.46103e+08	0.763175	0.712203	0.762945	0.746108
3124	1	160.097	2.46	4.05	7	C7H13NO3	2-Methylbutyrylglycine	InChI=1S/C7H13NO3/c1-3-5(2)7(11)8-4-6(9)10/h5H,3-4H2,1-2H3,(H,8,11)(H,9,10)			0	6.84039e+07	5.52744e+07	7.91865e+07	4.96672e+07	6.79584e+07	5.4634e+07	0.80806	0.627218	0.803933	0.746404
1267	-1	135.012	2.38	2.62				0			0	1.13738e+07	8.83612e+06	1.93368e+07	1.1125e+07	1.7134e+07	1.51993e+07	0.776887	0.575327	0.887079	0.746431
766	-1	325.021	0.88	1.1	9	C9H12FN2O8P	5-Fluorodeoxyuridine monophosphate	InChI=1S/C9H12FN2O8P/c10-4-2-12(9(15)11-8(4)14)7-1-5(13)6(20-7)3-19-21(16,17)18/h2,5-7,13H,1,3H2,(H,11,14,15)(H2,16,17,18)/t5-,6+,7+/m0/s1			0	2.45476e+06	1.30591e+06	4.75027e+06	2.35423e+06	1.14384e+06	1.38984e+06	0.531993	0.4956	1.21506	0.747552
2409	1	359.103	0.97	1.14	11	C11H23N2O7PS	Pantetheine 4'-phosphate/N1-(5-Phospho-a-D-ribosyl)-5,6-dimethylbenzimidazole	InChI=1S/C11H23N2O7PS/c1-11(2,7-20-21(17,18)19)9(15)10(16)13-4-3-8(14)12-5-6-22/h9,15,22H,3-7H2,1-2H3,(H,12,14)(H,13,16)(H2,17,18,19)	0		1	7.85567e+06	6.31418e+06	6.75737e+06	4.70469e+06	6.32656e+06	4.7014e+06	0.803774	0.696231	0.743122	0.747709
3080	1	176.092	1.33	3.78	7	C7H13NO4	N-Carboxyethyl-g-aminobutyric acid	InChI=1S/C7H13NO4/c9-6(10)2-1-4-8-5-3-7(11)12/h8H,1-5H2,(H,9,10)(H,11,12)	S-(2-Boronoethyl)-L-cysteine		1	1.22539e+08	8.45767e+07	1.80529e+08	6.5303e+07	8.11002e+07	9.6699e+07	0.690201	0.361731	1.19234	0.748091
748	-1	329.19	1.25	1.37				0			0	5.27912e+06	3.95191e+06	3.47769e+06	1.53097e+06	2.04653e+06	2.16084e+06	0.748593	0.440225	1.05585	0.748224
163	1	280.092	10.25	11.09				0	0		1	4.10575e+08	2.94981e+08	2.89752e+08	2.37645e+08	2.88894e+08	2.03986e+08	0.718458	0.820167	0.706096	0.74824
1958	1	549.881	1.15	1.31				0			0	3.90527e+06	3.52902e+06	8.85762e+06	4.53627e+06	7.3151e+06	6.06479e+06	0.903655	0.512132	0.829078	0.748288
1003	-1	212.161	9.26	9.75				0			0	1.00731e+07	6.70269e+06	1.20391e+07	5.24628e+06	6.5797e+06	7.53077e+06	0.665407	0.43577	1.14455	0.748574
1594	1	753.564	1.13	1.29				0			0	5.41431e+06	5.80762e+06	8.12939e+06	4.8748e+06	7.22686e+06	4.16371e+06	1.07264	0.599652	0.576143	0.749479
2998	1	198.185	0.01	1.2				0			0	1.08715e+09	815015197	1.15423e+09	8.34966e+08	1.0204e+09	7.92225e+08	0.749681	0.723397	0.776387	0.749822
2318	1	394.185	1.15	1.28				0			0	3.23267e+06	3.25327e+06	2.96816e+06	1.89857e+06	2.53272e+06	1.53049e+06	1.00637	0.639644	0.604285	0.7501
2930	1	212.164	1.62	2.73				0			0	2.34415e+07	1.82168e+07	2.47906e+07	1.812e+07	2.15954e+07	1.60321e+07	0.777118	0.730924	0.742385	0.750142
2761	1	243.615	3.91	4.58				0			0	1.45388e+07	1.34238e+07	2.23393e+07	1.43976e+07	2.03506e+07	1.38972e+07	0.923311	0.644496	0.68289	0.750232
1247	-1	143.916	10.04	12.51				0			0	8.96807e+07	7.27662e+07	1.14815e+08	8.34672e+07	1.08792e+08	7.75302e+07	0.811392	0.726972	0.712645	0.750337
2428	1	353.027	11.57	12.09	18	C18H8O8	Thelephoric acid	InChI=1S/C18H8O8/c19-7-1-5-11(3-9(7)21)25-17-13(5)15(23)18-14(16(17)24)6-2-8(20)10(22)4-12(6)26-18/h1-4,19-22H	0		1	3.00261e+07	2.75473e+07	3.76358e+07	2.43643e+07	3.7322e+07	2.56468e+07	0.917446	0.647372	0.687176	0.750664
2331	1	390.082	11.71	12.05	11	C11H2NO12P	N-Acetylneuraminic acid 9-phosphate/Acetyl adenylate	InChI=1S/C11H20NO12P/c1-4(13)12-7-5(14)2-11(19,10(17)18)24-9(7)8(16)6(15)3-23-25(20,21)22/h5-9,14-16,19H,2-3H2,1H3,(H,12,13)(H,17,18)(H2,20,21,22)/t5-,6+,7+,8+,9+,11?/m0/s1	0		1	5.50358e+06	6.01196e+06	7.68141e+06	5.03954e+06	1.07664e+07	5.42359e+06	1.09237	0.65607	0.503751	0.750732
1182	-1	170.082	1.3	1.44				0			0	4.38965e+06	3.01357e+06	3.35535e+06	2.45961e+06	3.21382e+06	2.67761e+06	0.686516	0.733042	0.833157	0.750905
1126	-1	187.934	16.59	17.12				0			0	4.96986e+07	6.88084e+07	7.18825e+07	2.32224e+07	8.66273e+07	4.75141e+07	1.38451	0.32306	0.548489	0.752021
2267	1	422.036	12.2	12.59				0			0	1.66179e+07	1.38988e+07	1.20408e+07	6.7539e+06	1.4534e+07	1.2492e+07	0.836377	0.560919	0.859501	0.752266
2291	1	405.209	11.02	11.37	19	C19H32O9	Pisumionoside	InChI=1S/C19H32O9/c1-10(21)5-6-19(26)17(2,3)7-11(8-18(19,4)25)27-16-15(24)14(23)13(22)12(9-20)28-16/h5-6,11-16,20,22-26H,7-9H2,1-4H3/b6-5+	Thr Glu Arg/Glu-Thr-Arg		1	1.78883e+07	1.11169e+07	8.48304e+06	6.91558e+06	7.46332e+06	6.12802e+06	0.621464	0.815224	0.821085	0.752591
201	1	178.059	9.9	10.97				0	0	his-L	1	2.98181e+07	2.02552e+07	2.34117e+07	1.66684e+07	1.95638e+07	1.69532e+07	0.679292	0.711967	0.866558	0.752606
3002	1	197.173	0.01	1.28				0			0	2.11163e+08	1.70032e+08	2.00027e+08	1.56327e+08	2.21495e+08	1.48709e+08	0.805217	0.781532	0.671386	0.752712
3025	1	192.123	3	3.64				0			0	1.83427e+07	1.26375e+07	1.63972e+07	1.06967e+07	1.10056e+07	1.00998e+07	0.688968	0.65235	0.917702	0.753007
1251	-1	141.938	1.61	3.17				0			0	1.06521e+08	8.22019e+07	1.10362e+08	8.11191e+07	1.04861e+08	7.92778e+07	0.7717	0.735031	0.756028	0.754253
1314	-1	113.061	1.09	4.08	6	C6H1O2	Delta-Hexanolactone	InChI=1S/C6H10O2/c1-5-3-2-4-6(7)8-5/h5H,2-4H2,1H3			0	2.0838e+07	1.29146e+07	1.89464e+07	1.38002e+07	1.91871e+07	1.75544e+07	0.61976	0.728383	0.914905	0.754349
1048	-1	211.989	17.28	17.42				0			0	1.23443e+06	586858	2.46675e+06	2.18548e+06	1.30021e+06	1.17242e+06	0.47541	0.885976	0.901714	0.754367
3396	1	86.0606	9.65	10.58	4	C4H7NO	2-Pyrrolidinone	InChI=1S/C4H7NO/c6-4-2-1-3-5-4/h1-3H2,(H,5,6)	4-Pentyn-1,1-d2-1-ol		1	2.98818e+07	2.60109e+07	2.38557e+07	1.50447e+07	2.09478e+07	1.59636e+07	0.87046	0.630653	0.762064	0.754392
304	1	76.0393	10.8	11.3	2	C2H5NO2	Glycine	InChI=1S/C2H5NO2/c3-1-2(4)5/h1,3H2,(H,4,5)	0	gly	1	5.41003e+07	3.91269e+07	4.09455e+07	2.58964e+07	3.79008e+07	3.43961e+07	0.723228	0.632459	0.907531	0.754406
3206	1	139.018	9.11	16.7				0			0	1.28124e+09	1.02796e+09	1.29499e+09	9.78579e+08	1.28138e+09	9.04373e+08	0.802314	0.755666	0.70578	0.754587
3319	1	114.092	1.23	2.73	6	C6H11NO	2,5-Dihydro-2,4,5-trimethyloxazole	InChI=1S/C6H11NO/c1-4-5(2)8-6(3)7-4/h5-6H,1-3H3	0		1	1.61744e+09	1.28062e+09	1.46837e+09	1.18217e+09	1.60459e+09	1.07044e+09	0.791758	0.805091	0.66711	0.754653
2206	1	448.84	1.12	1.28				0			0	7.21047e+06	5.60745e+06	6.35311e+06	5.1442e+06	6.36039e+06	4.30747e+06	0.777682	0.809713	0.677233	0.754876
3149	1	152.057	13.17	13.58	5	C5H5N5O	Guanine	InChI=1S/C5H5N5O/c6-5-9-3-2(4(11)10-5)7-1-8-3/h1H,(H4,6,7,8,9,10,11)	0		1	1.57181e+07	7.48259e+06	1.38476e+07	1.52261e+07	1.67341e+07	1.15355e+07	0.47605	1.09955	0.689336	0.754979
2985	1	203.062	1.3	1.64				0			0	3.4491e+07	2.66188e+07	3.18826e+07	2.26684e+07	3.0637e+07	24026145	0.771762	0.710995	0.784219	0.755658
3332	1	111.056	8.47	12.08	5	C5H6N2O	Imidazole-4-acetaldehyde	InChI=1S/C5H6N2O/c8-2-1-5-3-6-4-7-5/h2-4H,1H2,(H,6,7)	0		1	7.64641e+07	5.69323e+07	7.24739e+07	4.92512e+07	6.12599e+07	5.16352e+07	0.744563	0.679571	0.842888	0.755674
3238	1	132.102	1.3	2.5	6	C6H13NO2	L-Isoleucine	InChI=1S/C6H13NO2/c1-3-4(2)5(7)6(8)9/h4-5H,3,7H2,1-2H3,(H,8,9)/t4-,5-/m0/s1	0		1	2.48009e+07	2.00128e+07	2.1174e+07	1.87136e+07	2.76372e+07	1.59291e+07	0.806938	0.883799	0.576364	0.7557
1370	-1	79.9573	0	2.13		HO3S	Hydrogen sulfite	InChI=1S/H2O3S/c1-4(2)3/h(H2,1,2,3)/p-1			0	8.63756e+07	6.32738e+07	9.10938e+07	6.34108e+07	8.57607e+07	7.19715e+07	0.732543	0.696104	0.839213	0.755954
1086	-1	201.077	1.2	1.47	9	C9H14O5	4-Heptenal diethyl acetal/2-Amino-1,6-dimethylfuro[3,2-e]imidazo[4,5-b]pyridine	InChI=1S/C9H14O5/c1-4-13-8(11)6(3)7(10)9(12)14-5-2/h6H,4-5H2,1-3H3			0	5.03253e+06	3.75228e+06	4.80949e+06	3.1638e+06	4.36553e+06	3.77533e+06	0.745606	0.657824	0.864804	0.756078
3311	1	116.071	14.53	15.16	5	C5H9NO2	L-Proline	InChI=1S/C5H9NO2/c7-5(8)4-2-1-3-6-4/h4,6H,1-3H2,(H,7,8)/t4-/m0/s1	0	pro-L	1	1.89134e+07	1.25177e+07	3.00639e+07	1.33051e+07	1.26378e+07	1.47084e+07	0.66184	0.44256	1.16385	0.756082
1264	-1	135.945	1.63	2.71				0			0	5.82851e+09	4.5216e+09	5.99689e+09	4.39549e+09	5617263029	4.27549e+09	0.775772	0.732961	0.761134	0.756622
2131	1	482.361	1.34	1.62				0			0	2.9636e+07	2.16744e+07	3.65502e+07	3.32683e+07	4.1548e+07	2.61534e+07	0.731352	0.910208	0.629474	0.757011
1028	-1	211.996	12.2	12.53	4	C4H8NO7P	L-Aspartyl-4-phosphate	InChI=1S/C4H8NO7P/c5-2(4(7)8)1-3(6)12-13(9,10)11/h2H,1,5H2,(H,7,8)(H2,9,10,11)			0	2.04689e+06	923506	1.65633e+06	1.35774e+06	934239	934700	0.451174	0.81973	1.00049	0.757132
2933	1	212.095	12.05	17.69				0			0	1.23628e+10	9.89312e+09	1.20876e+10	8.60305e+09	1.18553e+10	9.01808e+09	0.800231	0.711724	0.760681	0.757545
3113	1	164.092	2.58	4.15	6	C7H9N5	6-Dimethylaminopurine/Bicine	InChI=1S/C7H9N5/c1-12(2)7-5-6(9-3-8-5)10-4-11-7/h3-4H,1-2H3,(H,8,9,10,11)			0	7.12598e+07	5.09096e+07	6.59875e+07	4.57958e+07	6.38136e+07	5.52226e+07	0.714423	0.694007	0.865373	0.757934
3276	1	124.087	2.63	5.7				0			0	1.96905e+08	1.53432e+08	2.17364e+08	1.58774e+08	1.94471e+08	1.48725e+08	0.77922	0.730453	0.764763	0.758145
2522	1	319.284	1.1	1.25	21	C21H36NO	Tridihexethyl	InChI=1S/C21H36NO/c1-4-22(5-2,6-3)18-17-21(23,19-13-9-7-10-14-19)20-15-11-8-12-16-20/h7,9-10,13-14,20,23H,4-6,8,11-12,15-18H2,1-3H3/q+1			0	3.01354e+06	1.65456e+06	3.45768e+06	2.7933e+06	2.95877e+06	2.7148e+06	0.549043	0.807855	0.917544	0.758147
3089	1	173.092	7.87	9.4	7	C7H12N2O3	Glycylproline	InChI=1S/C7H12N2O3/c8-4-6(10)9-3-1-2-5(9)7(11)12/h5H,1-4,8H2,(H,11,12)	0		1	6.01994e+07	5.08425e+07	6.07919e+07	4.48778e+07	6.15667e+07	4.25929e+07	0.844568	0.73822	0.691818	0.758202
916	-1	248.08	1.1	1.32				0			0	7.57218e+06	3.74925e+06	6.72516e+06	4.91239e+06	6.27632e+06	6.58856e+06	0.495135	0.73045	1.04975	0.758445
1105	-1	196.171	0	19				0			0	7.02448e+09	5.30442e+09	6.83794e+09	5.14967e+09	6.31833e+09	4.85342e+09	0.755135	0.753103	0.768149	0.758795
1199	-1	165.019	2.29	2.7	8	C8H6O4	Phthalic acid	InChI=1S/C8H6O4/c9-7(10)5-3-1-2-4-6(5)8(11)12/h1-4H,(H,9,10)(H,11,12)			0	7.63461e+06	6.15044e+06	8.37279e+06	5.84313e+06	8.03863e+06	6.21451e+06	0.805599	0.697871	0.77308	0.75885
2453	1	344.168	1.15	1.37				0			0	5.77302e+06	4.50129e+06	4.57167e+06	3.70642e+06	5.0013e+06	3.44121e+06	0.779711	0.810738	0.688062	0.759504
1121	-1	189.077	1.25	1.47	8	C8H14O5	3-Hydroxysuberic acid	InChI=1S/C8H14O5/c9-6(5-8(12)13)3-1-2-4-7(10)11/h6,9H,1-5H2,(H,10,11)(H,12,13)			0	1.77673e+06	1.13331e+06	1.95021e+06	1.0489e+06	1.17545e+06	1.29786e+06	0.637864	0.537841	1.10414	0.759948
295	1	365.049	14.3	14.63	10	C1H13N4O9P	Xanthylic acid	InChI=1S/C10H13N4O9P/c15-5-3(1-22-24(19,20)21)23-9(6(5)16)14-2-11-4-7(14)12-10(18)13-8(4)17/h2-3,5-6,9,15-16H,1H2,(H2,19,20,21)(H2,12,13,17,18)/t3-,5-,6-,9-/m1/s1	ReSpect:PT103740 Xanthosine-5???-monophosphate disodium salt|XMP|Xanthylic acid|(9-D-Ribosylxanthine)-5'-phosphate|[(2R,3S,4R,5R)-5-(2,6-dioxo-3H-purin-9-yl)-3,4-dihydroxyoxolan-2-yl]methyl dihydrogen phosphate	xmp	1	1.59587e+07	2.50196e+07	1.36945e+07	5.36731e+06	1.41915e+07	4.54798e+06	1.56777	0.391933	0.320471	0.760058
3104	1	168.123	2.09	2.45				0			0	8.10792e+07	6.35303e+07	8.98308e+07	6.67916e+07	7.92914e+07	5.9724e+07	0.783558	0.743527	0.753222	0.760102
3198	1	140.107	0.57	2.17	8	C8H13NO	9-Azabicyclo[3.3.1]nonan-3-one	InChI=1S/C8H13NO/c10-8-4-6-2-1-3-7(5-8)9-6/h6-7,9H,1-5H2	0		1	4.32718e+07	3.33984e+07	3.79297e+07	2.93736e+07	4.27331e+07	3.13811e+07	0.771828	0.774423	0.734351	0.760201
1155	-1	178.934	16.58	17.13				0			0	4.69918e+07	6.01178e+07	5.72334e+07	2.30626e+07	7.02219e+07	4.20153e+07	1.27933	0.402957	0.598323	0.760202
313	-1	130.051	1.35	1.6	5	C5H9NO3	4-Hydroxyproline	InChI=1S/C5H9NO3/c7-3-1-4(5(8)9)6-2-3/h3-4,6-7H,1-2H2,(H,8,9)/t3-,4+/m1/s1	0	5a2opntn/5aop/acala-L/ glu5sa	1	2.49493e+06	1.62974e+06	1.87246e+06	1.4591e+06	1.90291e+06	1.61401e+06	0.653221	0.779245	0.848181	0.760216
1144	-1	182.931	16.55	17.31				0			0	1.13134e+08	1.08539e+08	1.08466e+08	5.87904e+07	1.23862e+08	9.65795e+07	0.959389	0.542017	0.779733	0.76038
3105	1	168.123	1.35	1.75				0			0	5.23951e+07	4.37153e+07	6.04569e+07	3.907e+07	5.08989e+07	4.08511e+07	0.834338	0.646245	0.802593	0.761059
2155	1	470.351	1.12	1.29				0			0	9.02677e+06	8.35649e+06	8.42666e+06	7.54911e+06	9.87054e+06	4.59256e+06	0.925745	0.89586	0.465279	0.762295
3074	1	178.107	1.34	1.51	7	C7H15NO4	N-Methyl-1-deoxynojirimycin	InChI=1S/C7H15NO4/c1-8-2-5(10)7(12)6(11)4(8)3-9/h4-7,9-12H,2-3H2,1H3			0	4.51083e+06	3.03699e+06	7.4961e+06	5.33053e+06	5.80826e+06	5.24244e+06	0.673266	0.711107	0.902584	0.762319
3364	1	100.087	10.69	11.44				0			0	1.04023e+07	8.83396e+06	1.21489e+07	9.63407e+06	1.15636e+07	7.46075e+06	0.849234	0.792999	0.645192	0.762475
1127	-1	187.134	1.04	1.18	10	C1H2O3	3-Hydroxycapric acid	InChI=1S/C10H20O3/c1-2-3-4-5-6-7-9(11)8-10(12)13/h9,11H,2-8H2,1H3,(H,12,13)			0	4.68033e+06	2909189	2.44506e+06	1.81098e+06	1.4797e+06	1369433	0.621578	0.740668	0.925477	0.762575
2970	1	205.064	1.36	1.59				0			0	2.68058e+06	1.13863e+06	1.72887e+06	1.80034e+06	2.15105e+06	1.76867e+06	0.424771	1.04133	0.822235	0.76278
3275	1	124.087	5.99	7.76				0			0	2.66414e+07	1.99349e+07	2.73061e+07	1.87097e+07	2.64989e+07	2.26594e+07	0.748267	0.685184	0.855108	0.762853
3367	1	99.0558	1.38	4.59	4	C4H6N2O	4-Hydroxymethylpyrazole	InChI=1S/C4H6N2O/c7-3-4-1-5-6-2-4/h1-2,7H,3H2,(H,5,6)			0	1.24434e+08	9.82461e+07	1.45738e+08	1.02949e+08	1.25239e+08	9.92806e+07	0.789544	0.706399	0.79273	0.762891
1888	1	582.211	12.03	12.26				0			0	5.11161e+06	4.08908e+06	5.62877e+06	1.11051e+06	5.43755e+06	7.02223e+06	0.799959	0.197292	1.29143	0.762894
187	1	364.065	13.16	13.64	10	C1H14N5O8P	Guanosine monophosphate	InChI=1S/C10H14N5O8P/c11-10-13-7-4(8(18)14-10)12-2-15(7)9-6(17)5(16)3(23-9)1-22-24(19,20)21/h2-3,5-6,9,16-17H,1H2,(H2,19,20,21)(H3,11,13,14,18)/t3-,5-,6-,9-/m1/s1	Guanosine 5_-monophosphate	gmp	1	1.49371e+08	7.1607e+07	1.34841e+08	1.47987e+08	1.58942e+08	1.13208e+08	0.479389	1.09749	0.712258	0.763046
1645	1	724.527	2.23	2.77	41	C41H74NO7P	PE(18:3(6Z,9Z,12Z)/P-18:1(11Z))	InChI=1S/C41H74NO7P/c1-3-5-7-9-11-13-15-17-19-21-23-25-27-29-31-33-36-46-40(39-49-50(44,45)48-37-35-42)38-47-41(43)34-32-30-28-26-24-22-20-18-16-14-12-10-8-6-4-2/h12-15,18,20,24,26,33,36,40H,3-11,16-17,19,21-23,25,27-32,34-35,37-39,42H2,1-2H3,(H,44,45)/b14-12-,15-13-,20-18-,26-24-,36-33-/t40-/m1/s1			0	1.50428e+07	1.18018e+07	1.52669e+07	1.20358e+07	1.49913e+07	1.07518e+07	0.784547	0.788359	0.717202	0.763369
991	-1	215.074	0	19				0			0	3.73069e+09	2.89797e+09	3.63033e+09	2.74842e+09	3.48399e+09	2.63748e+09	0.77679	0.757071	0.757028	0.76363
3418	1	74.0608	3.06	3.32	3	C3H7NO	3-Aminopropionaldehyde	InChI=1S/C3H7NO/c4-2-1-3-5/h3H,1-2,4H2	0		1	4.69367e+07	3.43769e+07	4.07027e+07	2.60953e+07	2.54494e+07	2.33559e+07	0.73241	0.64112	0.91774	0.763757
2884	1	220.117	4.74	5.62	9	C9H17NO5	Pantothenic acid/Cis-zeatin/2-Hexylbenzothiazole	InChI=1S/C9H17NO5/c1-9(2,5-11)7(14)8(15)10-4-3-6(12)13/h7,11,14H,3-5H2,1-2H3,(H,10,15)(H,12,13)			0	7.94277e+07	2.89932e+07	5.3912e+07	1.57047e+07	1.10075e+07	1.80025e+07	0.365026	0.291302	1.63548	0.763935
3381	1	90.0919	1.23	1.75	4	C4H11NO	Dimethylethanolamine	InChI=1S/C4H11NO/c1-5(2)3-4-6/h6H,3-4H2,1-2H3			0	1.84771e+07	1.32516e+07	1.92964e+07	1.39133e+07	1.56809e+07	1.34143e+07	0.717195	0.72103	0.855452	0.764559
1118	-1	191.107	1.56	4.31	12	C12H16O2	2-Methyl-1-phenyl-2-propanyl acetate	InChI=1S/C12H16O2/c1-10(13)14-12(2,3)9-11-7-5-4-6-8-11/h4-8H,9H2,1-3H3			0	1.31514e+07	9.83189e+06	1.57423e+07	1.08941e+07	1.2927e+07	1.10509e+07	0.747591	0.692028	0.854865	0.764828
2328	1	391.131	1.21	1.31				0			0	3.19269e+06	3.09431e+06	3.32901e+06	2.55113e+06	3.71233e+06	2.07555e+06	0.969184	0.766331	0.559096	0.764871
3098	1	170.096	1.18	1.31	12	C12H11N	4-Aminobiphenyl	InChI=1S/C12H11N/c13-12-8-6-11(7-9-12)10-4-2-1-3-5-10/h1-9H,13H2			0	1.38881e+06	1.14817e+06	2.10562e+06	1.45698e+06	2.09161e+06	1.62524e+06	0.826729	0.69195	0.777029	0.765236
2819	1	233.175	1.15	1.28				0			0	2.80391e+06	2.00401e+06	1.90801e+06	1.56115e+06	1.85446e+06	1.41505e+06	0.714722	0.818209	0.763051	0.765327
2833	1	231.116	0.01	19				0			0	6.35876e+09	4.79459e+09	5.7369e+09	4.69935e+09	5.73456e+09	4.14782e+09	0.754013	0.819145	0.723301	0.765486
2937	1	212.095	0.88	1.4				0			0	3.67761e+08	3.03848e+08	3.68199e+08	2.78275e+08	3.82881e+08	2.73615e+08	0.826212	0.755773	0.714622	0.765536
767	-1	324.05	11.28	11.83				0			0	3.74123e+07	2.88031e+07	3.24378e+07	2.17541e+07	2.8585e+07	2.44796e+07	0.769883	0.670639	0.856379	0.765634
691	-1	360.971	14.6	15.12				0			0	3.85691e+07	2.71499e+07	3.81836e+07	2.531e+07	3.61805e+07	3.3686e+07	0.703929	0.662849	0.931054	0.765944
244	1	133.097	14.5	15.4	5	C5H12N2O2	Ornithine	InChI=1S/C5H12N2O2/c6-3-1-2-4(7)5(8)9/h4H,1-3,6-7H2,(H,8,9)/t4-/m0/s1	Massbank:KO003638 D-Ornithine/L-Ornithine	orn	1	2.71545e+07	1.81419e+07	4.3562e+07	1.89716e+07	1.74113e+07	2.08011e+07	0.6681	0.435508	1.19469	0.766099
1320	-1	109.942	1.54	3.36				0			0	1.35484e+08	1.07643e+08	1.41655e+08	1.05132e+08	1.3437e+08	1.02734e+08	0.794507	0.742168	0.764563	0.767079
1868	1	593.945	1.12	1.28				0			0	5.72695e+06	3.62179e+06	7.23841e+06	3.43287e+06	3.30504e+06	3.95021e+06	0.632412	0.474257	1.19521	0.767293
653	-1	401.202	0.86	1.05				0			0	8.02448e+06	6.33654e+06	1.22937e+07	4.91272e+06	8.37925e+06	9.33033e+06	0.78965	0.399611	1.1135	0.767588
3079	1	177.033	11.23	11.91				0			0	2.88601e+07	1.99186e+07	2.24716e+07	1.61604e+07	1.95289e+07	1.74482e+07	0.690177	0.71915	0.893456	0.767594
879	-1	273.076	2.54	2.79	15	C15H14O5	Phloretin	InChI=1S/C15H14O5/c16-10-4-1-9(2-5-10)3-6-12(18)15-13(19)7-11(17)8-14(15)20/h1-2,4-5,7-8,16-17,19-20H,3,6H2			0	2.46739e+07	2.07316e+07	5.43501e+07	2.3368e+07	3.22705e+07	3.33453e+07	0.840226	0.429953	1.03331	0.767828
996	-1	212.16	1.28	1.92				0			0	9.65467e+06	4.24262e+06	5.64429e+06	3.9029e+06	5.37537e+06	6.30462e+06	0.439437	0.691478	1.17287	0.767929
2693	1	259.202	2.43	2.64				0			0	1.91956e+07	1.54621e+07	1.50733e+07	1.07848e+07	1.4084e+07	1.10321e+07	0.805501	0.71549	0.783306	0.768099
2979	1	204.027	13.42	13.8				0			0	1.22336e+07	1.13015e+07	1.406e+07	1.3025e+07	1.96378e+07	8.93025e+06	0.923806	0.926383	0.454747	0.768312
1339	-1	96.96	0	1.56	2	C2H4Cl2	1,2-Dichloroethane	InChI=1S/C2H4Cl2/c3-1-2-4/h1-2H2			0	2.58817e+07	1.93614e+07	2.90283e+07	1.84857e+07	2.42485e+07	2.23187e+07	0.748076	0.636815	0.920414	0.768435
2349	1	384.296	1.17	1.32				0			0	8.8813e+06	5.58324e+06	6.36708e+06	4.89294e+06	5.33284e+06	4.84754e+06	0.628652	0.768475	0.908997	0.768708
1005	-1	212.157	15.51	16.11				0			0	3.33064e+06	4.21531e+06	5.01885e+06	3.22536e+06	8.43675e+06	3.35959e+06	1.26562	0.64265	0.398209	0.768825
19	1	187	13.28	13.95	3	C3H7O7P	2-Phosphoglyceric acid/8-Chloroxanthine	InChI=1S/C3H7O7P/c4-1-2(3(5)6)10-11(7,8)9/h2,4H,1H2,(H,5,6)(H2,7,8,9)	3-Phosphoglyceric acid/D-(-)-3-PHOSPHOGLYCERIC ACID/Massbank:KNA00469 3-Phospho-D-glycerate|D-Glycerate 3-phosphate|3-Phospho-(R)-glycerate	3pg	1	1.14731e+08	1.02685e+08	1.27246e+08	1.1931e+08	1.73855e+08	8.24832e+07	0.895005	0.93763	0.474437	0.769024
825	-1	295.024	11.26	11.94	16	C16H8O6	Medicagol	InChI=1S/C16H8O6/c17-7-1-2-8-10(3-7)22-16(18)14-9-4-12-13(20-6-19-12)5-11(9)21-15(8)14/h1-5,17H,6H2	0		1	8.10855e+07	6.28858e+07	6.90896e+07	4.80404e+07	6.42753e+07	5.37663e+07	0.77555	0.695335	0.836501	0.769128
1084	-1	201.113	1.05	1.45	10	C1H18O4	Sebacic acid	InChI=1S/C10H18O4/c11-9(12)7-5-3-1-2-4-6-8-10(13)14/h1-8H2,(H,11,12)(H,13,14)			0	3.54821e+07	1.99993e+07	2.2069e+07	1.69273e+07	2.11173e+07	2.06497e+07	0.563645	0.767016	0.977858	0.769506
640	-1	412.882	12.39	13.11				0			0	4.61849e+07	6.22836e+07	6.56673e+07	3.78062e+07	8.34561e+07	3.20992e+07	1.34857	0.575724	0.384624	0.76964
3194	1	140.995	13.41	13.95	2	C2H5O5P	Acetylphosphate	InChI=1S/C2H5O5P/c1-2(3)7-8(4,5)6/h1H3,(H2,4,5,6)	0		1	1.71139e+07	1.52246e+07	1.88189e+07	1.82252e+07	2.66402e+07	1.20599e+07	0.889601	0.968449	0.452694	0.770248
1302	-1	122.969	8.62	9				0			0	1.36979e+07	3.1563e+07	1.8333e+07	12612	7.82239e+07	231198	2.30422	0.00545464	0.0029556	0.770875
1366	-1	82.9609	1.68	5.18				0			0	7.90902e+06	7.43007e+06	1.01437e+07	6.95778e+06	9.92008e+06	6.82326e+06	0.939443	0.68592	0.687823	0.771062
929	-1	245.043	9.23	9.72	13	C13H1O5	Isopimpinellin	InChI=1S/C13H10O5/c1-15-10-7-3-4-9(14)18-12(7)13(16-2)11-8(10)5-6-17-11/h3-6H,1-2H3	0		1	2.28128e+08	2.33101e+08	2.15137e+08	9.13769e+07	1.92911e+08	1.67264e+08	1.0218	0.424738	0.867051	0.771196
2680	1	264.181	1.12	1.3	12	C12H25NO5	Hydroxyvalerylcarnitine	InChI=1S/C12H25NO5/c1-5-9(14)6-12(17)18-10(7-11(15)16)8-13(2,3)4/h9-10,12,14,17H,5-8H2,1-4H3/t9?,10-,12?/m0/s1	0		1	6.5237e+07	4.54038e+07	5.1277e+07	4.97976e+07	6.52152e+07	4.21818e+07	0.695982	0.97115	0.646809	0.771314
3406	1	81.0454	1.33	4.73	4	C4H4N2	Pyrimidine	InChI=1S/C4H4N2/c1-2-5-4-6-3-1/h1-4H			0	1.07521e+08	8.32007e+07	1.124e+08	8.89108e+07	1.15067e+08	8.62102e+07	0.77381	0.79102	0.749217	0.771349
1790	1	650.376	1.06	1.22				0			0	5.92622e+06	4.96745e+06	5.17347e+06	4.22593e+06	5.82032e+06	3.86102e+06	0.838215	0.816846	0.663369	0.77281
2908	1	216.085	1.76	2.05				0			0	6.80792e+06	5.63051e+06	8.42998e+06	6.61178e+06	6.61206e+06	4.68066e+06	0.827053	0.784317	0.707897	0.773089
3372	1	98.0717	1.53	6.99				0			0	1.4856e+08	1.21971e+08	1.56963e+08	1.28149e+08	1.5806e+08	1.08007e+08	0.821027	0.816427	0.68333	0.773595
2502	1	329.005	1.08	1.29				0			0	2.13473e+07	1.80084e+07	3.02929e+07	2.69698e+07	4.10877e+07	2.41187e+07	0.843589	0.890302	0.587005	0.773632
3030	1	191.048	2.59	5.79				0			0	5.50076e+08	4.9138e+08	4.34449e+08	4.5831e+08	8.32398e+08	3.10281e+08	0.893295	1.05492	0.372755	0.773657
3350	1	102.092	11.2	12.91	5	C5H11NO	5-Aminopentanal	InChI=1S/C5H11NO/c6-4-2-1-3-5-7/h5H,1-4,6H2	0		1	1.30461e+08	9.65739e+07	1.21762e+08	8.26443e+07	9.33975e+07	8.42644e+07	0.74025	0.678736	0.902213	0.773733
64	1	560.079	11.99	12.31	15	C15H23N5O14P2	Adenosine diphosphate ribose	InChI=1S/C15H23N5O14P2/c16-12-7-13(18-3-17-12)20(4-19-7)14-10(23)8(21)5(32-14)1-30-35(26,27)34-36(28,29)31-2-6-9(22)11(24)15(25)33-6/h3-6,8-11,14-15,21-25H,1-2H2,(H,26,27)(H,28,29)(H2,16,17,18)	Adenosine 5'-diphosphoribose	adprib	1	1.15204e+07	5.64424e+06	1.13048e+07	1.12473e+07	1.17872e+07	9.8725e+06	0.489935	0.994906	0.837562	0.774134
1184	-1	169.098	1.03	11.48	8	C8H14N2O2	Levetiracetam	InChI=1S/C8H14N2O2/c1-2-6(8(9)12)10-5-3-4-7(10)11/h6H,2-5H2,1H3,(H2,9,12)/t6-/m1/s1	0		1	3.13148e+08	2.52656e+08	3.36127e+08	2.42668e+08	3.13877e+08	2.50075e+08	0.806826	0.721954	0.796729	0.77517
2886	1	219.175	0.01	1.27	15	C15H22O	Nookatone	InChI=1S/C15H22O/c1-10(2)12-5-6-13-8-14(16)7-11(3)15(13,4)9-12/h8,11-12H,1,5-7,9H2,2-4H3			0	8.064e+06	6.33839e+06	8.27877e+06	7.13324e+06	1.01061e+07	6.85118e+06	0.786011	0.86163	0.677923	0.775188
2633	1	281.175	0.98	1.15	16	C16H24O4	Prehumulinic acid	InChI=1S/C16H24O4/c1-9(2)5-7-11-14(18)13(16(20)15(11)19)12(17)8-6-10(3)4/h5,10-11,15,19-20H,6-8H2,1-4H3			0	2.77736e+06	1.72511e+06	2.75336e+06	2.4373e+06	2.58856e+06	2.12088e+06	0.621134	0.885209	0.819326	0.775223
1595	1	752.56	1.13	1.29	43	C43H78NO7P	PE(O-18:1(1Z)/2:4(5Z,8Z,11Z,14Z))	InChI=1S/C43H78NO7P/c1-3-5-7-9-11-13-15-17-19-21-22-24-26-28-30-32-34-36-43(45)51-42(41-50-52(46,47)49-39-37-44)40-48-38-35-33-31-29-27-25-23-20-18-16-14-12-10-8-6-4-2/h11,13,17,19,22,24,28,30,35,38,42H,3-10,12,14-16,18,20-21,23,25-27,29,31-34,36-37,39-41,44H2,1-2H3,(H,46,47)/b13-11-,19-17-,24-22-,30-28-,38-35-/t42-/m1/s1			0	1.49092e+07	1.35012e+07	1.6513e+07	1.40161e+07	1.78896e+07	1.02421e+07	0.905561	0.848795	0.572515	0.775624
1298	-1	124.984	2.55	2.72				0			0	6.22173e+06	6.04925e+06	1.41135e+07	4.97843e+06	7.50539e+06	7.52255e+06	0.972277	0.352743	1.00229	0.775769
1402	1	904.62	1.14	1.28				0			0	3.02299e+06	3.2458e+06	7.56249e+06	3.86489e+06	6.20405e+06	4.60759e+06	1.07371	0.51106	0.742675	0.775814
2523	1	319.175	1.12	1.27				0			0	2.18341e+06	1.64869e+06	1.8071e+06	1.38481e+06	2.41678e+06	1.94888e+06	0.755098	0.766317	0.806396	0.775937
1243	-1	146.046	3.29	4.37	5	C5H9NO4	L-Glutamic acid	InChI=1S/C5H9NO4/c6-3(5(9)10)1-2-4(7)8/h3H,1-2,6H2,(H,7,8)(H,9,10)/t3-/m0/s1	0		1	1.84392e+07	1.3005e+07	1.52651e+07	9.09366e+06	1.30357e+07	13406969	0.705291	0.595717	1.02848	0.776496
1788	1	650.44	1.29	1.46				0			0	1.33011e+07	1.05387e+07	1.55823e+07	1.32098e+07	1.37369e+07	9.47282e+06	0.792317	0.847743	0.689591	0.776551
1027	-1	211.993	11.12	13.44				0			0	2.61179e+07	1.72312e+07	1.75989e+07	1.52521e+07	2.16399e+07	1.74118e+07	0.659748	0.866649	0.804618	0.777005
2553	1	306.264	1.14	1.28				0			0	2.60999e+06	2.14506e+06	3.16687e+06	2.56811e+06	3.38599e+06	2.3666e+06	0.821866	0.81093	0.698938	0.777245
1465	1	816.571	0.85	1.31				0			0	3.98803e+07	2.82516e+07	4.8064e+07	3.56331e+07	4.80579e+07	4.24003e+07	0.70841	0.741368	0.882276	0.777351
2394	1	367.139	11.87	12.29	18	C18H22O8	7-beta-D-Glucopyranosyloxybutylidenephthalide	InChI=1S/C18H22O8/c1-2-3-6-10-9-5-4-7-11(13(9)17(23)24-10)25-18-16(22)15(21)14(20)12(8-19)26-18/h4-7,12,14-16,18-22H,2-3,8H2,1H3/b10-6+	Phosphocholine		1	2.46932e+09	1.63206e+09	2.0058e+09	1.34476e+09	1.50326e+09	1.50441e+09	0.660936	0.670437	1.00076	0.777378
2810	1	234.077	16.15	17.73	12	C12H11NO4	Casimiroin	InChI=1S/C12H11NO4/c1-13-10(14)5-9(15-2)7-3-4-8-12(11(7)13)17-6-16-8/h3-5H,6H2,1-2H3	0		1	7.22158e+07	5.82451e+07	7.72958e+07	6.03963e+07	7.31156e+07	5.44943e+07	0.806542	0.781366	0.745317	0.777742
2936	1	212.095	10.09	11.61				0			0	1.52941e+09	1652766970	1.43616e+09	897705774	1.39877e+09	879137110	1.08065	0.625073	0.628509	0.778079
1116	-1	193.054	0.99	1.27				0			0	2.86077e+07	1.25855e+07	9.9445e+06	6.76469e+06	9.67696e+06	1.17547e+07	0.439933	0.680244	1.21471	0.778295
2605	1	290.076	9.38	9.67				0			0	4.6836e+06	6.31498e+06	6.99249e+06	3.51374e+06	8.08136e+06	3.91531e+06	1.34832	0.502502	0.484486	0.778435
3389	1	88.0763	6.36	7.08	4	C4H9NO	4-Aminobutyraldehyde	InChI=1S/C4H9NO/c5-3-1-2-4-6/h4H,1-3,5H2	0		1	3.45287e+07	2.55677e+07	2.69164e+07	2.30116e+07	3.16429e+07	2.34894e+07	0.740475	0.85493	0.742327	0.779244
279	1	608.089	12.17	12.62	17	C17H27N3O17P2	Uridine diphosphate-N-acetylglucosamine	InChI=1S/C17H27N3O17P2/c1-6(22)18-10-13(26)11(24)7(4-21)35-16(10)36-39(31,32)37-38(29,30)33-5-8-12(25)14(27)15(34-8)20-3-2-9(23)19-17(20)28/h2-3,7-8,10-16,21,24-27H,4-5H2,1H3,(H,18,22)(H,29,30)(H,31,32)(H,19,23,28)/t7-,8-,10-,11-,12-,13-,14-,15-,16-/m1/s1	ReSpect:PS037006 Uridine-5'-diphospho-N-acetylglucosamine sodium salt|UDPAG|UDP-GlcNAc|UDP-N-acetylglucosamine/URIDINE 5'-DIPHOSPHO-N-ACETYLGALACTOSAMINE	uacmam/uacgam	1	2.25749e+08	1.88628e+08	1.58005e+08	1.01562e+08	1.91699e+08	1.6489e+08	0.835564	0.642775	0.860151	0.779497
3109	1	165.991	0.01	1.1				0			0	7.51284e+07	5.60845e+07	7.63045e+07	6.18807e+07	7.34654e+07	5.74312e+07	0.746515	0.810971	0.781745	0.779743
3299	1	119.086	1.02	1.29	9	C9H1	Indane	InChI=1S/C9H10/c1-2-5-9-7-3-6-8(9)4-1/h1-2,4-5H,3,6-7H2			0	3.6654e+06	3.35438e+06	3.31921e+06	2.45587e+06	3.93084e+06	2.68957e+06	0.915149	0.739895	0.684223	0.779756
840	-1	286.944	1.17	1.62				0			0	4.91782e+06	2.18904e+06	4.16657e+06	3.02932e+06	3.97189e+06	4.63617e+06	0.445124	0.727054	1.16725	0.779808
287	-1	323.029	11.7	12.4	9	C9H13N2O9P	Uridine 5'-monophosphate/6-Chlorocatechin	InChI=1S/C9H13N2O9P/c12-5-1-2-11(9(15)10-5)8-7(14)6(13)4(20-8)3-19-21(16,17)18/h1-2,4,6-8,13-14H,3H2,(H,10,12,15)(H2,16,17,18)/t4-,6-,7-,8-/m1/s1	Uridine 5'-monophosphate/ReSpect:PT203720 Uridine-5'-monophosphate|UMP|U 5???-P|Uridylic acid|uridylate|[(2R,3S,4R,5R)-5-(2,4-dioxopyrimidin-1-yl)-3,4-dihydroxyoxolan-2-yl]methyl dihydrogen phosphate	ump	1	5.0392e+08	2.6122e+08	4.49654e+08	3.94045e+08	4.05087e+08	3.85484e+08	0.518377	0.876329	0.951609	0.782105
2228	1	441.33	1.1	1.29				0			0	1.4684e+07	1.0054e+07	1.6319e+07	1.25502e+07	1.49884e+07	1.34133e+07	0.684693	0.76905	0.894911	0.782884
2646	1	275.196	1.35	2.41				0			0	2.17076e+07	1.81939e+07	2.06254e+07	1.51589e+07	1.99982e+07	15545952	0.838136	0.734966	0.777366	0.783489
322	-1	195.051	9.1	9.9	6	C6H12O7	Galactonic acid/1,3-Dimethyluric acid	InChI=1S/C6H12O7/c7-1-2(8)3(9)4(10)5(11)6(12)13/h2-5,7-11H,1H2,(H,12,13)/t2-,3+,4+,5-/m1/s1	D-Gluconic acid/Galactonic acid/Gluconic acid		1	1.06752e+08	8.72938e+07	8.76679e+07	4.98478e+07	6.97457e+07	6.72585e+07	0.817729	0.568599	0.964338	0.783555
1938	1	559.158	11.23	11.62	27	C27H3N2O7S2	Sulforhodamine B	InChI=1S/C27H30N2O7S2/c1-5-28(6-2)18-9-12-21-24(15-18)36-25-16-19(29(7-3)8-4)10-13-22(25)27(21)23-14-11-20(37(30,31)32)17-26(23)38(33,34)35/h9-17H,5-8H2,1-4H3,(H-,30,31,32,33,34,35)	Methyl 3-[N-(4-Methoxyphenylamino)]-3-phenyl-2-triphenylsiloxypropionate		1	4.08694e+07	2.14892e+07	4.02019e+07	3.91855e+07	3.33983e+07	2.84239e+07	0.525803	0.974717	0.851059	0.78386
1130	-1	187.097	1	1.55	9	C9H16O4	Azelaic acid	InChI=1S/C9H16O4/c10-8(11)6-4-2-1-3-5-7-9(12)13/h1-7H2,(H,10,11)(H,12,13)	MoNA:3490809 p-Cresol sulphate/Nonanedioic acid		1	3.97525e+07	2.58267e+07	3.3948e+07	2.24268e+07	2.60283e+07	2.71179e+07	0.649687	0.660623	1.04186	0.784057
3387	1	88.0763	0.01	1.24	4	C4H9NO	4-Aminobutyraldehyde	InChI=1S/C4H9NO/c5-3-1-2-4-6/h4H,1-3,5H2			0	9.48482e+07	7.75225e+07	9.06937e+07	6.42788e+07	8.79609e+07	7.26803e+07	0.817333	0.708745	0.82628	0.784119
2601	1	291.191	4.72	5.73				0			0	5.65815e+07	4.78225e+07	5.62445e+07	4.01964e+07	5.4724e+07	4.34233e+07	0.845196	0.714672	0.793496	0.784455
135	1	106.087	9	9.9	4	C4H11NO2	Diethanolamine	InChI=1S/C4H11NO2/c6-3-1-5-2-4-7/h5-7H,1-4H2	0		1	4.72392e+08	3.76867e+08	4.2864e+08	2.63529e+08	3.81811e+08	3.59517e+08	0.797784	0.614802	0.941612	0.784733
2362	1	380.186	1.14	1.27				0			0	2.00472e+06	2.03411e+06	1.66114e+06	1.29972e+06	1.92915e+06	1.07557e+06	1.01466	0.782427	0.557537	0.784874
1863	1	600.468	1.09	1.26				0			0	3.03471e+07	2.31762e+07	3.16341e+07	2.35827e+07	3.0407e+07	2.57168e+07	0.763703	0.745485	0.845753	0.784981
3208	1	138.091	1.36	1.76	8	C8H11NO	Tyramine	InChI=1S/C8H11NO/c9-6-5-7-1-3-8(10)4-2-7/h1-4,10H,5-6,9H2			0	5.31111e+06	6.41777e+06	5.49547e+06	1.91519e+06	9.55132e+06	7.62535e+06	1.20837	0.348503	0.798356	0.785076
1234	-1	151.051	2.58	2.83	7	C7H8N2O2	N1-Methyl-2-pyridone-5-carboxamide	InChI=1S/C7H8N2O2/c1-9-4-5(7(8)11)2-3-6(9)10/h2-4H,1H3,(H2,8,11)	0		1	3.3245e+07	2.56091e+07	2.37179e+07	1.94467e+07	2.82374e+07	2.16432e+07	0.770314	0.819915	0.766475	0.785568
1604	1	747.573	1.1	1.25				0			0	5.44901e+06	5.72387e+06	7.66941e+06	6.15401e+06	7.51893e+06	3.79652e+06	1.05044	0.802411	0.504928	0.785927
2069	1	507.369	1.13	1.29	30	C3H5O6	Theasapogenol A	InChI=1S/C30H50O6/c1-25(2)13-18-17-7-8-20-26(3)11-10-21(33)27(4,15-31)19(26)9-12-28(20,5)29(17,6)14-22(34)30(18,16-32)24(36)23(25)35/h7,18-24,31-36H,8-16H2,1-6H3			0	4.17894e+06	2.82243e+06	5.56189e+06	3.35627e+06	3.36599e+06	3.6336e+06	0.675394	0.60344	1.07951	0.786113
74	1	348.07	12.34	13.04	10	C1H14N5O7P	Adenosine monophosphate	InChI=1S/C10H14N5O7P/c11-8-5-9(13-2-12-8)15(3-14-5)10-7(17)6(16)4(22-10)1-21-23(18,19)20/h2-4,6-7,10,16-17H,1H2,(H2,11,12,13)(H2,18,19,20)/t4-,6-,7-,10-/m1/s1	Adenosine3monophosphate	amp	1	1.48306e+07	1.26837e+07	1.26323e+07	1.06884e+07	1.36103e+07	8.9451e+06	0.855239	0.846116	0.657229	0.786195
2586	1	295.227	0.96	1.24	18	C18H3O3	13-OxoODE	InChI=1S/C18H30O3/c1-2-3-11-14-17(19)15-12-9-7-5-4-6-8-10-13-16-18(20)21/h7,9,12,15H,2-6,8,10-11,13-14,16H2,1H3,(H,20,21)/b9-7-,15-12+			0	5.01059e+06	3.77736e+06	6.67739e+06	4.01882e+06	5.23673e+06	5.26584e+06	0.753876	0.601854	1.00556	0.787097
3400	1	85.0767	5.65	6.24	4	C4H8N2	2-(Dimethylamino)acetonitrile	InChI=1S/C4H8N2/c1-6(2)4-3-5/h4H2,1-2H3			0	3.5933e+06	2.84505e+06	2.38657e+06	2.48288e+06	4.47401e+06	2.37121e+06	0.791765	1.04036	0.529996	0.787373
900	-1	258.029	0.98	1.33	6	C6H13NO8S	Glucosamine 6-sulfate	InChI=1S/C6H13NO8S/c7-3-5(9)4(8)2(15-6(3)10)1-14-16(11,12)13/h2-6,8-10H,1,7H2,(H,11,12,13)/t2-,3-,4-,5-,6-/m1/s1	0		1	4.44311e+06	6.17969e+06	2.40891e+06	227634	8.74723e+06	7.68212e+06	1.39085	0.0944966	0.878234	0.787859
2917	1	215.093	4.8	9.14				0			0	4.97507e+08	3.5457e+08	4.40687e+08	3.46525e+08	4.51804e+08	3.91365e+08	0.712694	0.78633	0.866226	0.788417
1287	-1	129.092	0.99	2.02	7	C7H14O2	Heptanoic acid	InChI=1S/C7H14O2/c1-2-3-4-5-6-7(8)9/h2-6H2,1H3,(H,8,9)	0		1	1.17178e+08	8.11349e+07	1.05083e+08	8.58175e+07	1.11174e+08	9.51965e+07	0.692408	0.816667	0.856281	0.788452
186	-1	362.051	13.16	13.64	10	C1H14N5O8P	Guanosine monophosphate	InChI=1S/C10H14N5O8P/c11-10-13-7-4(8(18)14-10)12-2-15(7)9-6(17)5(16)3(23-9)1-22-24(19,20)21/h2-3,5-6,9,16-17H,1H2,(H2,19,20,21)(H3,11,13,14,18)/t3-,5-,6-,9-/m1/s1	Guanidylic acid (guanosine monophosphate)/GUANOSINE 5'-MONOPHOSPHATE	gmp	1	1.42917e+08	6.73725e+07	1.26408e+08	1.39238e+08	1.44745e+08	1.14795e+08	0.471411	1.1015	0.793086	0.788665
1052	-1	211.989	1.01	1.83				0			0	1.4395e+07	1.03732e+07	9.81703e+06	7.25607e+06	9.34575e+06	8.47372e+06	0.720614	0.73913	0.906692	0.788812
2119	1	485.858	1.12	1.28				0			0	2.80724e+06	2.34632e+06	4.23277e+06	2.87804e+06	3.50229e+06	2.9846e+06	0.835812	0.679942	0.852185	0.789313
2320	1	394.18	2.51	2.69	22	C22H23N3O4	Erlotinib	InChI=1S/C22H23N3O4/c1-4-16-6-5-7-17(12-16)25-22-18-13-20(28-10-8-26-2)21(29-11-9-27-3)14-19(18)23-15-24-22/h1,5-7,12-15H,8-11H2,2-3H3,(H,23,24,25)			0	2.7362e+07	1.92884e+06	4.33525e+06	5.16662e+06	8.99815e+06	9.96124e+06	0.0704934	1.19177	1.10703	0.789765
2541	1	311.197	2.43	2.62				0			0	4.75608e+06	3.81339e+06	2.96328e+06	2.53329e+06	3.99758e+06	2.84874e+06	0.801794	0.854893	0.712614	0.789767
200	1	156.077	10	10.8	6	C6H9N3O2	L-Histidine	InChI=1S/C6H9N3O2/c7-5(6(10)11)1-4-2-8-3-9-4/h2-3,5H,1,7H2,(H,8,9)(H,10,11)/t5-/m0/s1	L-Histidine/Spectral Match to L-Histidine from METLIN	his-L	1	8.33345e+08	6.22519e+08	6.95359e+08	5.35553e+08	6.10395e+08	5.20347e+08	0.747013	0.770182	0.852477	0.78989
219	-1	341.109	10.6	11.2	12	C12H22O11	Melibiose	InChI=1S/C12H22O11/c13-1-3-5(14)8(17)10(19)12(23-3)21-2-4-6(15)7(16)9(18)11(20)22-4/h3-20H,1-2H2/t3-,4-,5+,6-,7+,8+,9-,10-,11?,12+/m1/s1	D-(+)-Trehalose/ALPHA,BETA-TREHALOSE	isomaltu/sucr	1	7.14994e+07	1.29886e+07	9.47219e+07	1.35884e+07	2.32802e+07	4.76066e+07	0.18166	0.143456	2.04494	0.790018
1641	1	729.52	1.12	1.38				0			0	2.76078e+07	2.40565e+07	3.92477e+07	3.02285e+07	3.90896e+07	2.84769e+07	0.871368	0.770197	0.728505	0.790023
2828	1	233.059	11.26	11.87	10	C1H13ClO4	3-Chloro-1-(4-hydroxy-3-methoxyphenyl)-1,2-propanediol	InChI=1S/C10H13ClO4/c1-15-9-4-6(2-3-7(9)12)10(14)8(13)5-11/h2-4,8,10,12-14H,5H2,1H3	0		1	1.62166e+07	1.08725e+07	1.10812e+07	8.12459e+06	9.40041e+06	9.09583e+06	0.670452	0.73319	0.967599	0.790414
1355	-1	90.9713	17.05	19	1	CH2NO2S	Cyanosulfurous acid anion	InChI=1S/CH2NO2S/c2-1-5(3)4/h3-4H			0	2.04861e+08	1.64017e+08	2.02291e+08	1.62711e+08	2.04037e+08	1.56513e+08	0.800626	0.804342	0.76708	0.790683
3148	1	152.057	8.21	8.69	5	C5H5N5O	Guanine	InChI=1S/C5H5N5O/c6-5-9-3-2(4(11)10-5)7-1-8-3/h1H,(H4,6,7,8,9,10,11)	Spectral Match to Guanine from NIST14/Guanine	gua	1	1.31055e+08	1.30164e+08	9.33959e+07	7.55953e+07	9.07301e+07	5.16927e+07	0.993205	0.809408	0.569742	0.790785
2944	1	211.103	3.47	4.51				0			0	2.19032e+07	1.62876e+07	2.25131e+07	2.08618e+07	1.91369e+07	1.34386e+07	0.743617	0.926652	0.702235	0.790835
1304	-1	122.033	1.13	1.79				0			0	1.16971e+07	7.80045e+06	9.77057e+06	7.32966e+06	9.46508e+06	9.05738e+06	0.66687	0.750178	0.956926	0.791325
2671	1	268.893	16.95	19				0			0	9.2178e+07	7.65851e+07	1.04176e+08	7.78648e+07	9.51824e+07	7.57754e+07	0.830839	0.747432	0.796107	0.791459
3062	1	183.186	6.48	6.9				0			0	3.8634e+07	1.90805e+07	1.63447e+07	1.18231e+07	1.32113e+07	1.52884e+07	0.493879	0.723358	1.15722	0.791486
1424	1	854.575	1.09	1.34	50	C5H8NO8P	PC(2:4(5Z,8Z,11Z,14Z)/22:6(4Z,7Z,1Z,13Z,16Z,19Z))	InChI=1S/C50H80NO8P/c1-6-8-10-12-14-16-18-20-22-24-25-27-29-31-33-35-37-39-41-43-50(53)59-48(47-58-60(54,55)57-45-44-51(3,4)5)46-56-49(52)42-40-38-36-34-32-30-28-26-23-21-19-17-15-13-11-9-7-2/h8,10,14-17,20-23,25,27-28,30-31,33-34,36-37,39,48H,6-7,9,11-13,18-19,24,26,29,32,35,38,40-47H2,1-5H3/b10-8-,16-14-,17-15-,22-20-,23-21-,27-25-,30-28-,33-31-,36-34-,39-37-/t48-/m1/s1			0	1.13465e+07	7.2222e+06	1.03132e+07	5.91348e+06	8.1405e+06	9.48725e+06	0.636516	0.57339	1.16544	0.791781
89	-1	121.03	1.24	1.71	7	C7H6O2	Benzoic acid	InChI=1S/C7H6O2/c8-7(9)6-4-2-1-3-5-6/h1-5H,(H,8,9)	0		1	1.5191e+08	1.0377e+08	1.30992e+08	9.89062e+07	1.2427e+08	1.16579e+08	0.683105	0.755058	0.938107	0.79209
3255	1	129.102	6.94	9.33				0			0	1.08238e+08	6.25011e+07	9.84329e+07	3.875e+07	4.61231e+07	6.48271e+07	0.577439	0.393669	1.40553	0.792211
2977	1	204.087	6.67	10.47	9	C9H17NS2	1-Isothiocyanato-7-(methylthio)heptane	InChI=1S/C9H17NS2/c1-12-8-6-4-2-3-5-7-10-9-11/h2-8H2,1H3	Spectral Match to N-Acetyl-D-glucosamine from NIST14/N-Acetyl-D-glucosamine/N-Acetyl-D-mannosamine/Spectral Match to Acetyl-DL-carnitine from NIST14		1	3.876e+08	2.76382e+08	3.16864e+08	2.70424e+08	3.7103e+08	3.00585e+08	0.713059	0.85344	0.810136	0.792212
1178	-1	171.139	1.09	1.37	10	C1H2O2	Capric acid	InChI=1S/C10H20O2/c1-2-3-4-5-6-7-8-9-10(11)12/h2-9H2,1H3,(H,11,12)	0		1	2.26212e+08	1.51081e+08	2.04167e+08	1.54481e+08	1.8836e+08	1.79584e+08	0.667872	0.756642	0.953408	0.792641
1214	-1	159.103	1.13	1.49	8	C8H16O3	7-Hydroxyoctanoic acid	InChI=1S/C8H16O3/c1-7(9)5-3-2-4-6-8(10)11/h7,9H,2-6H2,1H3,(H,10,11)			0	3.16083e+07	1.76209e+07	2.20683e+07	1.73255e+07	2.10568e+07	2.18028e+07	0.557477	0.785089	1.03543	0.792665
994	-1	213.044	2.44	2.61	5	C5H15N2O3PS	Amifostine	InChI=1S/C5H15N2O3PS/c6-2-1-3-7-4-5-12-11(8,9)10/h7H,1-6H2,(H2,8,9,10)	0		1	6.5708e+06	8.23588e+06	4.47159e+06	618189	9.01669e+06	8.89598e+06	1.25341	0.138248	0.986612	0.792755
2514	1	323.102	11.26	11.91	18	C18H14N2O4	Flazine methyl ether	InChI=1S/C18H14N2O4/c1-23-9-10-6-7-15(24-10)17-16-12(8-14(20-17)18(21)22)11-4-2-3-5-13(11)19-16/h2-8,19H,9H2,1H3,(H,21,22)	0		1	2.59851e+07	1.88744e+07	2.04611e+07	1.54844e+07	1.76811e+07	1.58303e+07	0.726353	0.756772	0.895325	0.792817
1018	-1	212.157	14.31	14.73				0			0	3.35579e+06	2383490	2.97307e+06	3.84969e+06	6.07609e+06	2.27289e+06	0.710262	1.29485	0.374071	0.793062
2893	1	218.984	12.32	13.14				0			0	4.52037e+07	4.19028e+07	5.43561e+07	3.97668e+07	5.46909e+07	3.94944e+07	0.926977	0.731597	0.722137	0.79357
3282	1	122.106	4.74	5.11				0			0	6.88399e+06	6.50738e+06	7.02642e+06	4.34107e+06	5.67958e+06	4.65166e+06	0.945292	0.617821	0.819015	0.794043
961	-1	228.064	11.93	12.29	13	C13H11NO3	gamma-Fagarine	InChI=1S/C13H11NO3/c1-15-10-5-3-4-8-11(10)14-13-9(6-7-17-13)12(8)16-2/h3-7H,1-2H3	0		1	2.03536e+07	1.218e+07	1.52812e+07	1.21403e+07	1.23675e+07	1.22437e+07	0.598419	0.79446	0.989984	0.794288
2483	1	335.074	12.5	12.84	9	C9H19O11P	1-(sn-Glycero-3-phospho)-1D-myo-inositol/Xanthotoxol arabinoside	InChI=1S/C9H19O11P/c10-1-3(11)2-19-21(17,18)20-9-7(15)5(13)4(12)6(14)8(9)16/h3-16H,1-2H2,(H,17,18)/t3-,4-,5-,6+,7-,8-,9-/m1/s1	0		1	1.70276e+07	1.82552e+07	1.60484e+07	1.39485e+07	1.76576e+07	7.79793e+06	1.0721	0.869151	0.441618	0.794288
2404	1	362.101	9.64	10.41				0			0	5.86829e+07	7.22822e+07	7.27777e+07	3.86203e+07	4.79152e+07	2.97483e+07	1.23174	0.530661	0.620854	0.794419
2032	1	520.509	1.05	1.27				0			0	1.13556e+07	5.65914e+06	9.17313e+06	1.13585e+07	1.28412e+07	8.30615e+06	0.498355	1.23824	0.646834	0.794475
749	-1	329.047	1.05	1.23				0			0	4.03584e+07	3.93672e+07	8.27337e+07	6.46063e+07	9.96627e+07	6.25005e+07	0.975441	0.780894	0.627121	0.794485
3309	1	116.144	15.28	16.9	7	C7H17N	Isobutylpropylamine	InChI=1S/C7H17N/c1-4-5-8-6-7(2)3/h7-8H,4-6H2,1-3H3			0	2.60492e+07	3.12155e+07	3.974e+07	2.27541e+07	3.67816e+07	2.2533e+07	1.19833	0.572573	0.612616	0.794505
2512	1	323.206	1.19	1.31				0			0	2.59303e+06	2.21859e+06	1.99167e+06	1.64266e+06	2.27242e+06	1.59823e+06	0.855596	0.824761	0.703317	0.794558
1362	-1	84.009	1.59	2.76				0			0	9.15496e+07	7.32008e+07	9.31824e+07	7.22201e+07	8.88322e+07	7.19766e+07	0.799575	0.77504	0.810253	0.794956
782	-1	313.035	11.29	11.8	16	C16H11ClN2O3	Clorazepate/Laccaic acid D	InChI=1S/C16H11ClN2O3/c17-10-6-7-12-11(8-10)13(9-4-2-1-3-5-9)19-14(16(21)22)15(20)18-12/h1-8,14H,(H,18,20)(H,21,22)	0		1	2.57472e+07	2.07242e+07	2.0576e+07	1.51078e+07	2.00177e+07	1.69324e+07	0.804909	0.734245	0.845873	0.795009
725	-1	343.072	2.53	4.13				0			0	3.73717e+07	3.09092e+07	3.17606e+07	2.47487e+07	3.16128e+07	2.46507e+07	0.827077	0.779226	0.779768	0.795357
3188	1	142.086	11.05	11.55	7	C7H11NO2	Ethosuximide	InChI=1S/C7H11NO2/c1-3-7(2)4-5(9)8-6(7)10/h3-4H2,1-2H3,(H,8,9,10)	0		1	1.25593e+07	9.79051e+06	9.88196e+06	8.258e+06	1.1401e+07	8.80139e+06	0.779545	0.835664	0.771985	0.795731
2772	1	242.284	2.51	2.62				0			0	2.96652e+06	1.69543e+06	2.31359e+06	2.3348e+06	2.34842e+06	1.89441e+06	0.571521	1.00916	0.806674	0.795786
2811	1	234.077	2.59	7.47	12	C12H11NO4	Casimiroin	InChI=1S/C12H11NO4/c1-13-10(14)5-9(15-2)7-3-4-8-12(11(7)13)17-6-16-8/h3-5H,6H2,1-2H3			0	8.7365e+08	7.29525e+08	9.70516e+08	6.88128e+08	8.56232e+08	7.22751e+08	0.835031	0.709034	0.844106	0.796057
730	-1	342.025	11.29	11.81				0			0	1.91091e+07	1.62126e+07	1.66031e+07	1.17828e+07	1.63386e+07	1.35788e+07	0.848421	0.709676	0.831085	0.796394
2563	1	304.3	4.41	5.3				0			0	1.04559e+08	7.22848e+07	9.13762e+07	6.04319e+07	7.36762e+07	7.6451e+07	0.691329	0.661352	1.03766	0.796781
162	1	258.11	10.3	11	8	C8H2NO6P	Glycerophosphocholine/5-Methylcytidine/Tolmetin	InChI=1S/C8H20NO6P/c1-9(2,3)4-5-14-16(12,13)15-7-8(11)6-10/h8,10-11H,4-7H2,1-3H3/t8-/m0/s1	ReSpect:PM018116 sn-Glycero-3-phosphocholine		1	3.86103e+09	2.80538e+09	2.73856e+09	2.40179e+09	2.77116e+09	2.18084e+09	0.726589	0.877027	0.786976	0.796864
3223	1	136.062	10.85	12.25	4	C5H5N5	Adenine/(+)-threo-2-Amino-3,4-dihydroxybutanoic acid/4-(Hydroxymethyl)benzenediazonium(1+)	InChI=1S/C5H5N5/c6-4-3-5(9-1-7-3)10-2-8-4/h1-2H,(H3,6,7,8,9,10)	Adenine		1	3.93349e+08	2.75851e+08	3.18711e+08	2.86255e+08	3.16683e+08	2.50678e+08	0.701289	0.898164	0.791572	0.797009
595	-1	487.132	5.01	5.4				0			0	6.71147e+07	4.89268e+07	3.26106e+07	3.42621e+07	4.19918e+07	2.57983e+07	0.729003	1.05064	0.614366	0.798004
2960	1	208.097	2.53	2.65	11	C11H13NO3	N-Acetyl-L-phenylalanine	InChI=1S/C11H13NO3/c1-8(13)12-10(11(14)15)7-9-5-3-2-4-6-9/h2-6,10H,7H2,1H3,(H,12,13)(H,14,15)/t10-/m0/s1			0	4.34804e+06	3.79268e+06	4.60856e+06	3.6769e+06	4.76184e+06	3.45062e+06	0.872274	0.797841	0.724639	0.798251
2809	1	234.077	12.5	15.58	12	C12H11NO4	Casimiroin	InChI=1S/C12H11NO4/c1-13-10(14)5-9(15-2)7-3-4-8-12(11(7)13)17-6-16-8/h3-5H,6H2,1-2H3	0		1	3.24848e+08	2.48982e+08	3.04682e+08	2.50401e+08	2.91757e+08	2.35332e+08	0.766456	0.821845	0.806601	0.798301
2557	1	306.076	11.25	11.95	18	C18H11NO4	Cepharadione A	InChI=1S/C18H11NO4/c1-19-12-6-9-4-2-3-5-10(9)15-14(12)11(16(20)18(19)21)7-13-17(15)23-8-22-13/h2-7H,8H2,1H3	0		1	7.21692e+07	5.17516e+07	6.00763e+07	4.57173e+07	5.13496e+07	4.70854e+07	0.717087	0.760987	0.916957	0.798344
2956	1	209.013	0.01	1.13	7	C7H12OS3	(Z)-[3-(Methylsulfinyl)-1-propenyl] 2-propenyl disulfide	InChI=1S/C7H12OS3/c1-3-5-9-10-6-4-7-11(2)8/h3-4,6H,1,5,7H2,2H3/b6-4+			0	1.05353e+08	8.85212e+07	1.05448e+08	7.99173e+07	1.05638e+08	8.42315e+07	0.840234	0.757881	0.79736	0.798492
2910	1	216.085	2.7	4.55				0			0	4.69677e+07	3.40261e+07	4.46604e+07	4.30259e+07	5.96589e+07	4.22484e+07	0.724458	0.963402	0.708165	0.798675
2938	1	212.095	2.29	2.71				0			0	2.0793e+08	1.76034e+08	2.43214e+08	1.69012e+08	1.87842e+08	1.60516e+08	0.846602	0.694909	0.854525	0.798679
2879	1	220.557	9.76	10.12				0			0	6.66418e+06	9.48894e+06	1.05135e+07	5.64709e+06	1.32315e+07	5.76725e+06	1.42387	0.53713	0.435873	0.798958
2457	1	343.234	9.84	10.26				0			0	2.14627e+07	1.70152e+07	1.6802e+07	1.4048e+07	1.765e+07	1.35655e+07	0.792781	0.836092	0.768583	0.799152
198	1	118.061	10.87	11.11	3	C3H7N3O2	Guanidoacetic acid	InChI=1S/C3H7N3O2/c4-3(5)6-1-2(7)8/h1H2,(H,7,8)(H4,4,5,6)	0	gudac	1	4.06727e+06	2.69457e+06	3.61224e+06	2.01493e+06	3.00001e+06	3.53721e+06	0.662499	0.557806	1.17906	0.79979
3297	1	120.056	1.86	2.47				0			0	7.35315e+07	6.29602e+07	8.13244e+07	6.93753e+07	8.05353e+07	5.56206e+07	0.856235	0.853069	0.690636	0.79998
2261	1	424.363	1.08	1.26				0			0	3.10977e+07	2.14891e+07	3.14825e+07	2.91389e+07	3.3018e+07	2.588e+07	0.691019	0.925561	0.783816	0.800132
2560	1	305.196	1.16	1.3				0			0	5.86795e+06	5.48972e+06	5.56919e+06	4.08933e+06	6.17751e+06	4.51634e+06	0.935542	0.734278	0.731095	0.800305
31	-1	163.061	5.54	6.38	6	C6H12O5	L-Fucose/Butyl isopropyl disulfide	InChI=1S/C6H12O5/c1-2-3(7)4(8)5(9)6(10)11-2/h2-10H,1H3/t2-,3+,4+,5-,6?/m0/s1	0		1	1.51048e+07	9.90215e+06	1.5098e+07	1.12309e+07	1.19914e+07	1.2013e+07	0.655561	0.743868	1.00181	0.800412
2051	1	512.416	1.09	1.26				0			0	3.95778e+07	3.32486e+07	4.32987e+07	3.40968e+07	4.1847e+07	3.24043e+07	0.840082	0.787479	0.774353	0.800638
1078	-1	203.056	2.4	2.71	8	C8H12O6	3,5,6-Trihydroxy-5-(hydroxymethyl)-2-methoxy-2-cyclohexen-1-one	InChI=1S/C8H12O6/c1-14-6-4(10)2-8(13,3-9)7(12)5(6)11/h7,9-10,12-13H,2-3H2,1H3			0	2.69237e+06	2.45731e+06	3.54017e+06	2.45377e+06	3.34103e+06	2.66035e+06	0.912694	0.693121	0.796265	0.800693
62	1	450.019	12.31	12.91				0	Adenosine 5'-diphosphate	adp/dgdp	1	9.45801e+06	1.25644e+07	8.5908e+06	3.76447e+06	8.67183e+06	5.56044e+06	1.32844	0.438198	0.641208	0.802614
582	-1	500.825	16.62	17.12				0			0	1.06441e+07	1.70802e+07	1.44232e+07	4.04237e+06	1.78394e+07	9.33721e+06	1.60466	0.280269	0.523403	0.802777
3291	1	120.102	4.47	5.33				0			0	2.50783e+09	2.1955e+09	2.27406e+09	1.62322e+09	2.1208e+09	1.74033e+09	0.875461	0.713797	0.820598	0.803285
175	1	606.084	14.31	14.64	16	C16H25N5O16P2	Guanosine diphosphate mannose	InChI=1S/C16H25N5O16P2/c17-16-19-12-6(13(28)20-16)18-3-21(12)14-10(26)8(24)5(34-14)2-33-38(29,30)37-39(31,32)36-15-11(27)9(25)7(23)4(1-22)35-15/h3-5,7-11,14-15,22-27H,1-2H2,(H,29,30)(H,31,32)(H3,17,19,20,28)/t4-,5-,7-,8-,9+,10-,11+,14-,15-/m1/s1	0	gdpmann	1	6.4313e+06	4.33604e+06	4.74654e+06	4.10942e+06	5.69788e+06	4.96216e+06	0.674208	0.865773	0.870878	0.80362
20	1	146.092	10.5	10.9	5	C5H11N3O2	4-Guanidinobutanoic acid	InChI=1S/C5H11N3O2/c6-5(7)8-3-1-2-4(9)10/h1-3H2,(H,9,10)(H4,6,7,8)	Massbank:KO003973 Spermidine|N-(3-Aminopropyl)-1,4-butane-diamine	5gudbutn	1	3.18951e+07	2.2397e+07	2.96926e+07	1.94089e+07	2.06027e+07	2.17662e+07	0.702208	0.65366	1.05647	0.804113
1825	1	622.409	1.32	1.44				0			0	5.70349e+06	5.03218e+06	6.81079e+06	4.93625e+06	4.97268e+06	4.0066e+06	0.882298	0.724769	0.805723	0.804263
1097	-1	197.808	6.11	8.81				0			0	3.11649e+07	1.53254e+07	3.28852e+07	2.87235e+07	2.31601e+07	2.42909e+07	0.491752	0.873448	1.04882	0.804675
925	-1	246.057	5.69	9.27				0			0	2.0138e+09	1.78286e+09	2.20622e+09	1.70555e+09	2.20819e+09	1.66904e+09	0.885321	0.773065	0.755842	0.804743
1165	-1	175.044	11.32	11.88	7	C7H12O3S	Methylthio 2-(propanoyloxy)propanoate	InChI=1S/C7H12O3S/c1-4-6(8)10-5(2)7(9)11-3/h5H,4H2,1-3H3	0		1	9.53802e+07	8.86372e+07	8.49947e+07	5.7839e+07	7.63178e+07	6.14703e+07	0.929304	0.680502	0.805452	0.805086
2611	1	288.155	3.13	3.55				0			0	1.67299e+07	54145.2	3.45396e+07	3.48841e+07	3.97846e+07	5.56724e+07	0.00597732	1.00998	1.39934	0.805099
3073	1	178.986	0.01	1.13				0			0	7.83662e+07	6.26362e+07	8.07093e+07	6.69515e+07	7.89825e+07	6.21449e+07	0.799276	0.829539	0.786818	0.805211
1944	1	556.442	1.09	1.26				0			0	3.6874e+07	3.09067e+07	3.82968e+07	2.9741e+07	3.84789e+07	3.08327e+07	0.83817	0.776593	0.801291	0.805351
1249	-1	143.108	0.96	2.06	8	C8H16O2	Caprylic acid	InChI=1S/C8H16O2/c1-2-3-4-5-6-7-8(9)10/h2-7H2,1H3,(H,9,10)	0		1	3.4924e+08	2.66696e+08	2.89514e+08	2.35481e+08	2.8883e+08	2.42523e+08	0.763645	0.813369	0.839676	0.805563
847	-1	284.898	16.62	17.12				0			0	2.36261e+07	3.8376e+07	3.36964e+07	9.46336e+06	4.26464e+07	2.18191e+07	1.62431	0.280842	0.511628	0.805592
3425	1	70.0658	2.57	6.11	4	C4H7N	1-Pyrroline	InChI=1S/C4H7N/c1-2-4-5-3-1/h3H,1-2,4H2			0	2.56043e+07	1.96523e+07	3.04904e+07	2.25855e+07	2.64035e+07	2.40077e+07	0.767537	0.740741	0.909262	0.805847
3390	1	87.0559	2.57	2.8				0			0	3.37237e+06	2.481e+06	4.07373e+06	3.54656e+06	3.69577e+06	2.99853e+06	0.735683	0.870593	0.811342	0.805873
3207	1	138.101	6.43	6.97				0			0	2.2041e+07	1.84363e+07	2.05203e+07	1.73293e+07	2.32606e+07	1.71421e+07	0.836455	0.844498	0.736961	0.805971
2132	1	482.361	2.56	2.75				0			0	4.69129e+07	3.41343e+07	5.35035e+07	5.3332e+07	6.18057e+07	4.29536e+07	0.72761	0.996796	0.694978	0.806461
3048	1	186.222	4.62	7.91				0			0	6.12268e+07	4.42094e+07	6.1371e+07	3.4682e+07	5.65403e+07	6.40598e+07	0.72206	0.56512	1.13299	0.806724
3008	1	195.122	0.01	1.27				0			0	2.28396e+07	1.58236e+07	2.01315e+07	1.59653e+07	1.96688e+07	1.83769e+07	0.692813	0.793051	0.934315	0.806726
3397	1	86.0606	10.8	11.23	4	C4H7NO	2-Pyrrolidinone	InChI=1S/C4H7NO/c6-4-2-1-3-5-4/h1-3H2,(H,5,6)	.gamma.-Aminobutyric acid	gaba	1	1.08825e+07	8.23271e+06	9.73733e+06	6.95028e+06	6.59205e+06	6.26609e+06	0.756511	0.713777	0.950552	0.806947
236	-1	174.041	11	11.85	6	C6H9NO5	N-Acetyl-L-aspartic acid/Berteroin	InChI=1S/C6H9NO5/c1-3(8)7-4(6(11)12)2-5(9)10/h4H,2H2,1H3,(H,7,8)(H,9,10)(H,11,12)/t4-/m0/s1	0	Nacasp	1	1.70974e+09	1.36997e+09	1.37882e+09	9.7182e+08	1.21338e+09	1.11181e+09	0.801273	0.704818	0.916294	0.807461
3051	1	186.077	11.81	12.3				0			0	2.63457e+08	1.82703e+08	2.13115e+08	1.79838e+08	1.97516e+08	1.75027e+08	0.693483	0.843852	0.886141	0.807825
697	-1	358.009	15.8	16.17				0			0	1.98651e+07	1.5839e+07	1.73895e+07	1.37254e+07	1.74817e+07	1.46353e+07	0.797331	0.789295	0.83718	0.807935
2817	1	233.201	6.35	6.87				0			0	4.30709e+08	2.19199e+08	1.71147e+08	1.56953e+08	1.28793e+08	1.28795e+08	0.508927	0.917071	1.00001	0.808671
1354	-1	90.9713	9.64	13.26	1	CH2NO2S	Cyanosulfurous acid anion	InChI=1S/CH2NO2S/c2-1-5(3)4/h3-4H	0		1	2.01908e+08	1.65524e+08	2.0103e+08	1.60154e+08	1.98946e+08	1.61256e+08	0.819799	0.796668	0.810548	0.809005
1108	-1	195.811	6.39	8.98				0			0	2.26148e+07	9.92711e+06	2.31198e+07	2.02544e+07	1.54739e+07	1.72072e+07	0.438964	0.876063	1.11201	0.809014
1910	1	572.334	1.22	1.34				0			0	3.71776e+06	2.18271e+06	3.48291e+06	3.24562e+06	2.75777e+06	2.50979e+06	0.587104	0.93187	0.910081	0.809685
1033	-1	211.993	2.37	2.95	4	C4H8NO7P	L-Aspartyl-4-phosphate	InChI=1S/C4H8NO7P/c5-2(4(7)8)1-3(6)12-13(9,10)11/h2H,1,5H2,(H,7,8)(H2,9,10,11)			0	1.39106e+07	1.13555e+07	1.65173e+07	9.70391e+06	9.71616e+06	9.96344e+06	0.816322	0.5875	1.02545	0.809757
3187	1	142.159	2	3.27	9	C9H19N	Isometheptene	InChI=1S/C9H19N/c1-8(2)6-5-7-9(3)10-4/h6,9-10H,5,7H2,1-4H3	(3aS,5R,6aR)-5-Hydroxyhexahydro-1H-cyclopenta[c]furan-1-one/Isopropyl (2E)-2-methyl-2-butenoate		1	1.52598e+07	1.279e+07	1.46698e+07	1.18806e+07	1.44306e+07	1.12799e+07	0.838153	0.809868	0.781664	0.809895
935	-1	243.16	1.09	1.42	13	C13H24O4	1,11-Undecanedicarboxylic acid	InChI=1S/C13H24O4/c14-12(15)10-8-6-4-2-1-3-5-7-9-11-13(16)17/h1-11H2,(H,14,15)(H,16,17)			0	3.05302e+06	1.88555e+06	2.58246e+06	1.63052e+06	1.82466e+06	2.1551e+06	0.617602	0.631384	1.1811	0.810028
2031	1	521.328	1.12	1.29				0			0	1.60044e+07	1.44373e+07	2.55274e+07	8.88603e+06	1.01126e+07	11944516	0.902083	0.348098	1.18115	0.810445
2598	1	292.102	12.44	12.78				0			0	1.16959e+07	1.83277e+07	1.35055e+07	8.78288e+06	1.74157e+07	3.75878e+06	1.56701	0.650317	0.215827	0.811051
2716	1	251	1.11	1.27				0			0	1.06568e+06	1.02726e+06	2.16409e+06	2.11704e+06	2.72856e+06	1.33972e+06	0.963943	0.978262	0.491	0.811068
1115	-1	194.871	12.45	12.92				0			0	2.39414e+06	3.33217e+06	6.22394e+06	3.12156e+06	1.16151e+07	6.274e+06	1.3918	0.501541	0.540161	0.811167
3144	1	153.066	2.56	2.81	7	C7H8N2O2	N1-Methyl-2-pyridone-5-carboxamide	InChI=1S/C7H8N2O2/c1-9-4-5(7(8)11)2-3-6(9)10/h2-4H,1H3,(H2,8,11)	3-Pyridinecarboxamide, 1,6-dihydro-1-methyl-6-oxo-		1	9.02309e+07	8.07214e+07	1.1323e+08	5.9919e+07	8.69247e+07	8.77857e+07	0.894609	0.529181	1.0099	0.811231
1152	-1	179.989	1.42	3.17				0			0	1.12422e+08	8.98244e+07	1.13293e+08	9.03757e+07	1.09223e+08	9.14446e+07	0.79899	0.797716	0.837231	0.811313
3088	1	174.128	1.38	16.81				0			0	4.36914e+08	3.86631e+08	4.97272e+08	3.87193e+08	5.32296e+08	4.10121e+08	0.884913	0.778635	0.770475	0.811341
2420	1	356.207	1.17	1.3				0			0	5.60628e+06	4.74697e+06	5.66573e+06	4.55077e+06	5.44751e+06	4.2766e+06	0.846722	0.80321	0.785056	0.811663
2392	1	368.227	1.14	1.25				0			0	2.21647e+06	2.04524e+06	2.63833e+06	1.31661e+06	1.72146e+06	1.74482e+06	0.922747	0.499033	1.01357	0.811785
1292	-1	126.935	2.22	4.17				0			0	1.75957e+08	1.53198e+08	1.96365e+08	1.53094e+08	1.8781e+08	1.47665e+08	0.870652	0.779639	0.786247	0.812179
73	1	399.145	12	12.6	15	C22H22O7	Dulxanthone E/S-adenosyl-L-methioninate	InChI=1S/C22H22O7/c1-22(2)10-9-12-16(25-4)14-15(23)11-7-8-13(24-3)19(26-5)17(11)28-20(14)21(27-6)18(12)29-22/h7-10H,1-6H3	S-(5'-Adenosyl)-L-methionine cation/Massbank:PR100378 S-(5'-Adenosyl)-L-methionine|S-Adenosylmethionine|Active methionine|AdoMet|SAM|S-Adenosyl-L-methionine	amet	1	9.07758e+07	9.01378e+07	9.07374e+07	5.83752e+07	9.47413e+07	7.58228e+07	0.992972	0.643343	0.800315	0.81221
1196	-1	166.054	0	1.39				0			0	2.49998e+09	2.04485e+09	2.47035e+09	1.97041e+09	2.43951e+09	2.00406e+09	0.817946	0.797623	0.821502	0.812357
2264	1	422.384	1.07	1.22				0			0	3.53262e+06	2.30283e+06	3.03231e+06	3.23667e+06	4.12936e+06	2.96906e+06	0.651877	1.06739	0.719012	0.812761
2891	1	219.057	2.53	2.63	11	C13H11ClO	(E,E)-1-Chloro-3,11-tridecadiene-5,7,9-triyn-2-ol/3-(Isothiocyanatomethyl)-1-methoxy-1H-indole	InChI=1S/C13H11ClO/c1-2-3-4-5-6-7-8-9-10-11-13(15)12-14/h2-3,10-11,13,15H,12H2,1H3/b3-2-,11-10+	0		1	3.22018e+06	3.066e+06	4.12082e+06	2.86766e+06	3.59474e+06	2.8418e+06	0.952122	0.695896	0.790546	0.812854
904	-1	255.344	0.99	1.18				0			0	1.07463e+06	1.51622e+06	1.77559e+06	872621	649900	348710	1.41092	0.491454	0.53656	0.812977
2783	1	239.149	1	1.31				0			0	7.53574e+06	7.39199e+06	9.32446e+06	6.08277e+06	8.52078e+06	6.86566e+06	0.980924	0.652345	0.805755	0.813008
850	-1	283.166	1.27	1.42	19	C19H24O2	Boldione	InChI=1S/C19H24O2/c1-18-9-7-13(20)11-12(18)3-4-14-15-5-6-17(21)19(15,2)10-8-16(14)18/h7,9,11,14-16H,3-6,8,10H2,1-2H3/t14-,15-,16-,18-,19-/m0/s1			0	4.95676e+06	4.22621e+06	4.65888e+06	3.40474e+06	4.16624e+06	3.56712e+06	0.852616	0.730807	0.856197	0.813207
2030	1	521.829	1.12	1.28				0			0	7.89403e+06	6.48756e+06	1.52254e+07	4.64878e+06	6.04232e+06	7.93452e+06	0.821831	0.305331	1.31316	0.81344
3273	1	125	11.84	12.31				0			0	8.82217e+07	6.14381e+07	7.39208e+07	6.26952e+07	6.46929e+07	5.79508e+07	0.696405	0.84814	0.895783	0.813443
2625	1	284.207	1.17	1.31				0			0	3.66157e+06	925359	1.64775e+06	2.36491e+06	3.81558e+06	2.87282e+06	0.252722	1.43523	0.752919	0.813624
2967	1	206.102	1.35	1.54	8	C8H15NO5	N-Methylcalystegine C1/Dihydro-2,4-dimethyl-6-(2-methylpropyl)-4H-1,3,5-dithiazine	InChI=1S/C8H15NO5/c1-9-4-3(10)2-8(9,14)7(13)6(12)5(4)11/h3-7,10-14H,2H2,1H3			0	4.621e+06	5553974	5.51702e+06	2.37461e+06	4.78475e+06	3871368	1.2019	0.430415	0.809105	0.813806
2623	1	285.046	7.55	8.66				0			0	2.90007e+07	4.02499e+07	6.57077e+07	4.71098e+07	1.23287e+08	41532407	1.38789	0.716961	0.336877	0.81391
1930	1	564.338	1.05	1.18				0			0	2.41996e+06	1.15139e+06	2.10383e+06	2.87563e+06	3.45135e+06	2.07354e+06	0.47579	1.36685	0.600792	0.814478
2190	1	455.344	1.1	1.28				0			0	5.88774e+06	4.78251e+06	6.1438e+06	5.02028e+06	6.40313e+06	5.21825e+06	0.812283	0.81713	0.814952	0.814788
2432	1	350.217	1.07	1.24				0			0	7.9277e+06	5.33233e+06	6.22984e+06	5.86647e+06	7.42399e+06	6.16474e+06	0.67262	0.941673	0.83038	0.814891
1081	-1	201.149	1.29	1.41	11	C11H22O3	3-Hydroxynonyl acetate	InChI=1S/C11H22O3/c1-3-4-5-6-7-11(13)8-9-14-10(2)12/h11,13H,3-9H2,1-2H3			0	3.32042e+06	706909	812271	614254	643305	950694	0.212898	0.756218	1.47783	0.815648
2610	1	288.203	8.65	10.1	12	C12H25N5O3	Arginyl-Isoleucine	InChI=1S/C12H25N5O3/c1-3-7(2)9(11(19)20)17-10(18)8(13)5-4-6-16-12(14)15/h7-9H,3-6,13H2,1-2H3,(H,17,18)(H,19,20)(H4,14,15,16)	Ile Arg/Spectral Match to Ile-Arg from NIST14/Spectral Match to Arg-Ile from NIST14/Ile-Arg		1	1.65247e+08	1.29386e+08	4.98429e+07	3.93326e+07	6.94236e+07	6.08233e+07	0.782986	0.78913	0.876119	0.816078
1895	1	577.518	0.86	1.18	37	C37H68O4	Cohibin C	InChI=1S/C37H68O4/c1-3-4-5-6-7-8-9-10-11-15-18-21-24-27-30-35(38)36(39)31-28-25-22-19-16-13-12-14-17-20-23-26-29-34-32-33(2)41-37(34)40/h21,24,32-33,35-36,38-39H,3-20,22-23,25-31H2,1-2H3/b24-21-	Spectral Match to 1-Palmitoyl-2-oleoyl-sn-glycerol from NIST14		1	9.28174e+07	7.3343e+07	8.76058e+07	7.59235e+07	9.87691e+07	7.83704e+07	0.790186	0.866649	0.79347	0.816769
937	-1	242.176	1.3	1.44	13	C13H25NO3	N-Undecanoylglycine	InChI=1S/C13H25NO3/c1-2-3-4-5-6-7-8-9-10-12(15)14-11-13(16)17/h2-11H2,1H3,(H,14,15)(H,16,17)	0		1	1.09622e+08	7.81879e+07	6.91893e+07	5.67809e+07	7.334e+07	6.7227e+07	0.713252	0.820661	0.916648	0.816854
141	1	104.071	10.8	11.3	4	C4H9NO2	Dimethylglycine	InChI=1S/C4H9NO2/c1-5(2)3-4(6)7/h3H2,1-2H3,(H,6,7)	0	4abut	1	9.02444e+07	7.42904e+07	7.97897e+07	5.39179e+07	5.47224e+07	5.20975e+07	0.823214	0.67575	0.952032	0.816999
2628	1	283.175	1.34	2.19	12	C12H26O7	Hexaethylene glycol	InChI=1S/C12H26O7/c13-1-3-15-5-7-17-9-11-19-12-10-18-8-6-16-4-2-14/h13-14H,1-12H2			0	2.98544e+07	1.58031e+07	3.52553e+07	2.28105e+07	2.39777e+07	3.05822e+07	0.529339	0.64701	1.27544	0.817265
1820	1	625.115	12.2	12.58				0			0	2.79061e+07	2.5254e+07	1.97069e+07	1.26916e+07	2.40137e+07	2.16805e+07	0.904963	0.644019	0.902837	0.817273
2720	1	250.119	3.23	4.67				0			0	2.30905e+07	1.97815e+07	2.38022e+07	1.91673e+07	2.67185e+07	2.11048e+07	0.856696	0.805275	0.789895	0.817289
2087	1	499.313	1.08	1.28				0			0	1.18712e+07	1.00594e+07	2.36611e+07	5.80533e+06	9.22325e+06	1.25358e+07	0.847376	0.245353	1.35915	0.817294
59	1	268.104	4	5.8	10	C1H13N5O4	Adenosine/Neuraminic acid	InChI=1S/C10H13N5O4/c11-8-5-9(13-2-12-8)15(3-14-5)10-7(18)6(17)4(1-16)19-10/h2-4,6-7,10,16-18H,1H2,(H2,11,12,13)/t4-,6-,7-,10-/m1/s1	Adenosine/ADENOSINE/Spectral Match to Adenosine from NIST14	adn	1	4.22032e+09	4.28081e+09	3.14334e+09	3.0865e+09	4.5222e+09	2.07301e+09	1.01433	0.981918	0.458407	0.81822
1707	1	702.538	1.09	1.29	39	C39H76NO7P	PE(16:/P-18:1(11Z))	InChI=1S/C39H76NO7P/c1-3-5-7-9-11-13-15-17-18-19-21-23-25-27-29-31-34-44-38(37-47-48(42,43)46-35-33-40)36-45-39(41)32-30-28-26-24-22-20-16-14-12-10-8-6-4-2/h13,15,31,34,38H,3-12,14,16-30,32-33,35-37,40H2,1-2H3,(H,42,43)/b15-13-,34-31-/t38-/m1/s1			0	2.46328e+07	2.16646e+07	2.56086e+07	2.15345e+07	2.71693e+07	1.99564e+07	0.879503	0.840911	0.734518	0.81831
2721	1	250.093	2.81	3.31	10	C1H19NO2S2	S-Acetyldihydrolipoamide	InChI=1S/C10H19NO2S2/c1-8(12)15-9(6-7-14)4-2-3-5-10(11)13/h9,14H,2-7H2,1H3,(H2,11,13)	Cyclic adenosine diphosphate ribose		1	7.74052e+07	5.79466e+07	7.0541e+07	6.32875e+07	7.67833e+07	6.21574e+07	0.748614	0.897173	0.809517	0.818435
1972	1	543.842	1.11	1.29				0			0	7.7591e+06	5.42245e+06	1.36207e+07	4.61085e+06	5.53503e+06	7.8535e+06	0.69885	0.338517	1.41887	0.818747
3184	1	143.07	1.14	1.29	7	C7H1O3	5-Ethyl-3-hydroxy-4-methyl-2(5H)-furanone	InChI=1S/C7H10O3/c1-3-5-4(2)6(8)7(9)10-5/h5,8H,3H2,1-2H3			0	3.70082e+06	3.14112e+06	3.3468e+06	2.95983e+06	3.55402e+06	2.57023e+06	0.848763	0.884376	0.72319	0.818776
1176	-1	171.534	1.35	1.77				0			0	2.24789e+07	1.77588e+07	1.78488e+07	1.45257e+07	1.86974e+07	1.59748e+07	0.790024	0.81382	0.854385	0.819409
2578	1	299.162	0.99	1.16	15	C19H22O3	Gravelliferone/Olomoucine	InChI=1S/C19H22O3/c1-6-19(4,5)15-10-14-9-13(8-7-12(2)3)16(20)11-17(14)22-18(15)21/h6-7,9-11,20H,1,8H2,2-5H3			0	1.46373e+07	4.31444e+06	1.5942e+07	4.31938e+06	4.60996e+06	8.72664e+06	0.294757	0.270944	1.89299	0.819565
1899	1	575.354	1.15	1.29				0			0	4.32195e+06	4.20991e+06	4.30435e+06	2.96643e+06	3.62516e+06	2887504	0.974075	0.68917	0.796518	0.819921
3368	1	98.9845	11.83	12.79		H3O4P	Phosphoric acid	InChI=1S/H3O4P/c1-5(2,3)4/h(H3,1,2,3,4)			0	8.7704e+07	1.20345e+08	1.25842e+08	9.54448e+07	1.72284e+08	5.67082e+07	1.37217	0.758449	0.329155	0.819925
1208	-1	161.958	16.6	17.06				0			0	9.66319e+06	1.64445e+07	1.40527e+07	3.56526e+06	1.87859e+07	9.49766e+06	1.70177	0.253706	0.505574	0.820349
2838	1	230.186	11.03	11.56				0			0	1.28704e+08	1.21538e+08	9.96502e+07	7.91517e+07	1.14862e+08	8.32062e+07	0.944327	0.794296	0.724399	0.821007
23	1	132.066	9.79	10.72	5	C5H9NO3	4-Hydroxyproline	InChI=1S/C5H9NO3/c7-3-1-4(5(8)9)6-2-3/h3-4,6-7H,1-2H2,(H,8,9)/t3-,4+/m1/s1	TRANS-4-HYDROXYPROLINE/4-HYDROXY-L-PROLINE	5aop/acala-L	1	8.97459e+08	7.43176e+08	7.10853e+08	5.64833e+08	6.01053e+08	5.05313e+08	0.828089	0.794585	0.840714	0.821129
3296	1	120.056	1.38	1.76				0			0	4.37354e+06	4.38808e+06	7.34951e+06	5.47904e+06	5.93666e+06	4.24597e+06	1.00332	0.745497	0.715213	0.821345
2347	1	385.146	3.72	4.47				0			0	1.55112e+07	1.28096e+07	1.6649e+07	1.2568e+07	1.43611e+07	1.27015e+07	0.825834	0.754883	0.884437	0.821718
2733	1	247.166	2.57	7.73				0			0	1.97701e+08	2.00137e+08	3.17376e+08	2.17816e+08	2.96227e+08	2.27085e+08	1.01232	0.686304	0.766592	0.821739
2535	1	313.143	1.04	1.25	19	C19H2O4	4-(3-Methyl-1-butenyl)-3,3',4',5-tetrahydroxystilbene	InChI=1S/C19H20O4/c1-12(2)3-7-15-17(21)10-14(11-18(15)22)5-4-13-6-8-16(20)19(23)9-13/h3-12,20-23H,1-2H3/b5-4-,7-3+			0	4.2381e+06	3.12211e+06	9.05913e+06	1.92287e+06	2.16603e+06	3.2854e+06	0.736677	0.212258	1.51678	0.821906
3298	1	119.118	11.92	12.37				0			0	1.09358e+07	8.04998e+06	1.0358e+07	6.89579e+06	7.07672e+06	7.52909e+06	0.736113	0.665743	1.06392	0.821927
2408	1	359.107	1.13	1.28				0			0	2.26798e+06	2.14444e+06	1.88391e+06	1.75113e+06	1.84811e+06	1.09453e+06	0.945529	0.929517	0.592243	0.822429
1978	1	540.447	1.08	1.25				0			0	3.19367e+07	2.83897e+07	3.00747e+07	2.34097e+07	2.99619e+07	2.39755e+07	0.888938	0.778385	0.800202	0.822508
3010	1	194.997	0.01	1.16				0			0	2.29658e+08	1.90453e+08	2.33533e+08	1.89334e+08	2.26402e+08	1.87359e+08	0.829289	0.810738	0.82755	0.822526
1093	-1	199.097	1.04	1.49	10	C1H16O4	cis-4-Decenedioic acid/Hydralazine acetone hydrazone	InChI=1S/C10H16O4/c11-9(12)7-5-3-1-2-4-6-8-10(13)14/h1,3H,2,4-8H2,(H,11,12)(H,13,14)/b3-1-			0	1.9435e+07	1.14008e+07	1.47065e+07	1.09196e+07	1.0967e+07	1.24919e+07	0.586612	0.742498	1.13904	0.822717
1562	1	766.559	0.87	1.13				0			0	1.49449e+08	1.19069e+08	1.36329e+08	1.24081e+08	1.60609e+08	1.2234e+08	0.796725	0.910164	0.761726	0.822872
3377	1	95.0609	0.01	1.28	5	C5H6N2	Methylpyrazine	InChI=1S/C5H6N2/c1-5-4-6-2-3-7-5/h2-4H,1H3			0	9.81641e+07	8.2135e+07	9.75895e+07	8.16103e+07	9.7541e+07	7.76384e+07	0.836711	0.836261	0.795956	0.822976
3354	1	102.067	4.49	4.88				0			0	2.64137e+07	1.96362e+07	3.03739e+07	2.25185e+07	2.30038e+07	2.26566e+07	0.743409	0.741377	0.984906	0.823231
2945	1	211.075	1.11	1.33				0			0	1.68766e+07	1.57291e+07	1.7035e+07	1.34648e+07	1.79951e+07	1.3474e+07	0.932002	0.79042	0.74876	0.823727
2645	1	276.119	12.17	12.57	10	C1H17N3O6	Norophthalmic acid	InChI=1S/C10H17N3O6/c1-5(9(17)12-4-8(15)16)13-7(14)3-2-6(11)10(18)19/h5-6H,2-4,11H2,1H3,(H,12,17)(H,13,14)(H,15,16)(H,18,19)/t5-,6-/m0/s1	Gln Glu		1	3.01756e+07	1.66256e+07	4.66367e+06	5.18877e+06	1.31653e+07	1.06522e+07	0.550962	1.11259	0.809115	0.824224
1734	1	688.523	1.11	1.38	38	C38H74NO7P	PC(14:1(9Z)/P-16:)	InChI=1S/C38H74NO7P/c1-6-8-10-12-14-16-18-19-20-22-24-26-28-30-33-43-37(36-46-47(41,42)45-34-32-39(3,4)5)35-44-38(40)31-29-27-25-23-21-17-15-13-11-9-7-2/h13,15,30,33,37H,6-12,14,16-29,31-32,34-36H2,1-5H3/b15-13-,33-30-			0	1.53797e+07	1.3442e+07	1.64069e+07	1.28468e+07	1.73126e+07	1.4131e+07	0.874011	0.783012	0.816227	0.824417
1607	1	746.567	1.1	1.26	41	C41H8NO8P	PC(15:/18:1(11Z))	InChI=1S/C41H80NO8P/c1-6-8-10-12-14-16-18-20-21-22-24-26-28-30-32-34-41(44)50-39(38-49-51(45,46)48-36-35-42(3,4)5)37-47-40(43)33-31-29-27-25-23-19-17-15-13-11-9-7-2/h16,18,39H,6-15,17,19-38H2,1-5H3/b18-16-/t39-/m1/s1	0		1	1.94607e+07	1.78405e+07	2.0072e+07	1.59474e+07	1.95628e+07	1.49522e+07	0.916747	0.794507	0.764318	0.82519
2123	1	483.878	1.11	1.26				0			0	5.27991e+06	2.64287e+06	5.03855e+06	2.22758e+06	1.77431e+06	2.7206e+06	0.500552	0.442106	1.53333	0.82533
101	1	184.073	11.8	12.6	5			0	Phosphocholine		1	3.44158e+10	24933849741	2.7983e+10	2.40611e+10	2.60323e+10	2.32447e+10	0.724488	0.859847	0.892915	0.82575
1837	1	615.175	11.32	11.83	30	C3H3O14	Safflomin C	InChI=1S/C30H30O14/c31-12-19-23(37)25(39)26(40)29(44-19)30(43)27(41)21(17(11-20(35)36)14-4-8-16(33)9-5-14)24(38)22(28(30)42)18(34)10-3-13-1-6-15(32)7-2-13/h1-10,17,19,23,25-26,29,31-33,37-41,43H,11-12H2,(H,35,36)/b10-3+	0		1	4.14871e+07	2.71397e+07	2.39831e+07	1.72693e+07	1.73793e+07	1.91845e+07	0.654171	0.720064	1.10387	0.826036
3158	1	148.097	3.13	3.36	6	C6H13NO3	(2R,3R,4R)-2-Amino-4-hydroxy-3-methylpentanoic acid	InChI=1S/C6H13NO3/c1-3(4(2)8)5(7)6(9)10/h3-5,8H,7H2,1-2H3,(H,9,10)	0		1	7.96606e+07	6.9879e+07	6.71828e+07	5.16045e+07	6.99504e+07	5.84913e+07	0.877209	0.768121	0.836182	0.827171
2147	1	477.301	1.11	1.23				0			0	8.3853e+06	6.93809e+06	1.17884e+07	3.52251e+06	5.39991e+06	7.31893e+06	0.82741	0.29881	1.35538	0.827201
2469	1	340.232	1.12	1.3				0			0	4.08108e+06	3.21175e+06	2.28646e+06	1.92308e+06	2.47487e+06	2.11252e+06	0.786986	0.841072	0.85359	0.827216
779	-1	314.905	12.39	13.14				0			0	4.97989e+07	6.13073e+07	6.19052e+07	4.71776e+07	8.3405e+07	4.09215e+07	1.2311	0.762094	0.490635	0.827943
3023	1	193.002	0.01	1.25				0			0	6.00542e+08	5.09398e+08	6.11036e+08	5.02612e+08	6.04386e+08	4.92345e+08	0.84823	0.822556	0.814619	0.828469
2189	1	455.848	1.12	1.26				0			0	2.4178e+06	1.85646e+06	2.0958e+06	1.89743e+06	2.22034e+06	1.80431e+06	0.76783	0.905348	0.81263	0.828603
3371	1	98.0718	0.01	1.08				0			0	3.33413e+07	2.80773e+07	3.28305e+07	2.5605e+07	3.24087e+07	2.79943e+07	0.842117	0.779913	0.86379	0.828607
3177	1	144.982	0.01	1.28				0			0	1.09411e+08	9.15478e+07	1.09006e+08	8.89951e+07	1.06537e+08	8.87236e+07	0.83673	0.816427	0.832793	0.82865
3417	1	74.0608	9.66	10.23	3	C3H7NO	3-Aminopropionaldehyde	InChI=1S/C3H7NO/c4-2-1-3-5/h3H,1-2,4H2	0		1	2.82146e+07	2.40093e+07	2.60828e+07	1.98222e+07	2.35796e+07	2.0644e+07	0.850951	0.759972	0.875503	0.828809
1550	1	773.624	1.23	1.38				0			0	1.71944e+07	9.44165e+06	1.07657e+07	1.20435e+07	1.43961e+07	1.17934e+07	0.549111	1.11869	0.819208	0.829004
3012	1	194.154	0.01	1.35	12	C12H19NO	N-Cyclopropyl-trans-2-cis-6-nonadienamide	InChI=1S/C12H19NO/c1-2-3-4-5-6-7-8-12(14)13-11-9-10-11/h3-4,7-8,11H,2,5-6,9-10H2,1H3,(H,13,14)/b4-3-,8-7+			0	2.57426e+08	2.10797e+08	2.38032e+08	1.99806e+08	2.44708e+08	2.03287e+08	0.818863	0.839408	0.830731	0.829667
680	-1	370.978	13.42	13.76				0			0	2.68134e+08	2.94287e+08	2.94365e+08	2.83963e+08	4.43529e+08	1.89323e+08	1.09754	0.964665	0.426856	0.829685
2043	1	517.311	1.08	1.27	30	C3H44O7	Cucurbitacin D	InChI=1S/C30H44O7/c1-25(2,36)12-11-21(33)30(8,37)23-19(32)14-27(5)20-10-9-16-17(13-18(31)24(35)26(16,3)4)29(20,7)22(34)15-28(23,27)6/h9,11-12,17-20,23,31-32,36-37H,10,13-15H2,1-8H3/b12-11+			0	1.03778e+07	9.07017e+06	1.01451e+07	6.13359e+06	7.16066e+06	7.24383e+06	0.873999	0.604586	1.01162	0.830067
774	-1	321.088	11.26	11.78	18	C18H14N2O4	Flazine methyl ether	InChI=1S/C18H14N2O4/c1-23-9-10-6-7-15(24-10)17-16-12(8-14(20-17)18(21)22)11-4-2-3-5-13(11)19-16/h2-8,19H,9H2,1H3,(H,21,22)	0		1	3.11803e+07	2.72002e+07	2.50932e+07	1.71807e+07	2.26853e+07	2.12007e+07	0.872352	0.684674	0.934556	0.830528
1882	1	584.473	1.08	1.25				0			0	2.55035e+07	18924084	2.04548e+07	1.67364e+07	2.05428e+07	1.91333e+07	0.74202	0.818218	0.931389	0.830542
2872	1	222.112	7.38	7.91	12	C12H15NO3	Metaxalone	InChI=1S/C12H15NO3/c1-8-3-9(2)5-10(4-8)15-7-11-6-13-12(14)16-11/h3-5,11H,6-7H2,1-2H3,(H,13,14)	N-Acetyl-D-glucosamine/Spectral Match to N-Acetyl-D-glucosamine from NIST14/N-ACETYL-D-GALACTOSAMINE		1	1.8731e+07	1.65339e+07	1.9422e+07	1.65945e+07	2.19196e+07	1.65461e+07	0.882704	0.854418	0.754853	0.830658
1099	-1	197.049	1.11	1.39				0			0	1.23092e+07	1.45623e+07	1.11033e+07	2.81282e+06	1.84648e+07	1.9526e+07	1.18304	0.253332	1.05747	0.831282
893	-1	265.148	0.82	1.12				0			0	8.94532e+08	5.76613e+08	1.11834e+09	5.46648e+08	6.31327e+08	8.59449e+08	0.644597	0.488804	1.36134	0.83158
1104	-1	196.894	14.61	14.97				0			0	1.55169e+07	1.53098e+07	2.10521e+07	1.20472e+07	2.24722e+07	2.10378e+07	0.986654	0.57226	0.936173	0.831696
3405	1	83.061	1.34	6.28	4	C4H6N2	Fomepizole	InChI=1S/C4H6N2/c1-4-2-5-6-3-4/h2-3H,1H3,(H,5,6)			0	3.05833e+08	2.02915e+08	2.42834e+08	2.23195e+08	2.78486e+08	2.54472e+08	0.663483	0.919125	0.913769	0.832125
2105	1	492.364	1.13	1.29				0			0	5.15562e+06	5.5499e+06	4.81176e+06	4.59238e+06	5.61544e+06	2.61566e+06	1.07648	0.954407	0.465798	0.832227
3351	1	102.092	4.67	5.2	5	C5H11NO	5-Aminopentanal	InChI=1S/C5H11NO/c6-4-2-1-3-5-7/h5H,1-4,6H2	0		1	3.03435e+07	2.85875e+07	2.91496e+07	2.10491e+07	2.91598e+07	2.43032e+07	0.94213	0.722108	0.833448	0.832562
2662	1	271.077	1.34	1.61				0			0	1.92976e+07	2.06699e+07	1.68164e+07	1.31851e+07	1.64467e+07	1.05709e+07	1.07111	0.784063	0.642736	0.832638
2852	1	226.253	1.08	1.34				0			0	1.26617e+07	1.09382e+07	1.22735e+07	1.13884e+07	1.40145e+07	9.89668e+06	0.863878	0.92788	0.706172	0.832643
886	-1	269.065	1.19	1.41	12	C12H14O7	Phenylglucuronide	InChI=1S/C12H14O7/c13-7-8(14)10(11(16)17)19-12(9(7)15)18-6-4-2-1-3-5-6/h1-5,7-10,12-15H,(H,16,17)/t7-,8-,9+,10-,12?/m0/s1			0	3.94214e+06	3.70664e+06	4.07643e+06	3.05628e+06	4.0253e+06	3.25655e+06	0.940262	0.749744	0.80902	0.833008
2383	1	372.201	1.16	1.28				0			0	3.08801e+06	2.24288e+06	2.44183e+06	2.28335e+06	2.14493e+06	1.79981e+06	0.72632	0.935098	0.839101	0.833506
778	-1	316.097	9.71	10.27				0			0	3.62574e+07	4.32473e+07	4.32705e+07	2.0515e+07	2.29319e+07	1.91291e+07	1.19279	0.474111	0.834171	0.833689
2773	1	242.138	1.13	1.33				0			0	6.92271e+06	6.69826e+06	6.44431e+06	5.06117e+06	6.23737e+06	4.67241e+06	0.967577	0.78537	0.749099	0.834015
2651	1	274.274	1.34	2.49				0			0	3.73833e+07	2.59521e+07	5.05665e+07	2.53337e+07	3.86974e+07	5.0588e+07	0.694216	0.500999	1.30727	0.834162
1054	-1	211.989	4.62	4.91				0			0	4.44986e+06	3.72364e+06	3.95242e+06	4.12131e+06	3.83174e+06	2.38833e+06	0.8368	1.04273	0.623302	0.834278
1981	1	538.52	1.05	1.3	34	C34H67NO3	N-Palmitoylsphingosine	InChI=1S/C34H67NO3/c1-3-5-7-9-11-13-15-17-19-21-23-25-27-29-33(37)32(31-36)35-34(38)30-28-26-24-22-20-18-16-14-12-10-8-6-4-2/h27,29,32-33,36-37H,3-26,28,30-31H2,1-2H3,(H,35,38)/b29-27+	Ceramide (18:1/16:0)/ReSpect:PS082105 N-Palmitoyl-D-erythro-Sphingosine|C16-Cer|C16 Ceramide|D-erythro-N-palmitoylsphingosine|N-Palmitoyl-D-erythro-Sphingosine|N-(hexadecanoyl)-sphing-4-enine|(2S,3R,4E)-2-palmitoylaminooctadec-4-ene-1,3-d		1	5.85754e+07	3.36554e+07	4.88748e+07	6.23718e+07	6.88215e+07	4.49217e+07	0.574565	1.27615	0.652727	0.834482
1167	-1	174.024	1.22	1.49				0			0	9.224e+06	7.71864e+06	9.82403e+06	9.49553e+06	1.18903e+07	8.33351e+06	0.8368	0.966562	0.700869	0.834744
908	-1	253.906	16.59	17.12				0			0	4.07647e+07	6.3934e+07	6.51652e+07	2.44409e+07	8.26536e+07	4.63911e+07	1.56837	0.37506	0.561272	0.834899
806	-1	304.061	11.24	11.92	18	C18H11NO4	Cepharadione A	InChI=1S/C18H11NO4/c1-19-12-6-9-4-2-3-5-10(9)15-14(12)11(16(20)18(19)21)7-13-17(15)23-8-22-13/h2-7H,8H2,1H3	0		1	4.33347e+07	3.52578e+07	3.40435e+07	2.49498e+07	3.07629e+07	2.95296e+07	0.813617	0.73288	0.959911	0.835469
2194	1	452.395	1.07	1.24				0			0	3.14837e+07	2.58485e+07	2.77139e+07	2.54913e+07	3.20332e+07	2.45515e+07	0.821013	0.9198	0.766439	0.835751
1342	-1	96.9432	12	13.16				0			0	7.74557e+06	8.45227e+06	1.46916e+07	1.11106e+07	2.39641e+07	1.58184e+07	1.09124	0.756258	0.660088	0.835862
2715	1	251.047	1.02	1.27				0			0	1.09976e+07	8.70412e+06	1.07525e+07	1.01303e+07	1.21131e+07	9.38067e+06	0.791454	0.942132	0.774424	0.836003
1265	-1	135.066	4.53	5.2	5	C6H8N4	Tetrahydropteridine/2-Methylerythritol	InChI=1S/C6H8N4/c1-2-9-6-5(8-1)3-7-4-10-6/h3-4,8H,1-2H2,(H,7,9,10)	0		1	2.70965e+07	2.15958e+07	4.77191e+07	3.2902e+07	2.87785e+07	2.94147e+07	0.796994	0.689494	1.02211	0.836198
2207	1	448.338	1.12	1.28	27	C27H45NO4	N-Stearoyl tyrosine	InChI=1S/C27H45NO4/c1-2-3-4-5-6-7-8-9-10-11-12-13-14-15-16-17-26(30)28-25(27(31)32)22-23-18-20-24(29)21-19-23/h18-21,25,29H,2-17,22H2,1H3,(H,28,30)(H,31,32)/t25-/m0/s1			0	1.49447e+07	1.36671e+07	1.43669e+07	10814039	1.24299e+07	1.04684e+07	0.914516	0.752704	0.8422	0.836473
2738	1	247.093	10.97	12.08	9	C9H14N2O6	5,6-Dihydrouridine	InChI=1S/C9H14N2O6/c12-3-4-6(14)7(15)8(17-4)11-2-1-5(13)10-9(11)16/h4,6-8,12,14-15H,1-3H2,(H,10,13,16)/t4-,6-,7-,8-/m1/s1	0		1	1.09198e+08	8.6423e+07	8.6832e+07	8.0494e+07	9.80015e+07	7.7586e+07	0.791437	0.927009	0.791682	0.836709
2608	1	289.049	11.27	11.88				0			0	1.34723e+07	9.28085e+06	9.73763e+06	7.95665e+06	8.47194e+06	8.5231e+06	0.688886	0.817104	1.00604	0.837343
3359	1	101.079	0.01	1.33				0			0	1.94618e+08	1.91279e+08	2.43277e+08	1.75791e+08	2.13414e+08	1.723e+08	0.982842	0.722595	0.807353	0.837597
3094	1	171.113	4.39	10.6	8	C8H14N2O2	Levetiracetam	InChI=1S/C8H14N2O2/c1-2-6(8(9)12)10-5-3-4-7(10)11/h6H,2-5H2,1H3,(H2,9,12)/t6-/m1/s1	0		1	9.6414e+08	7.08831e+08	9.2653e+08	8.50012e+08	8.71643e+08	7.49779e+08	0.735196	0.917414	0.860191	0.8376
202	-1	171.007	5.23	5.83		C3H9O6P	Glycerol 3-phosphate	InChI=1S/C3H9O6P/c4-1-3(5)2-9-10(6,7)8/h3-5H,1-2H2,(H2,6,7,8)/t3-/m1/s1	0	hxan	1	6.98628e+06	5.80375e+06	3.17131e+06	1.76309e+06	1.95642e+06	2.20593e+06	0.830735	0.555952	1.12753	0.838072
2059	1	509.38	2.55	2.69	30	C37H48O	2'-Apo-beta-carotenal/Fasciculol C	InChI=1S/C37H48O/c1-30(18-11-20-32(3)21-12-22-33(4)24-15-29-38)16-9-10-17-31(2)19-13-23-34(5)26-27-36-35(6)25-14-28-37(36,7)8/h9-13,15-24,26-27,29H,14,25,28H2,1-8H3/b10-9-,18-11+,19-13+,21-12-,24-15-,27-26+,30-16+,31-17+,32-20+,33-22-,34-23-	0		1	5.61584e+06	4.05335e+06	6.50457e+06	6.3516e+06	7.43855e+06	6.07328e+06	0.721771	0.976482	0.816459	0.838237
1411	1	892.54	1.12	1.25				0			0	2.52421e+06	2.16858e+06	3.95384e+06	1.27029e+06	2.19142e+06	2.9251e+06	0.859109	0.321281	1.3348	0.838396
2054	1	510.392	2.55	2.69	26	C26H56NO6P	LysoPC(O-18:)	InChI=1S/C26H56NO6P/c1-5-6-7-8-9-10-11-12-13-14-15-16-17-18-19-20-22-31-24-26(28)25-33-34(29,30)32-23-21-27(2,3)4/h26,28H,5-25H2,1-4H3/t26-/m1/s1	0		1	5.0143e+06	4.15268e+06	5.50613e+06	5.05304e+06	6.74608e+06	5.19098e+06	0.828168	0.917713	0.769481	0.838454
2516	1	322.222	1.14	1.3				0			0	8.45636e+06	7.80941e+06	7.47307e+06	6.42912e+06	7.54968e+06	5.52326e+06	0.923495	0.860305	0.731588	0.838463
3327	1	112.087	0.01	1.26	5	C5H9N3	Histamine	InChI=1S/C5H9N3/c6-2-1-5-3-7-4-8-5/h3-4H,1-2,6H2,(H,7,8)			0	2.08898e+08	1.77977e+08	2.11155e+08	1.75399e+08	2.06359e+08	1.72498e+08	0.851979	0.830664	0.835915	0.839519
817	-1	298.075	1.35	1.59	16	C16H14ClN3O	Chlordiazepoxide	InChI=1S/C16H14ClN3O/c1-18-15-10-20(21)16(11-5-3-2-4-6-11)13-9-12(17)7-8-14(13)19-15/h2-9H,10H2,1H3,(H,18,19)			0	1.6223e+07	1.31892e+07	1.17091e+07	9.72921e+06	1.31094e+07	1.14694e+07	0.812992	0.830911	0.874902	0.839602
366	-1	873.67	1.35	2.31				0			0	1.38096e+07	1.12061e+07	1.55308e+07	1.39789e+07	1.81214e+07	1.46384e+07	0.81147	0.900077	0.807797	0.839781
3320	1	114.066	5.22	5.7	4	C4H7N3O	Creatinine	InChI=1S/C4H7N3O/c1-7-2-3(8)6-4(7)5/h2H2,1H3,(H2,5,6,8)	5-Aminolevulinic acid		1	3.51492e+07	3.94288e+07	3.76877e+07	2.31119e+07	6.49068e+07	5.09316e+07	1.12176	0.613246	0.784688	0.839897
668	-1	384.987	11.68	12.1				0			0	8.213e+06	8.98908e+06	1.12824e+07	8.52917e+06	1.33019e+07	8.90393e+06	1.09449	0.755971	0.669373	0.839946
1095	-1	199.007	0.88	1.48	8	C8H8O4S	4-vinylphenol Sulfate	InChI=1S/C8H8O4S/c1-2-7-3-5-8(6-4-7)12-13(9,10)11/h2-6H,1H2,(H,9,10,11)			0	3.11479e+07	2.33819e+07	2.82788e+07	2.8794e+07	3.88886e+07	2.92058e+07	0.750673	1.01822	0.751011	0.839968
416	-1	791.527	1.26	1.41				0			0	3.02018e+06	1.53287e+06	2.75535e+06	3.09643e+06	3.6098e+06	3.20761e+06	0.507542	1.12379	0.888584	0.839972
1106	-1	196.011	2.47	2.6	3	C3H8N3O5P	Phosphoguanidinoacetate	InChI=1S/C3H8N3O5P/c4-3(5-1-2(7)8)6-12(9,10)11/h1H2,(H,7,8)(H5,4,5,6,9,10,11)	0		1	4.52352e+06	2.32523e+06	5.19017e+06	3.66193e+06	2.95319e+06	3.84246e+06	0.514033	0.705552	1.30112	0.840236
2396	1	366.041	15.77	16.24				0			0	2.13926e+07	1.78408e+07	2.04057e+07	1.70329e+07	2.05223e+07	1.7495e+07	0.833968	0.83471	0.852488	0.840389
2224	1	442.244	1.09	1.27				0			0	4.58504e+06	5.0274e+06	4.42075e+06	3.2797e+06	4.80935e+06	3.28421e+06	1.09648	0.741888	0.68288	0.840415
846	-1	284.911	13.2	13.92				0			0	3.55785e+08	3.37662e+08	3.76218e+08	3.53995e+08	4.59465e+08	2.90123e+08	0.949063	0.940929	0.631436	0.840476
3413	1	75.056	0.01	1.13	2	C2H6N2O	N-Nitrosodimethylamine	InChI=1S/C2H6N2O/c1-4(2)3-5/h1-2H3			0	9.03017e+07	6.69769e+07	8.04522e+07	6.93355e+07	7.48584e+07	6.87247e+07	0.741701	0.861822	0.918064	0.840529
2214	1	446.275	1.16	1.28				0			0	1.41643e+06	939641	2.35192e+06	3.23905e+06	3.49395e+06	1.68107e+06	0.663385	1.3772	0.481137	0.840573
3303	1	118.065	16.93	19	8	C8H7N	Indole	InChI=1S/C8H7N/c1-2-4-8-7(3-1)5-6-9-8/h1-6,9H			0	2.38835e+08	1.90531e+08	2.51264e+08	2.33356e+08	2.18041e+08	1.73585e+08	0.797753	0.928731	0.796112	0.840865
2192	1	454.293	1.35	1.42	21	C21H44NO7P	LysoPE(:/16:)/Sambutoxin	InChI=1S/C21H44NO7P/c1-2-3-4-5-6-7-8-9-10-11-12-13-14-15-21(24)29-20(18-23)19-28-30(25,26)27-17-16-22/h20,23H,2-19,22H2,1H3,(H,25,26)/t20-/m1/s1			0	8.09321e+06	6.18787e+06	7.0742e+06	6.27914e+06	7.35852e+06	6.40603e+06	0.764575	0.88761	0.870559	0.840915
3071	1	179.048	11.26	11.87	5	C5H1N2O3S	Cysteinylglycine	InChI=1S/C5H10N2O3S/c6-3(2-11)5(10)7-1-4(8)9/h3,11H,1-2,6H2,(H,7,10)(H,8,9)/t3-/m0/s1	Cys-Gly		1	4.28063e+07	2.97004e+07	3.02848e+07	2.37018e+07	2.58558e+07	2.70717e+07	0.693831	0.782632	1.04703	0.841164
75	1	153.101	11.02	12.01		C8H12N2O	2-Methoxy-(3 or 5 or 6)-isopropylpyrazine	InChI=1S/C8H12N2O/c1-7(2)6-11-8-5-9-3-4-10-8/h3-5,7H,6H2,1-2H3			0	319287	359868	579446	382623	560835	413181	1.1271	0.660326	0.736726	0.841384
9	1	120.066	9.62	10.4	4	C4H9NO3	L-Threonine	InChI=1S/C4H9NO3/c1-2(6)3(5)4(7)8/h2-3,6H,5H2,1H3,(H,7,8)/t2-,3+/m1/s1	0	thr-L/athr-L/hom-L	1	4.90226e+08	4.0919e+08	4.35701e+08	3.46283e+08	4.0104e+08	3.58846e+08	0.834697	0.794772	0.894789	0.841419
3095	1	171.101	1.02	1.29	9	C9H14O3	1,4-Ipomeadiol	InChI=1S/C9H14O3/c1-7(10)2-3-9(11)8-4-5-12-6-8/h4-7,9-11H,2-3H2,1H3			0	7.82713e+06	6.2962e+06	6.73838e+06	6.58547e+06	8.89666e+06	6.60793e+06	0.804407	0.977308	0.742743	0.841486
2725	1	249.133	1.17	1.3	11	C12H16N4O2	Histidylproline diketopiperazine/Prenyl glucoside	InChI=1S/C12H16N4O2/c17-11-10-3-1-2-4-16(10)12(18)9(15-11)5-8-6-13-7-14-8/h6-7,9-10H,1-5H2,(H,13,14)(H,15,17)/t9-,10-/m0/s1	0		1	1.45452e+07	1.31506e+07	1.23937e+07	1.10798e+07	1.37175e+07	1.0002e+07	0.904124	0.893983	0.729142	0.842416
2870	1	223.097	1.14	1.28	12	C12H14O4	Monoisobutyl phthalic acid	InChI=1S/C12H14O4/c1-8(2)7-16-12(15)10-6-4-3-5-9(10)11(13)14/h3-6,8H,7H2,1-2H3,(H,13,14)			0	1.90976e+06	2.47257e+06	1.99575e+06	1.39509e+06	3.10711e+06	1.66298e+06	1.2947	0.699029	0.535219	0.842984
3099	1	170.092	8.71	9.44	7	C7H11N3O2	1-Methylhistidine	InChI=1S/C7H11N3O2/c1-10-3-5(9-4-10)2-6(8)7(11)12/h3-4,6H,2,8H2,1H3,(H,11,12)/t6-/m0/s1	HMDB:HMDB00479-695 3-Methylhistidine/L-Histidine, 3-methyl-		1	2.3106e+07	1.9398e+07	1.84653e+07	1.37523e+07	1.73244e+07	1.63727e+07	0.839523	0.744764	0.945061	0.843116
2000	1	530.324	2.55	2.68	27	C27H48NO7P	LysoPE(:/22:4(7Z,1Z,13Z,16Z))	InChI=1S/C27H48NO7P/c1-2-3-4-5-6-7-8-9-10-11-12-13-14-15-16-17-18-19-20-21-27(30)35-26(24-29)25-34-36(31,32)33-23-22-28/h6-7,9-10,12-13,15-16,26,29H,2-5,8,11,14,17-25,28H2,1H3,(H,31,32)/b7-6-,10-9-,13-12-,16-15-/t26-/m1/s1			0	2.65192e+06	2.61621e+06	3.57386e+06	2.43476e+06	2.84679e+06	2.45323e+06	0.986535	0.68127	0.861754	0.843186
1312	-1	114.936	0	8.71				0			0	4.63709e+08	3.79117e+08	4.50451e+08	3.87343e+08	4.55286e+08	3.88206e+08	0.817576	0.859902	0.852665	0.843381
151	-1	121.051	6.29	6.62	4	C4H1O4	Erythritol	InChI=1S/C4H10O4/c5-1-3(7)4(8)2-6/h3-8H,1-2H2/t3-,4+	0		1	2.6319e+06	2.09165e+06	3.12781e+06	2.3865e+06	2.78757e+06	2.71075e+06	0.794729	0.762995	0.972442	0.843389
1360	-1	85.0043	0	12.29				0			0	1.79421e+08	1.59985e+08	2.12146e+08	1.6075e+08	1.939e+08	1.70869e+08	0.891672	0.757733	0.881226	0.843543
1371	-1	79.9547	0.83	1.1		HO3S	Hydrogen sulfite	InChI=1S/H2O3S/c1-4(2)3/h(H2,1,2,3)/p-1			0	4.82776e+06	4.15591e+06	6.56289e+06	4.51552e+06	5.77239e+06	5.66788e+06	0.860836	0.68804	0.981895	0.84359
1779	1	658.51	1.1	1.26				0			0	3.14957e+07	2.72887e+07	2.7955e+07	2.36986e+07	2.90072e+07	2.37146e+07	0.866425	0.84774	0.817543	0.843903
1679	1	714.473	18.01	18.92				0			0	2.50089e+07	1.59229e+07	3.14748e+07	3.06577e+07	3.09077e+07	2.84726e+07	0.636689	0.974041	0.921216	0.843982
294	-1	363.035	14.2	14.7	10	C1H13N4O9P	Xanthylic acid	InChI=1S/C10H13N4O9P/c15-5-3(1-22-24(19,20)21)23-9(6(5)16)14-2-11-4-7(14)12-10(18)13-8(4)17/h2-3,5-6,9,15-16H,1H2,(H2,19,20,21)(H2,12,13,17,18)/t3-,5-,6-,9-/m1/s1	XMP	xmp	1	1.64042e+07	2.9469e+07	1.41501e+07	6.03137e+06	1.50302e+07	4.65066e+06	1.79643	0.426241	0.309421	0.844031
2916	1	215.093	11.75	12.02				0			0	1.30515e+07	8.08096e+06	1.10529e+07	9.05611e+06	7.69272e+06	8.4132e+06	0.619161	0.819346	1.09366	0.844055
3162	1	147.076	11.76	12.05	5	C5H1N2O3	L-Glutamine	InChI=1S/C5H10N2O3/c6-3(5(9)10)1-2-4(7)8/h3H,1-2,6H2,(H2,7,8)(H,9,10)/t3-/m0/s1			0	2.92618e+06	2.97975e+06	4.37838e+06	3.05483e+06	3.59271e+06	2.9336e+06	1.01831	0.697709	0.816544	0.844187
2585	1	296.067	10.56	10.98	8	C8H14N3O7P	5-Aminoimidazole ribonucleotide/N4-Acetylsulfamethoxazole	InChI=1S/C8H14N3O7P/c9-5-1-10-3-11(5)8-7(13)6(12)4(18-8)2-17-19(14,15)16/h1,3-4,6-8,12-13H,2,9H2,(H2,14,15,16)/t4-,6-,7-,8-/m1/s1	0		1	2.03096e+07	1.36886e+07	1.12354e+07	1.04104e+07	1.16546e+07	1.08624e+07	0.673996	0.92657	0.932033	0.8442
2864	1	225.119	3.18	4.61				0			0	3.75457e+07	3.15021e+07	3.79573e+07	3.44653e+07	3.92789e+07	3.08652e+07	0.839035	0.908001	0.785797	0.844277
3353	1	102.075	0.01	1.29				0			0	8.21398e+07	6.84648e+07	8.01761e+07	6.74462e+07	8.21144e+07	7.05075e+07	0.833516	0.841225	0.85865	0.844464
3108	1	166.053	9.29	9.85	5	C5H11NO3S	Methionine sulfoxide	InChI=1S/C5H11NO3S/c1-10(9)3-2-4(6)5(7)8/h4H,2-3,6H2,1H3,(H,7,8)	DL-Methionine sulfoxide		1	3.46872e+07	3.40681e+07	4.01464e+07	2.82645e+07	3.42186e+07	2.89902e+07	0.982152	0.704036	0.847208	0.844465
971	-1	221.118	1.24	1.43	13	C13H18O3	Annuionone B	InChI=1S/C13H18O3/c1-9(14)4-5-11-12(2)6-10(15)7-13(11,3)16-8-12/h4-5,11H,6-8H2,1-3H3/b5-4+			0	9.69861e+06	6.79471e+06	1.22327e+07	1.46953e+07	1.53778e+07	9.71622e+06	0.700586	1.20132	0.631835	0.844579
10	-1	146.046	7.28	9.4	5	C5H9NO4	L-Glutamic acid	InChI=1S/C5H9NO4/c6-3(5(9)10)1-2-4(7)8/h3H,1-2,6H2,(H,7,8)(H,9,10)/t3-/m0/s1	0	glu-L	1	2.92259e+07	2.58244e+07	2.79524e+07	2.22436e+07	2.45164e+07	2.09543e+07	0.883616	0.795768	0.854705	0.844696
2015	1	526.431	1.08	1.25				0			0	7.91127e+07	7.40327e+07	7.35984e+07	6.42802e+07	7.61748e+07	5.52844e+07	0.935787	0.87339	0.725757	0.844978
3412	1	76.0225	11.28	11.87				0			0	1.6511e+07	1.18108e+07	1.13937e+07	9.29417e+06	9.92957e+06	9.98698e+06	0.715331	0.815731	1.00578	0.845615
1677	1	714.639	17.93	19				0			0	5.47767e+07	3.90835e+07	6.78409e+07	6.30042e+07	7.2602e+07	6.53266e+07	0.713505	0.928705	0.89979	0.847333
1300	-1	123.989	2.54	2.75				0			0	1.56567e+07	1.47204e+07	2.4494e+07	1.3535e+07	1.70315e+07	1.7876e+07	0.940199	0.552583	1.04959	0.847456
2784	1	239.129	3.23	4.85	13	C13H18O4	2,2,4,4,-Tetramethyl-6-(1-oxopropyl)-1,3,5-cyclohexanetrione	InChI=1S/C13H18O4/c1-6-7(14)8-9(15)12(2,3)11(17)13(4,5)10(8)16/h8H,6H2,1-5H3			0	3.24565e+07	2.81257e+07	3.22719e+07	3.00192e+07	3.94578e+07	2.94484e+07	0.866567	0.930195	0.746327	0.847696
2539	1	311.258	1.09	1.25	19	C19H34O3	(R)-2-Hydroxysterculic acid	InChI=1S/C19H34O3/c1-2-3-4-5-6-9-12-16-15-17(16)13-10-7-8-11-14-18(20)19(21)22/h18,20H,2-15H2,1H3,(H,21,22)			0	2.99587e+06	2.2931e+06	1.76419e+06	1.68893e+06	1.97996e+06	1.62451e+06	0.76542	0.957343	0.820476	0.847746
888	-1	268.916	12.61	13.61				0			0	1.12177e+08	1.09715e+08	9.38689e+07	7.95883e+07	9.9215e+07	7.12502e+07	0.97805	0.847867	0.718139	0.848019
56	1	136.062	4.2	5.4	5	C5H5N5	Adenine/(+)-threo-2-Amino-3,4-dihydroxybutanoic acid/4-(Hydroxymethyl)benzenediazonium(1+)	InChI=1S/C5H5N5/c6-4-3-5(9-1-7-3)10-2-8-4/h1-2H,(H3,6,7,8,9,10)	0	ade	1	4.99074e+08	3.67947e+08	3.11433e+08	3.36043e+08	4.22123e+08	3.07448e+08	0.737261	1.07902	0.728337	0.848206
1181	-1	171.006	10.65	10.92	3	C3H9O6P	Glycerol 3-phosphate	InChI=1S/C3H9O6P/c4-1-3(5)2-9-10(6,7)8/h3-5H,1-2H2,(H2,6,7,8)/t3-/m1/s1	0		1	7.62488e+07	6.4426e+07	5.88781e+07	5.05231e+07	5.71513e+07	4.81124e+07	0.844944	0.858096	0.841843	0.848295
3216	1	136.097	6.42	7.07				0			0	4.24851e+09	3.62468e+09	3.73542e+09	3.34602e+09	4.26731e+09	3.39739e+09	0.853166	0.895754	0.796143	0.848355
919	-1	247.062	1.11	1.4	13	C13H12O5	Coriandrone E	InChI=1S/C13H12O5/c1-6-11(14)8-5-9-7(3-4-17-9)12(16-2)10(8)13(15)18-6/h3-6,11,14H,1-2H3			0	8.38584e+06	4.41593e+06	3.57093e+06	2.566e+06	3.08042e+06	4.00555e+06	0.526593	0.71858	1.30033	0.8485
1973	1	543.342	1.05	1.32				0			0	3.92823e+07	3.60433e+07	4.77659e+07	3.24014e+07	3.5189e+07	33422007	0.917546	0.678337	0.949785	0.848556
1798	1	644.494	1.1	1.27				0			0	1.91345e+07	1.75265e+07	2.17433e+07	1.58804e+07	2.03967e+07	1.83503e+07	0.915962	0.730356	0.899671	0.848663
1297	-1	124.991	1.94	2.24	2	C2H6O4S	2-Hydroxyethanesulfonate	InChI=1S/C2H6O4S/c3-1-2-7(4,5)6/h3H,1-2H2,(H,4,5,6)	0		1	1.36653e+07	1.19495e+07	1.31735e+07	9.1885e+06	1.61333e+07	1.57198e+07	0.874447	0.6975	0.974373	0.848774
1437	1	838.558	0.85	1.25	46	C46H8NO1P	PS(18:/22:5(7Z,1Z,13Z,16Z,19Z))	InChI=1S/C46H80NO10P/c1-3-5-7-9-11-13-15-17-19-20-21-22-24-26-28-30-32-34-36-38-45(49)57-42(40-55-58(52,53)56-41-43(47)46(50)51)39-54-44(48)37-35-33-31-29-27-25-23-18-16-14-12-10-8-6-4-2/h5,7,11,13,17,19,21-22,26,28,42-43H,3-4,6,8-10,12,14-16,18,20,23-25,27,29-41,47H2,1-2H3,(H,50,51)(H,52,53)/b7-5-,13-11-,19-17-,22-21-,28-26-/t42-,43+/m1/s1			0	1.25662e+07	1.15201e+07	1.37049e+07	1.05497e+07	1.2146e+07	1.0452e+07	0.91675	0.769773	0.860532	0.849019
1263	-1	135.971	0	1.63				0			0	3.08426e+08	2.60713e+08	3.07671e+08	2.60717e+08	3.07637e+08	2.63228e+08	0.8453	0.847388	0.855644	0.849444
839	-1	287.052	8.4	8.8	10	C1H12N2O8	Orotidine/Eriodictyol	InChI=1S/C10H12N2O8/c13-2-4-6(15)7(16)8(20-4)12-3(9(17)18)1-5(14)11-10(12)19/h1,4,6-8,13,15-16H,2H2,(H,17,18)(H,11,14,19)/t4-,6-,7-,8-/m1/s1			0	2.89587e+06	7.29652e+06	1.01933e+07	0	5.12744e+06	0	2.51963	0.00981032	0.0195029	0.849648
2193	1	454.293	2.52	2.72	21	C21H44NO7P	LysoPE(:/16:)/Sambutoxin	InChI=1S/C21H44NO7P/c1-2-3-4-5-6-7-8-9-10-11-12-13-14-15-21(24)29-20(18-23)19-28-30(25,26)27-17-16-22/h20,23H,2-19,22H2,1H3,(H,25,26)/t20-/m1/s1			0	7.33133e+06	5.93264e+06	7.46607e+06	7.52124e+06	9.0577e+06	6.64023e+06	0.809218	1.00739	0.733104	0.849903
3268	1	127.05	11.67	12.12	5	C5H6N2O2	Thymine	InChI=1S/C5H6N2O2/c1-3-2-6-5(9)7-4(3)8/h2H,1H3,(H2,6,7,8,9)	0		1	1.19867e+07	1.28581e+07	1.61264e+07	1.32344e+07	1.90616e+07	1.25161e+07	1.07269	0.820669	0.656615	0.849993
51	1	310.113	9.64	10.59	11	C11H19NO9	N-Acetylneuraminic acid/Glutamyl-Tyrosine	InChI=1S/C11H19NO9/c1-4(14)12-7-5(15)2-11(20,10(18)19)21-9(7)8(17)6(16)3-13/h5-9,13,15-17,20H,2-3H2,1H3,(H,12,14)(H,18,19)/t5-,6+,7+,8+,9+,11-/m0/s1	Spectral Match to (-)-N-Acetylneuraminic acid from NIST14/(-)-N-Acetylneuraminic acid	acnam	1	5.1836e+07	4.31587e+07	4.30831e+07	3.79982e+07	4.43444e+07	3.70841e+07	0.832601	0.881975	0.836275	0.850284
987	-1	216.928	12.39	12.99				0			0	3.46918e+07	4.48402e+07	4.3282e+07	30213538	5.87935e+07	3.29539e+07	1.29253	0.698062	0.560503	0.850366
115	1	114.066	4.4	5.07	4	C4H7N3O	Creatinine	InChI=1S/C4H7N3O/c1-7-2-3(8)6-4(7)5/h2H2,1H3,(H2,5,6,8)	0		1	1.56044e+08	1.78743e+08	1.2507e+08	6.33703e+07	1.23752e+08	1.11256e+08	1.14546	0.506678	0.89902	0.850387
666	-1	390.144	9.29	9.77				0			0	2.69292e+07	2.65069e+07	3.02053e+07	2.20191e+07	3.13928e+07	2.63214e+07	0.984319	0.728981	0.838451	0.850584
3143	1	153.066	1.41	1.99	7	C7H8N2O2	N1-Methyl-2-pyridone-5-carboxamide	InChI=1S/C7H8N2O2/c1-9-4-5(7(8)11)2-3-6(9)10/h2-4H,1H3,(H2,8,11)			0	1.61554e+07	1.49387e+07	1.82544e+07	1.1126e+07	1.30763e+07	1.33136e+07	0.924688	0.609498	1.01815	0.850779
2490	1	332.677	2.67	6.12				0			0	2.27447e+08	1.98952e+08	2.34901e+08	1.99208e+08	2.50608e+08	2.07932e+08	0.874715	0.848051	0.829712	0.850826
3239	1	132.102	2.82	3.63	6	C6H13NO2	L-Isoleucine	InChI=1S/C6H13NO2/c1-3-4(2)5(7)6(8)9/h4-5H,3,7H2,1-2H3,(H,8,9)/t4-,5-/m0/s1	HMDB:HMDB01149-1434 5-Aminolevulinic acid/Triethanolamine		1	1.54065e+07	1.02801e+07	1.16429e+07	9.86783e+06	9.93647e+06	1.03198e+07	0.667259	0.84754	1.03858	0.851126
2618	1	286.165	1.15	1.3	15	C15H19N5O	N-Monodesmethyl-rizatriptan	InChI=1S/C15H19N5O/c1-19(2)4-3-11-7-17-14-6-15(21)12(5-13(11)14)8-20-10-16-9-18-20/h5-7,9-10,17,21H,3-4,8H2,1-2H3			0	3.39166e+06	2.98745e+06	2.57262e+06	2.49267e+06	3.00777e+06	2.11778e+06	0.880822	0.968923	0.704102	0.851282
2681	1	264.101	11.29	11.85	9	C9H17N3O4S	Asparaginyl-Methionine/Dehydroanonaine	InChI=1S/C9H17N3O4S/c1-17-3-2-6(9(15)16)12-8(14)5(10)4-7(11)13/h5-6H,2-4,10H2,1H3,(H2,11,13)(H,12,14)(H,15,16)	0		1	1.41018e+07	9.31336e+06	9.30065e+06	7.45341e+06	7.65289e+06	8.361e+06	0.660439	0.801386	1.09253	0.851451
1009	-1	212.16	14.51	14.83				0			0	5.95501e+06	4.41527e+06	3.43615e+06	2.71813e+06	4.39158e+06	4.49224e+06	0.741438	0.79104	1.02292	0.8518
1813	1	628.499	1.09	1.26				0			0	1.65892e+07	1.52018e+07	1.5459e+07	1.20429e+07	1.54451e+07	1.33003e+07	0.916368	0.779021	0.861139	0.852176
2135	1	482.276	1.08	1.25				0			0	4.83495e+06	4.4004e+06	4.39371e+06	3.78161e+06	4.20566e+06	3.30454e+06	0.910124	0.860687	0.785736	0.852182
3102	1	169.002	0.01	1.11				0			0	9.37941e+07	8.13956e+07	8.64967e+07	7.7064e+07	9.60005e+07	7.66195e+07	0.867812	0.890947	0.798116	0.852292
2146	1	477.357	1.12	1.26	29	C29H48O5	Homodolichosterone	InChI=1S/C29H48O5/c1-7-17(15(2)3)27(34)26(33)16(4)19-8-9-20-18-12-23(30)22-13-24(31)25(32)14-29(22,6)21(18)10-11-28(19,20)5/h7,15-16,18-22,24-27,31-34H,8-14H2,1-6H3/b17-7+			0	3.48743e+06	3.50691e+06	3.77719e+06	3.04379e+06	3.81024e+06	2.84055e+06	1.00559	0.805835	0.745502	0.852307
2361	1	380.337	1.08	1.26				0			0	1.34796e+07	8.97233e+06	1.61493e+07	1.57234e+07	1.49423e+07	1.37203e+07	0.665624	0.973626	0.918223	0.852491
2493	1	332.175	2.63	6.08				0			0	5.69481e+08	4.8132e+08	5.719e+08	4.97092e+08	6.3172e+08	5.32976e+08	0.845191	0.869195	0.843691	0.852692
2200	1	450.303	2.94	5.46				0			0	5.73976e+07	4.96322e+07	5.6067e+07	4.99202e+07	6.89768e+07	5.54317e+07	0.864709	0.890368	0.803628	0.852902
3039	1	189.112	1.06	1.28	9	C9H16O4	Azelaic acid	InChI=1S/C9H16O4/c10-8(11)6-4-2-1-3-5-7-9(12)13/h1-7H2,(H,10,11)(H,12,13)	0		1	1.87284e+07	1.49901e+07	1.45133e+07	1.40413e+07	1.79451e+07	1.41981e+07	0.800393	0.967478	0.791195	0.853022
1996	1	532.34	2.54	2.67				0			0	2.80049e+06	2.36455e+06	2.17807e+06	1.75745e+06	2.21704e+06	2.01725e+06	0.844333	0.806885	0.909887	0.853702
2017	1	526.292	1.35	1.44	27	C27H44NO7P	LysoPE(:/22:6(4Z,7Z,1Z,13Z,16Z,19Z))	InChI=1S/C27H44NO7P/c1-2-3-4-5-6-7-8-9-10-11-12-13-14-15-16-17-18-19-20-21-27(30)35-26(24-29)25-34-36(31,32)33-23-22-28/h3-4,6-7,9-10,12-13,15-16,18-19,26,29H,2,5,8,11,14,17,20-25,28H2,1H3,(H,31,32)/b4-3-,7-6-,10-9-,13-12-,16-15-,19-18-/t26-/m1/s1			0	1.39727e+07	1.23705e+07	1.09827e+07	8.83937e+06	8.84075e+06	7.70488e+06	0.885337	0.804847	0.871519	0.853901
2256	1	428.228	1.03	1.24				0			0	7.7655e+06	7.4842e+06	6.60094e+06	5.80418e+06	6.8456e+06	4.92019e+06	0.963776	0.879295	0.718738	0.853936
2754	1	244.263	3.01	3.64				0			0	5.81657e+07	4.56093e+07	4.3452e+07	3.28218e+07	3.71655e+07	3.80054e+07	0.784127	0.755358	1.0226	0.854028
3161	1	147.08	1.06	1.32	10	C1H1O	4-Phenyl-2-butenal	InChI=1S/C10H10O/c11-9-5-4-8-10-6-2-1-3-7-10/h1-7,9H,8H2/b5-4+	0		1	4.42632e+07	4.12761e+07	4.0355e+07	3.45581e+07	4.33964e+07	3.35564e+07	0.932515	0.856353	0.773253	0.85404
2550	1	308.091	11.28	11.88	10	C1H17N3O6S	Glutathione/Hallacridone	InChI=1S/C10H17N3O6S/c11-5(10(18)19)1-2-7(14)13-6(4-20)9(17)12-3-8(15)16/h5-6,20H,1-4,11H2,(H,12,17)(H,13,14)(H,15,16)(H,18,19)/t5-,6-/m0/s1	Glutathione	gthrd	1	4.42624e+09	3127812699	3.14052e+09	2.61947e+09	2.80192e+09	2.86255e+09	0.706652	0.834089	1.02164	0.854126
3093	1	171.113	0.01	1.3	8	C8H14N2O2	Levetiracetam	InChI=1S/C8H14N2O2/c1-2-6(8(9)12)10-5-3-4-7(10)11/h6H,2-5H2,1H3,(H2,9,12)/t6-/m1/s1			0	3.78215e+08	3.16682e+08	3.6374e+08	3.1633e+08	3.72435e+08	3.18589e+08	0.837305	0.86966	0.855422	0.854129
2399	1	364.342	1.08	1.26				0			0	5.49967e+06	3.5367e+06	3.96369e+06	4.37036e+06	5.71266e+06	4.66715e+06	0.643075	1.1026	0.816984	0.85422
2653	1	274.092	12.44	12.78	15	C15H15NO2S	Modafinil	InChI=1S/C15H15NO2S/c16-14(17)11-19(18)15(12-7-3-1-4-8-12)13-9-5-2-6-10-13/h1-10,15H,11H2,(H2,16,17)			0	1.23767e+07	1.97607e+07	1.44098e+07	1.03808e+07	1.89122e+07	4.65801e+06	1.59661	0.720403	0.246297	0.854437
950	-1	233.037	1.12	1.3				0			0	6.96045e+06	6.40601e+06	5.57954e+06	4.92787e+06	7.55196e+06	5.74084e+06	0.920344	0.883203	0.760178	0.854575
2252	1	428.389	1.08	1.37				0			0	3.15155e+07	2.79796e+07	2.91009e+07	2.97946e+07	3.70678e+07	2.419e+07	0.887803	1.02384	0.652587	0.854743
2479	1	336.202	1.1	1.28				0			0	8.46618e+06	7.27411e+06	7.88409e+06	8.14346e+06	1.01437e+07	6.82629e+06	0.859196	1.0329	0.672958	0.855017
3395	1	86.0969	11.88	12.33	5	C5H11N	Piperidine	InChI=1S/C5H11N/c1-2-4-6-5-3-1/h6H,1-5H2			0	2.13349e+07	1.62683e+07	2.00839e+07	1.72693e+07	1.75091e+07	1.65204e+07	0.762518	0.859855	0.943528	0.8553
2785	1	239.128	1.16	1.27	13	C13H18O4	2,2,4,4,-Tetramethyl-6-(1-oxopropyl)-1,3,5-cyclohexanetrione	InChI=1S/C13H18O4/c1-6-7(14)8-9(15)12(2,3)11(17)13(4,5)10(8)16/h8H,6H2,1-5H3			0	1.62262e+06	1.45101e+06	1.72931e+06	1.70834e+06	1.92357e+06	1.31684e+06	0.894237	0.987873	0.68458	0.855563
2423	1	355.063	2.53	2.66	15	C15H14O1	2-O-p-Coumaroylhydroxycitric acid	InChI=1S/C15H14O10/c16-9-4-1-8(2-5-9)3-6-11(19)25-12(13(20)21)15(24,14(22)23)7-10(17)18/h1-6,12,16,24H,7H2,(H,17,18)(H,20,21)(H,22,23)/b6-3+	0		1	4.14636e+06	3.55984e+06	3.84419e+06	3.24278e+06	4.75124e+06	4.10996e+06	0.858546	0.843552	0.865028	0.855709
1841	1	614.484	1.09	1.26				0			0	4.73713e+07	4.48654e+07	4.39965e+07	3.59416e+07	4.47974e+07	3.6021e+07	0.947101	0.816919	0.804088	0.856036
2640	1	277.107	1.13	1.29	15	C15H16O5	Ascochitine	InChI=1S/C15H16O5/c1-4-7(2)14-8(3)9-5-11(16)12(15(18)19)13(17)10(9)6-20-14/h5-7,17H,4H2,1-3H3,(H,18,19)			0	9.91301e+06	9.87711e+06	9.13752e+06	7.90388e+06	9.31907e+06	6.60466e+06	0.996378	0.864991	0.708725	0.856698
3178	1	144.982	1.36	1.78				0			0	4.34913e+07	4.44663e+07	6.21338e+07	4.51425e+07	5.18744e+07	4.26249e+07	1.02242	0.726537	0.821694	0.856883
990	-1	215.092	1.23	1.44				0			0	3.23935e+06	1.94477e+06	3.06682e+06	1.94003e+06	1.88302e+06	2.51893e+06	0.600357	0.632589	1.33771	0.856886
2543	1	310.087	11.27	11.89	13	C13H15N3O4S	Glycodiazine	InChI=1S/C13H15N3O4S/c1-19-7-8-20-11-9-14-13(15-10-11)16-21(17,18)12-5-3-2-4-6-12/h2-6,9-10H,7-8H2,1H3,(H,14,15,16)	0		1	1.77777e+08	1.23755e+08	1.26017e+08	1.03601e+08	1.08988e+08	1.14892e+08	0.696123	0.82212	1.05417	0.857471
1285	-1	130.051	11.48	11.92	5	C5H9NO3	4-Hydroxyproline	InChI=1S/C5H9NO3/c7-3-1-4(5(8)9)6-2-3/h3-4,6-7H,1-2H2,(H,8,9)/t3-,4+/m1/s1	0		1	3.49149e+07	3.02043e+07	2.88915e+07	2.23131e+07	2.65463e+07	2.48568e+07	0.865084	0.772306	0.936357	0.857916
2481	1	336.14	13.49	13.9	12	C12H21N3O8	Aspartylglycosamine/Methionyl-Tryptophan	InChI=1S/C12H21N3O8/c1-4(17)14-8-10(20)9(19)6(3-16)23-11(8)15-7(18)2-5(13)12(21)22/h5-6,8-11,16,19-20H,2-3,13H2,1H3,(H,14,17)(H,15,18)(H,21,22)/t5-,6+,8+,9+,10+,11+/m0/s1	N-Acetylglucosaminylasparagine		1	1.24837e+07	9.18472e+06	1.13685e+07	8.7911e+06	9.42494e+06	1.0039e+07	0.735736	0.773289	1.06515	0.85806
685	-1	367.105	9.73	10.23	17	C17H2O9	3-O-Feruloylquinic acid	InChI=1S/C17H20O9/c1-25-12-4-2-9(6-10(12)18)3-5-14(20)26-13-8-17(24,16(22)23)7-11(19)15(13)21/h2-6,11,13,15,18-19,21,24H,7-8H2,1H3,(H,22,23)/b5-3-	0		1	1.56384e+08	1.96086e+08	2.19198e+08	1.14681e+08	2.23799e+08	1.78469e+08	1.25387	0.523186	0.797453	0.858169
2730	1	249.072	13.92	14.36	8	C8H12N2O7	L-beta-aspartyl-L-aspartic acid/Dapsone	InChI=1S/C8H12N2O7/c9-3(7(14)15)1-5(11)10-4(8(16)17)2-6(12)13/h3-4H,1-2,9H2,(H,10,11)(H,12,13)(H,14,15)(H,16,17)	Asp Asp		1	2.23969e+07	1.61001e+07	1.69015e+07	1.60413e+07	1.88038e+07	1.70487e+07	0.718857	0.949103	0.906661	0.858207
1134	-1	185.082	1.1	1.5	9	C9H14O4	5-(2-Methylpropyl)tetrahydro-2-oxo-3-furancarboxylic acid	InChI=1S/C9H14O4/c1-5(2)3-6-4-7(8(10)11)9(12)13-6/h5-7H,3-4H2,1-2H3,(H,10,11)			0	1.55087e+07	1.15066e+07	1.40776e+07	1.11242e+07	1.30112e+07	1.35684e+07	0.741944	0.790207	1.04282	0.858323
2494	1	332.175	1.42	2.12				0			0	1.34817e+07	1.26276e+07	1.6008e+07	1.31956e+07	1.75996e+07	1.43699e+07	0.936648	0.824316	0.816492	0.859152
1760	1	672.526	1.09	1.26				0			0	1.25221e+07	1.19421e+07	1.14181e+07	9.8293e+06	1.12604e+07	8.59852e+06	0.953682	0.860854	0.763604	0.85938
119	1	245.056	12.69	13.18				0	0	cyst-L	1	7.67148e+06	9.64306e+06	5.91838e+06	4.96662e+06	5.47485e+06	2.63985e+06	1.257	0.839185	0.482177	0.859454
820	-1	297.243	0.99	1.22	18	C18H34O3	3-Oxooctadecanoic acid	InChI=1S/C18H34O3/c1-2-3-4-5-6-7-8-9-10-11-12-13-14-15-17(19)16-18(20)21/h2-16H2,1H3,(H,20,21)			0	1.07885e+07	1.09168e+07	1.37494e+07	9.21178e+06	1.07201e+07	9.61099e+06	1.01189	0.669978	0.896538	0.859467
1867	1	594.328	1.13	1.28				0			0	4.17228e+06	3.16203e+06	2.40339e+06	2.97695e+06	3.6361e+06	2.11636e+06	0.757867	1.23865	0.58204	0.859518
3356	1	102.055	9.69	10.21	4	C4H7NO2	L-3-Aminodihydro-2(3H)-furanone	InChI=1S/C4H7NO2/c5-3-1-2-7-4(3)6/h3H,1-2,5H2	0		1	4.74882e+07	4.06319e+07	4.27023e+07	3.54388e+07	4.07913e+07	3.64657e+07	0.855621	0.829904	0.893957	0.859827
2242	1	435.172	1.08	1.29				0			0	2.01382e+07	1.91893e+07	1.8359e+07	1.54694e+07	1.90388e+07	1.49629e+07	0.952882	0.842605	0.785912	0.860466
1057	-1	211.098	1.19	1.41	11	C12H12N4	2-Amino-3,4-dimethylimidazo[4,5-f]quinoline/3,4-Methyleneazelaic acid	InChI=1S/C12H12N4/c1-7-6-9-8(4-3-5-14-9)10-11(7)16(2)12(13)15-10/h3-6H,1-2H3,(H2,13,15)			0	1.10472e+07	8.04121e+06	1.56461e+07	1.52906e+07	1.27034e+07	1.11358e+07	0.727895	0.97728	0.876594	0.86059
884	-1	269.176	1.03	1.24	15	C15H26O4	Ethylene brassylate	InChI=1S/C15H26O4/c16-14-10-8-6-4-2-1-3-5-7-9-11-15(17)19-13-12-18-14/h1-13H2	0		1	2.40166e+06	1.59272e+06	3.26678e+06	3.44723e+06	2.86531e+06	2.47382e+06	0.663177	1.05524	0.86337	0.860595
914	-1	249.032	1.02	2				0			0	3.1554e+08	2.67882e+08	2.97466e+08	2.61305e+08	3.10439e+08	2.6549e+08	0.848964	0.878437	0.855209	0.86087
1	1	137.071	11	13.5	7	C7H8N2O	N-Methylnicotinamide	InChI=1S/C7H8N2O/c1-8-7(10)6-3-2-4-9-5-6/h2-5H,1H3,(H,8,10)	1-Methylnicotinamide cation/HYPOXANTHINE	1mncam	1	1.42247e+09	7.08825e+08	1.06453e+09	9.69418e+08	7.46416e+08	8.76947e+08	0.498304	0.910651	1.17488	0.861277
426	-1	775.549	0.87	1.16	42	C42H81O1P	PG(18:/18:1(11Z))	InChI=1S/C42H81O10P/c1-3-5-7-9-11-13-15-17-19-21-23-25-27-29-31-33-41(45)49-37-40(38-51-53(47,48)50-36-39(44)35-43)52-42(46)34-32-30-28-26-24-22-20-18-16-14-12-10-8-6-4-2/h14,16,39-40,43-44H,3-13,15,17-38H2,1-2H3,(H,47,48)/b16-14-/t39-,40+/m0/s1	0		1	2.29224e+07	1.72468e+07	2.09205e+07	2.20374e+07	2.10272e+07	1.63742e+07	0.7524	1.05339	0.778715	0.861501
3016	1	194.102	2.53	2.7				0			0	4.94302e+06	3.86326e+06	4.63635e+06	4.45454e+06	5.56479e+06	4.69186e+06	0.781558	0.960787	0.843135	0.861827
2400	1	364.194	1.08	1.27				0			0	3.11558e+06	2.71225e+06	2.87352e+06	2.3021e+06	2.24017e+06	2.04706e+06	0.870544	0.801144	0.913796	0.861828
1171	-1	173.082	1.04	4.14	8	C8H14O4	Suberic acid	InChI=1S/C8H14O4/c9-7(10)5-3-1-2-4-6-8(11)12/h1-6H2,(H,9,10)(H,11,12)			0	3.97161e+07	2.63847e+07	3.58784e+07	2.98954e+07	3.11627e+07	3.39449e+07	0.664334	0.833243	1.08928	0.862285
259	-1	104.035	10.92	11.35	3	C3H7NO3	L-Serine	InChI=1S/C3H7NO3/c4-2(1-5)3(6)7/h2,5H,1,4H2,(H,6,7)/t2-/m0/s1	0	ser-L	1	1.18705e+07	6.03672e+06	1.29125e+07	6.31591e+06	5.0092e+06	7.96088e+06	0.508549	0.489132	1.58925	0.862311
807	-1	304.016	5.91	7.92				0			0	8.22395e+07	7.05785e+07	8.77609e+07	7.91458e+07	9.10692e+07	7.53422e+07	0.858207	0.901835	0.827307	0.862449
292	-1	243.062	4.8	5.5	9	C9H12N2O6	Uridine	InChI=1S/C9H12N2O6/c12-3-4-6(14)7(15)8(17-4)11-2-1-5(13)10-9(11)16/h1-2,4,6-8,12,14-15H,3H2,(H,10,13,16)/t4-,6-,7-,8-/m1/s1	5-Azacytidine/His-Ser/URIDINE	uri	1	8.3887e+08	6.70698e+08	5.62021e+08	5.87805e+08	6.80022e+08	5.04578e+08	0.799526	1.04588	0.742003	0.862468
2436	1	349.135	1.08	1.32	12	C16H2N4O3S	Torasemide/N2-(2-Carboxymethyl-2-hydroxysuccinoyl)arginine	InChI=1S/C16H20N4O3S/c1-11(2)18-16(21)20-24(22,23)15-10-17-8-7-14(15)19-13-6-4-5-12(3)9-13/h4-11H,1-3H3,(H,17,19)(H2,18,20,21)	0		1	2.95714e+07	2.91138e+07	2.70935e+07	2.29903e+07	2.98155e+07	2.24913e+07	0.984526	0.848553	0.754349	0.862476
1110	-1	194.946	12.37	12.67				0			0	3.84539e+09	5.38242e+09	5.97494e+09	3386568213	7.55337e+09	4.70944e+09	1.39971	0.566795	0.623488	0.86333
2439	1	348.07	11.26	11.73	10	C1H14N5O7P	Adenosine monophosphate	InChI=1S/C10H14N5O7P/c11-8-5-9(13-2-12-8)15(3-14-5)10-7(17)6(16)4(22-10)1-21-23(18,19)20/h2-4,6-7,10,16-17H,1H2,(H2,11,12,13)(H2,18,19,20)/t4-,6-,7-,10-/m1/s1	Adenosine 5'-monophosphate/Spectral Match to Adenosine 5'-monophosphate from NIST14	amp	1	6.36272e+08	3.57863e+08	5.59459e+08	5.89436e+08	5.01819e+08	4.88811e+08	0.562437	1.05358	0.974078	0.863365
2874	1	221.138	1.18	1.34				0			0	3.62464e+06	3.35082e+06	3.01397e+06	2.69272e+06	3.29092e+06	2.54305e+06	0.924454	0.893411	0.772746	0.863537
18	-1	184.986	13.2	14	3	C3H7O7P	2-Phosphoglyceric acid/8-Chloroxanthine	InChI=1S/C3H7O7P/c4-1-2(3(5)6)10-11(7,8)9/h2,4H,1H2,(H,5,6)(H2,7,8,9)	0	2pg/3pg	1	1.24668e+09	1.18535e+09	1.31772e+09	1.37188e+09	1.72267e+09	1.03162e+09	0.95081	1.0411	0.598848	0.863588
2342	1	386.254	1.15	1.31	21	C21H31N5O2	Buspirone	InChI=1S/C21H31N5O2/c27-18-16-21(6-1-2-7-21)17-19(28)26(18)11-4-3-10-24-12-14-25(15-13-24)20-22-8-5-9-23-20/h5,8-9H,1-4,6-7,10-17H2			0	8.42614e+06	7.25937e+06	6.18263e+06	5.82532e+06	7.19481e+06	5.67137e+06	0.86153	0.942207	0.788258	0.863998
3092	1	171.113	16.89	19	8	C8H14N2O2	Levetiracetam	InChI=1S/C8H14N2O2/c1-2-6(8(9)12)10-5-3-4-7(10)11/h6H,2-5H2,1H3,(H2,9,12)/t6-/m1/s1			0	1.30238e+08	1.32579e+08	1.71836e+08	1.30804e+08	1.59871e+08	1.29984e+08	1.01797	0.761215	0.813056	0.86408
2996	1	200.044	9.77	10.16				0			0	1.59944e+07	2.18517e+07	2.27252e+07	1.58021e+07	3.18708e+07	1.69171e+07	1.36621	0.695356	0.530803	0.864122
2452	1	344.228	1.33	2.43				0			0	6.54696e+07	3.15673e+07	7.63707e+07	4.24959e+07	4.94475e+07	7.69371e+07	0.482168	0.556442	1.55594	0.864849
3308	1	116.144	1.37	2.38	7	C7H17N	Isobutylpropylamine	InChI=1S/C7H17N/c1-4-5-8-6-7(2)3/h7-8H,4-6H2,1-3H3	0		1	2.07244e+07	1.58876e+07	1.73691e+07	1.71357e+07	1.69358e+07	1.4254e+07	0.766614	0.986563	0.841645	0.864941
776	-1	318.096	10.57	10.98				0			0	1.06764e+08	9.11572e+07	8.35428e+07	7.36161e+07	8.41958e+07	7.24616e+07	0.853821	0.881179	0.860632	0.865211
3219	1	136.076	1.12	2.5	8	C8H9NO	N-Acetylarylamine	InChI=1S/C8H9NO/c1-7(10)9-8-5-3-2-4-6-8/h2-6H,1H3,(H,9,10)			0	1.43418e+07	1.35924e+07	1.76861e+07	1.51034e+07	1.7747e+07	1.41085e+07	0.947749	0.853972	0.794979	0.865567
2204	1	449.802	3.17	5.46				0			0	8.58959e+07	7.92391e+07	8.43113e+07	7.33483e+07	1.01244e+08	8.14539e+07	0.922502	0.86997	0.80453	0.865667
3251	1	130.05	12.23	14.92	5	C5H7NO3	Pyroglutamic acid	InChI=1S/C5H7NO3/c7-4-2-1-3(6-4)5(8)9/h3H,1-2H2,(H,6,7)(H,8,9)/t3-/m0/s1	0		1	3.26985e+07	2.6894e+07	2.91523e+07	2.9033e+07	3.20083e+07	2.49587e+07	0.822484	0.995906	0.779758	0.866049
2777	1	241.155	4.95	7.57	12	C12H2N2O3	Pirbuterol	InChI=1S/C12H20N2O3/c1-12(2,3)13-6-11(17)8-4-5-10(16)9(7-15)14-8/h4-5,11,13,15-17H,6-7H2,1-3H3	0		1	4.71074e+07	3.93387e+07	4.28514e+07	3.83279e+07	4.13435e+07	3.60402e+07	0.835086	0.894438	0.871726	0.867083
1322	-1	108.996	1.37	2.12				0			0	3.52397e+07	3.00475e+07	3.54966e+07	2.96046e+07	3.367e+07	3.08222e+07	0.852661	0.834014	0.915421	0.867365
740	-1	335.186	1.05	1.29				0			0	9.88126e+06	6.7898e+06	7.0108e+06	7.24642e+06	1.00263e+07	8.83738e+06	0.687138	1.03361	0.88142	0.867388
2095	1	496.421	1.07	1.25				0			0	3.2406e+07	2.89974e+07	3.14913e+07	2.78578e+07	3.3411e+07	2.75145e+07	0.894814	0.88462	0.823516	0.86765
1141	-1	183.033	2.47	2.6				0			0	5.65532e+06	6.73153e+06	3.75338e+06	1.97391e+06	7.96502e+06	7.06477e+06	1.1903	0.525903	0.886975	0.867727
3343	1	105.034	1.07	1.32				0			0	1.25971e+07	1.11637e+07	1.18092e+07	9.92091e+06	1.23695e+07	1.08558e+07	0.886209	0.840102	0.877629	0.86798
92	-1	341.109	11.45	12.08	12	C12H22O11	Melibiose	InChI=1S/C12H22O11/c13-1-3-5(14)8(17)10(19)12(23-3)21-2-4-6(15)7(16)9(18)11(20)22-4/h3-20H,1-2H2/t3-,4-,5+,6-,7+,8+,9-,10-,11?,12+/m1/s1			0	4.29892e+06	3.3234e+06	2.93861e+06	4.63335e+06	2.65883e+07	6.77262e+06	0.773078	1.57672	0.254722	0.868172
3186	1	142.948	12.4	14.96				0			0	1.01708e+08	1.11107e+08	1.30766e+08	1.04117e+08	1.32902e+08	9.52315e+07	1.09241	0.796211	0.716552	0.868392
3257	1	129.102	3.67	4.81				0			0	1.13799e+07	9.56002e+06	1.11947e+07	1.02189e+07	1.05634e+07	9.00997e+06	0.84008	0.912837	0.852942	0.86862
548	-1	567.858	0.97	1.14				0			0	3.04036e+06	2.13617e+06	282011	155666	273606	369975	0.702606	0.551984	1.35222	0.868938
1117	-1	192.989	10.57	10.93				0			0	1.43147e+07	1.2863e+07	1.39219e+07	1.17603e+07	1.34191e+07	1.15996e+07	0.898582	0.844732	0.86441	0.869241
515	-1	628.057	12.24	12.46				0			0	7.64792e+06	8.82103e+06	6.21808e+06	2.26332e+06	4.75341e+06	5.18451e+06	1.15339	0.36399	1.09069	0.869358
2286	1	408.368	1.07	1.27				0			0	1.91249e+07	1.57754e+07	1.72094e+07	1.68092e+07	1.9954e+07	1.60995e+07	0.824861	0.976743	0.806831	0.869478
3195	1	140.986	0.01	1.21	3	C3H8S3	Methyl (methylthio)methyl disulfide	InChI=1S/C3H8S3/c1-4-3-6-5-2/h3H2,1-2H3			0	1.82579e+08	1.63366e+08	1.89778e+08	1.63966e+08	1.90326e+08	1.61768e+08	0.894766	0.863985	0.849955	0.869569
2658	1	272.258	1.14	1.29				0			0	2.4451e+06	1.6642e+06	2.79425e+06	2.25831e+06	2.10106e+06	2.3573e+06	0.680627	0.808197	1.12196	0.870261
2401	1	364.174	1.17	1.3				0			0	3.96555e+06	5.91494e+06	5.40783e+06	3.3506e+06	5.54276e+06	2.7721e+06	1.49158	0.619582	0.50013	0.870432
1428	1	848.513	1.11	1.25				0			0	3.47522e+06	2.84273e+06	6.25827e+06	1.48795e+06	2.09928e+06	3.2662e+06	0.818	0.237757	1.55587	0.870541
1224	-1	153.092	1.1	1.47	9	C9H14O2	Methyl 2-octynoate	InChI=1S/C9H14O2/c1-3-4-5-6-7-8-9(10)11-2/h3-6H2,1-2H3			0	4.81912e+06	3.46586e+06	4.77041e+06	4.09018e+06	4.34751e+06	4.50085e+06	0.719189	0.857408	1.03527	0.870622
3228	1	135.084	2.33	2.56	6	C6H14OS	(+/-)-3-(Ethylthio)butanol	InChI=1S/C6H14OS/c1-3-8-6(2)4-5-7/h6-7H,3-5H2,1-2H3	0		1	6.27329e+06	5.93979e+06	6.17395e+06	5.65868e+06	5.2184e+06	3.91099e+06	0.946839	0.91654	0.749461	0.870947
2485	1	335.037	11.43	11.67	15	C15H1O9	3,3',4',5,6,7,8-Heptahydroxyflavone/Lormetazepam	InChI=1S/C15H10O9/c16-5-2-1-4(3-6(5)17)14-12(22)9(19)7-8(18)10(20)11(21)13(23)15(7)24-14/h1-3,16-18,20-23H			0	1.29002e+06	1.86238e+06	2.59602e+06	1.79132e+06	3.11019e+06	1.49069e+06	1.44368	0.690023	0.479292	0.870998
1198	-1	165.04	7.17	11.8	5	C5H1O6	Arabinonic acid/3-Methylxanthine/Noradrenochrome o-semiquinone/S-Propyl 1-propanesulfinothioate	InChI=1S/C5H10O6/c6-1-2(7)3(8)4(9)5(10)11/h2-4,6-9H,1H2,(H,10,11)/t2-,3-,4+/m1/s1			0	6.49932e+07	6.55833e+07	6.58776e+07	4.38232e+07	5.91059e+07	5.55188e+07	1.00908	0.665221	0.93931	0.871203
968	-1	225.056	1.19	1.37	14	C14H1O3	2-Methoxyxanthone	InChI=1S/C14H10O3/c1-16-9-6-7-13-11(8-9)14(15)10-4-2-3-5-12(10)17-13/h2-8H,1H3			0	4.1002e+06	3.39723e+06	2.62022e+06	2.50482e+06	3.2012e+06	2.65466e+06	0.828551	0.955956	0.829272	0.87126
121	-1	242.078	7.36	7.88	9	C9H13N3O5	Cytidine	InChI=1S/C9H13N3O5/c10-5-1-2-12(9(16)11-5)8-7(15)6(14)4(3-13)17-8/h1-2,4,6-8,13-15H,3H2,(H2,10,11,16)/t4-,6-,7-,8-/m1/s1			0	696285	120932	779793	174827	190197	421624	0.173682	0.224197	2.21677	0.87155
1875	1	589.044	12.93	13.38				0			0	2.73409e+07	2.25152e+07	2.52381e+07	2.30388e+07	2.65449e+07	2.33815e+07	0.8235	0.912859	0.880829	0.872396
3403	1	84.045	11.25	11.87				0			0	2.67458e+07	2.07174e+07	2.02038e+07	1.85656e+07	1.88772e+07	1.7465e+07	0.774604	0.918914	0.925193	0.872904
993	-1	214.049	11.5	11.74	5	C5H14NO6P	Glycerylphosphorylethanolamine	InChI=1S/C5H14NO6P/c7-2-1-6(13(10,11)12)3-5(9)4-8/h5,7-9H,1-4H2,(H2,10,11,12)	0		1	1.39422e+07	1.69037e+07	1.7688e+07	1.18948e+07	1.59806e+07	1.17378e+07	1.21241	0.672481	0.734505	0.873133
2504	1	328.212	0.98	1.16				0			0	3.85361e+07	3.16862e+07	4.59133e+07	5.6851e+07	6.9639e+07	3.90089e+07	0.822246	1.23822	0.560158	0.873543
2525	1	318.279	2.53	3.28				0			0	9.9764e+06	8.77373e+06	9.15569e+06	4.98866e+06	3.82266e+06	4.57539e+06	0.879449	0.544871	1.19691	0.873744
1034	-1	211.993	4.37	6.1				0			0	2.11197e+07	22009289	1.87752e+07	1.68297e+07	2.39468e+07	1.63657e+07	1.04212	0.89638	0.683421	0.873974
2822	1	233.139	1.16	1.29				0			0	6.99057e+06	7.32173e+06	6.16593e+06	5.31433e+06	7.1692e+06	5.11186e+06	1.04737	0.861887	0.713031	0.874097
2163	1	468.39	1.08	1.26				0			0	3.55549e+07	3.12583e+07	4.13963e+07	3.70398e+07	4.32328e+07	3.67038e+07	0.879157	0.894761	0.848981	0.8743
2865	1	225.091	1.09	1.36	15	C15H12O2	4-Hydroxychalcone	InChI=1S/C15H12O2/c16-14-9-6-12(7-10-14)8-11-15(17)13-4-2-1-3-5-13/h1-11,16H/b11-8-	0		1	4.93404e+07	4.51851e+07	4.69713e+07	4.01649e+07	4.89961e+07	4.17795e+07	0.915782	0.855094	0.852712	0.874529
1260	-1	138.02	1.12	8.38	6	C6H5NO3	4-Nitrophenol	InChI=1S/C6H5NO3/c8-6-3-1-5(2-4-6)7(9)10/h1-4,8H			0	5.55127e+07	4.56535e+07	6.57572e+07	5.58171e+07	6.11398e+07	5.82923e+07	0.822398	0.848837	0.953426	0.874887
2406	1	361.126	1.12	1.29	19	C19H2O7	Gibberellin A59	InChI=1S/C19H20O7/c1-9-7-16-8-17(9,25)6-3-10(16)19-5-2-4-18(14(22)23,15(24)26-19)12(19)11(16)13(20)21/h2,4,10-12,25H,1,3,5-8H2,(H,20,21)(H,22,23)			0	4.201e+06	5.52676e+06	5.52273e+06	3.22514e+06	5.16054e+06	3.74933e+06	1.31558	0.583975	0.726538	0.875365
594	-1	488.878	12.41	12.92				0			0	1.03067e+07	1.69122e+07	1.55731e+07	7.70448e+06	2.60223e+07	1.27883e+07	1.64089	0.49473	0.491436	0.875687
657	-1	399.862	16.63	17.11				0			0	1.0991e+07	2.16308e+07	1.92321e+07	5.26316e+06	2.80292e+07	1.08044e+07	1.96805	0.273666	0.385468	0.875727
1993	1	534.738	3.41	5.27				0			0	3.36229e+07	3.18396e+07	3.68517e+07	3.40081e+07	4.05082e+07	3.06883e+07	0.946963	0.922838	0.757583	0.875795
1673	1	714.89	17.94	19				0			0	3.74036e+07	2.33181e+07	4.05647e+07	4.68498e+07	5.05206e+07	4.29149e+07	0.623419	1.15494	0.849454	0.875938
637	-1	419.988	15.84	16.17				0			0	1.01765e+08	9.28275e+07	7.96011e+07	6.79082e+07	9.12061e+07	7.88423e+07	0.912175	0.853107	0.864441	0.876575
470	-1	716.523	1.14	1.74	39	C39H76NO8P	PC(15:/16:1(9Z))	InChI=1S/C39H76NO8P/c1-6-8-10-12-14-16-18-20-22-24-26-28-30-32-39(42)48-37(36-47-49(43,44)46-34-33-40(3,4)5)35-45-38(41)31-29-27-25-23-21-19-17-15-13-11-9-7-2/h16,18,37H,6-15,17,19-36H2,1-5H3/b18-16-/t37-/m1/s1	Spectral Match to 1-Oleoyl-2-palmitoyl-sn-glycero-3-phosphoethanolamine from NIST14		1	1.02601e+07	8.997e+06	1.06946e+07	1.01609e+07	1.28424e+07	1.03202e+07	0.87689	0.950094	0.803602	0.876862
1356	-1	90.0277	3.2	5.11				0			0	1.0526e+08	1.12015e+08	1.00442e+08	5.16763e+07	6.82943e+07	7.18653e+07	1.06417	0.514488	1.05229	0.876983
687	-1	366.109	9.73	10.23				0			0	3.80022e+07	4.76013e+07	5.44537e+07	2.98141e+07	5.45596e+07	4.53353e+07	1.2526	0.547513	0.830932	0.877014
702	-1	356.873	16.64	17.12				0			0	6.82512e+06	1.31179e+07	1.06393e+07	2.96494e+06	1.54033e+07	6.63982e+06	1.922	0.278677	0.431065	0.877248
2695	1	258.621	3.2	4.86				0			0	5.65267e+07	5.02432e+07	5.52193e+07	5.03867e+07	5.69167e+07	4.72783e+07	0.888841	0.912484	0.830658	0.877328
307	-1	115.004	11	12.6	4	C4H4O4	Fumaric acid	InChI=1S/C4H4O4/c5-3(6)1-2-4(7)8/h1-2H,(H,5,6)(H,7,8)/b2-1+	0	fum	1	2.58362e+07	2.15419e+07	2.37288e+07	2.11165e+07	2.4559e+07	2.23372e+07	0.833785	0.88991	0.909532	0.877743
1470	1	813.683	2.5	2.71	47	C47H93N2O6P	SM(d18:1/24:1(15Z))	InChI=1S/C47H93N2O6P/c1-6-8-10-12-14-16-18-20-21-22-23-24-25-26-27-29-31-33-35-37-39-41-47(51)48-45(44-55-56(52,53)54-43-42-49(3,4)5)46(50)40-38-36-34-32-30-28-19-17-15-13-11-9-7-2/h20-21,38,40,45-46,50H,6-19,22-37,39,41-44H2,1-5H3,(H-,48,51,52,53)/b21-20-,40-38+/t45-,46+/m0/s1	N-Tetracosenoyl-4-sphingenyl-1-O-phosphorylcholine		1	8.17363e+07	6.70161e+07	9.03726e+07	8.12994e+07	1.01337e+08	9.26187e+07	0.819906	0.899603	0.913964	0.877824
2545	1	309.17	0.97	1.13	17	C17H24O5	ACRL Toxin II	InChI=1S/C17H24O5/c1-5-10(2)17(21)11(3)6-7-14(19)12(4)15-8-13(18)9-16(20)22-15/h5-9,11-12,14,17-19,21H,1-4H3/b7-6-,10-5+			0	2.34452e+06	1.82552e+06	2.82322e+06	3.21354e+06	3.16259e+06	2.26845e+06	0.778636	1.13826	0.717275	0.878056
1230	-1	152.986	1.77	2.09	4	C4H1S3	Methyl propyl trisulfide	InChI=1S/C4H10S3/c1-3-4-6-7-5-2/h3-4H2,1-2H3	0		1	3.32937e+07	4.01678e+07	2.62489e+07	1.08004e+07	4.57564e+07	4.67089e+07	1.20647	0.41146	1.02082	0.879582
1423	1	855.578	1.12	1.33				0			0	3.28045e+06	2.57733e+06	3.37167e+06	3.3465e+06	2.94688e+06	2.53672e+06	0.785662	0.992536	0.860816	0.879671
57	-1	302.066	4.1	5.3				0	HMDB:HMDB00269-471 Sphinganine	adn	1	1.73676e+08	1.88757e+08	1.18262e+08	1.34145e+08	2.01182e+08	8.40916e+07	1.08683	1.13431	0.417988	0.87971
1600	1	749.531	0.87	1.28	40	C4H77O1P	PG(16:/18:1(11Z))	InChI=1S/C40H77O10P/c1-3-5-7-9-11-13-15-17-18-20-22-24-26-28-30-32-40(44)50-38(36-49-51(45,46)48-34-37(42)33-41)35-47-39(43)31-29-27-25-23-21-19-16-14-12-10-8-6-4-2/h13,15,37-38,41-42H,3-12,14,16-36H2,1-2H3,(H,45,46)/b15-13-/t37-,38+/m0/s1			0	2.97179e+07	2.57103e+07	2.92052e+07	2.86081e+07	3.31755e+07	2.63573e+07	0.865146	0.979556	0.79448	0.879727
2755	1	244.202	4.93	5.62				0			0	6.79103e+07	9.19585e+07	8.6024e+07	3.62492e+07	4.26212e+07	3.68143e+07	1.35412	0.421385	0.863755	0.879753
2791	1	236.15	10.73	11.19				0			0	2.07622e+07	1.75523e+07	1.74725e+07	1.37736e+07	1.73146e+07	1.74215e+07	0.845397	0.788305	1.00618	0.879959
2283	1	412.195	1.14	1.31	20	C24H26FNO4	Fluvastatin/O-Desmethylvenlafaxine glucuronide	InChI=1S/C24H26FNO4/c1-15(2)26-21-6-4-3-5-20(21)24(16-7-9-17(25)10-8-16)22(26)12-11-18(27)13-19(28)14-23(29)30/h3-12,15,18-19,27-28H,13-14H2,1-2H3,(H,29,30)/b12-11+/t18-,19-/m0/s1			0	8.27233e+06	9.01622e+06	8.06113e+06	6.86358e+06	8.45168e+06	5.91428e+06	1.08993	0.851441	0.699776	0.880381
521	-1	613.14	12.43	12.77	20	C2H31N4O16P	Cytidine monophosphate N-acetylneuraminic acid	InChI=1S/C20H31N4O16P/c1-7(26)22-12-8(27)4-20(18(32)33,39-16(12)13(29)9(28)5-25)40-41(35,36)37-6-10-14(30)15(31)17(38-10)24-3-2-11(21)23-19(24)34/h2-3,8-10,12-17,25,27-31H,4-6H2,1H3,(H,22,26)(H,32,33)(H,35,36)(H2,21,23,34)/t8-,9+,10+,12+,13+,14+,15+,16+,17+,20+/m0/s1	CMP-N-acetylneuraminic acid	cmpacna	1	1.26734e+07	1.13003e+07	7.65659e+06	6.10388e+06	1.01645e+07	9.69606e+06	0.891655	0.797206	0.953918	0.880926
83	1	133.061	10.7	11.15	4	C4H8N2O3	Ureidopropionic acid	InChI=1S/C4H8N2O3/c5-4(9)6-2-1-3(7)8/h1-2H2,(H,7,8)(H3,5,6,9)	Massbank:PB000457 Asparagine|2,4-diamino-4-oxobutanoic acid/L-Asparagine	asn-L	1	4.50562e+07	3.93408e+07	3.84541e+07	3.03551e+07	3.51943e+07	3.45727e+07	0.87315	0.789386	0.982337	0.881624
1203	-1	164.035	1.25	1.46	8	C8H7NO3	4-Pyridoxolactone	InChI=1S/C8H7NO3/c1-4-7(10)6-5(2-9-4)3-12-8(6)11/h2,10H,3H2,1H3			0	3.71111e+06	2.57721e+06	3.78863e+06	3.04326e+06	3.23154e+06	3.70881e+06	0.694457	0.803262	1.14769	0.881803
3292	1	120.081	6.17	6.91				0			0	4.7652e+08	4.00636e+08	3.81568e+08	3.50442e+08	3.38402e+08	3.00346e+08	0.840754	0.918427	0.887543	0.882241
3348	1	102.128	6.43	9.38	6	C6H15N	Hexylamine	InChI=1S/C6H15N/c1-2-3-4-5-6-7/h2-7H2,1H3	0		1	1.50475e+09	1.33123e+09	1.66053e+09	1.49279e+09	1.77035e+09	1.52864e+09	0.884686	0.898985	0.863468	0.88238
1519	1	788.542	0.86	1.26	42	C42H78NO1P	PS(18:/18:2(9Z,12Z))	InChI=1S/C42H78NO10P/c1-3-5-7-9-11-13-15-17-19-21-23-25-27-29-31-33-40(44)50-35-38(36-51-54(48,49)52-37-39(43)42(46)47)53-41(45)34-32-30-28-26-24-22-20-18-16-14-12-10-8-6-4-2/h12,14,18,20,38-39H,3-11,13,15-17,19,21-37,43H2,1-2H3,(H,46,47)(H,48,49)/b14-12-,20-18-/t38-,39+/m1/s1			0	1.49093e+07	1.26673e+07	1.34482e+07	1.19414e+07	1.6528e+07	1.5038e+07	0.849623	0.887956	0.90985	0.882476
520	-1	613.161	11.3	11.72	30	C3H3O14	Safflomin C	InChI=1S/C30H30O14/c31-12-19-23(37)25(39)26(40)29(44-19)30(43)27(41)21(17(11-20(35)36)14-4-8-16(33)9-5-14)24(38)22(28(30)42)18(34)10-3-13-1-6-15(32)7-2-13/h1-10,17,19,23,25-26,29,31-33,37-41,43H,11-12H2,(H,35,36)/b10-3+	0		1	4.1612e+07	3.65673e+07	2.63617e+07	1.74552e+07	2.20204e+07	2.43975e+07	0.87877	0.662141	1.10795	0.882954
1866	1	595.373	1.1	1.24	40	C4H5O4	7,8-Dehydroastaxanthianthin	InChI=1S/C40H50O4/c1-27(17-13-19-29(3)21-23-33-31(5)37(43)35(41)25-39(33,7)8)15-11-12-16-28(2)18-14-20-30(4)22-24-34-32(6)38(44)36(42)26-40(34,9)10/h11-21,23,35-36,41-42H,25-26H2,1-10H3/b12-11+,17-13+,18-14+,23-21+,27-15-,28-16+,29-19+,30-20-			0	1.59821e+06	1.40966e+06	4.63918e+06	1.35721e+06	1.25458e+06	1.85084e+06	0.882026	0.292554	1.47527	0.883283
3040	1	189.087	11.67	12.08	7	C7H12N2O4	N-Acetylglutamine	InChI=1S/C7H12N2O4/c1-4(10)9-5(7(12)13)2-3-6(8)11/h5H,2-3H2,1H3,(H2,8,11)(H,9,10)(H,12,13)	0		1	3.83479e+07	4.27955e+07	5.37771e+07	4.44317e+07	6.34887e+07	4.49416e+07	1.11598	0.826219	0.707869	0.883357
340	-1	662.102	11.5	11.9	21	C21H27N7O14P2	Fenugreekine	InChI=1S/C21H27N7O14P2/c22-18-12-20(25-6-24-18)28(7-26-12)21-16(32)14(30)11(41-21)5-39-44(36,37)42-43(34,35)38-4-10-13(29)15(31)17(40-10)8-2-1-3-9(27-8)19(23)33/h1-3,6-7,10-11,13-17,21,29-32H,4-5H2,(H2,23,33)(H,34,35)(H,36,37)(H2,22,24,25)/t10-,11-,13-,14-,15-,16-,17+,21-/m1/s1	.beta.-Nicotinamide adenine dinucleotide		1	1.12109e+08	5.22097e+07	8.26102e+07	8.10205e+07	7.98007e+07	9.61336e+07	0.465703	0.980756	1.20467	0.88371
2617	1	286.274	1.07	1.29				0			0	3.98829e+06	3.62334e+06	3.59531e+06	2.54488e+06	3.95855e+06	4.09952e+06	0.908494	0.707833	1.03561	0.883979
2310	1	396.331	1.11	1.28				0			0	3.70616e+06	2.96518e+06	5.0527e+06	3.84168e+06	3.06728e+06	3.34835e+06	0.800066	0.760322	1.09164	0.884009
25	-1	130.051	9.85	10.72	5	C5H9NO3	4-Hydroxyproline	InChI=1S/C5H9NO3/c7-3-1-4(5(8)9)6-2-3/h3-4,6-7H,1-2H2,(H,8,9)/t3-,4+/m1/s1	MoNA:2267703 allo-4-hydroxy-D-proline/CIS-4-HYDROXY-D-PROLINE/TRANS-4-HYDROXYPROLINE	5aop/acala-L	1	4.75948e+07	3.69885e+07	3.52604e+07	2.88313e+07	2.75338e+07	2.9143e+07	0.777155	0.817667	1.05844	0.884422
247	1	166.086	6	7	9	C9H11NO2	L-Phenylalanine	InChI=1S/C9H11NO2/c10-8(9(11)12)6-7-4-2-1-3-5-7/h1-5,8H,6,10H2,(H,11,12)/t8-/m0/s1	DL-Phenylalanine	phe-L	1	1.57733e+09	1.31021e+09	1.26512e+09	1.17061e+09	1.12013e+09	1.00834e+09	0.830654	0.925295	0.9002	0.885383
2506	1	327.08	13.39	13.88				0			0	1.25144e+08	1.0679e+08	1.02206e+08	9.18942e+07	1.06393e+08	9.61508e+07	0.853341	0.899108	0.903731	0.885393
278	-1	606.076	12.1	12.6	17	C17H27N3O17P2	Uridine diphosphate-N-acetylglucosamine	InChI=1S/C17H27N3O17P2/c1-6(22)18-10-13(26)11(24)7(4-21)35-16(10)36-39(31,32)37-38(29,30)33-5-8-12(25)14(27)15(34-8)20-3-2-9(23)19-17(20)28/h2-3,7-8,10-16,21,24-27H,4-5H2,1H3,(H,18,22)(H,29,30)(H,31,32)(H,19,23,28)/t7-,8-,10-,11-,12-,13-,14-,15-,16-/m1/s1	Uridine diphosphate-N-acetylglucosamine	uacmam/uacgam	1	5.41642e+08	5.51606e+08	3.99439e+08	2.8129e+08	4.27811e+08	3.99611e+08	1.0184	0.704213	0.934085	0.885565
3398	1	85.0767	0.01	0.17	4	C4H8N2	2-(Dimethylamino)acetonitrile	InChI=1S/C4H8N2/c1-6(2)4-3-5/h4H2,1-2H3			0	2.11543e+06	2.95914e+06	2.16144e+06	1.7545e+06	3.729e+06	1.66712e+06	1.39883	0.811728	0.447068	0.885877
1513	1	792.55	1.12	1.24	45	C45H78NO8P	PC(15:/22:6(4Z,7Z,1Z,13Z,16Z,19Z))	InChI=1S/C45H78NO8P/c1-6-8-10-12-14-16-18-20-21-22-23-24-25-26-28-30-32-34-36-38-45(48)54-43(42-53-55(49,50)52-40-39-46(3,4)5)41-51-44(47)37-35-33-31-29-27-19-17-15-13-11-9-7-2/h8,10,14,16,20-21,23-24,26,28,32,34,43H,6-7,9,11-13,15,17-19,22,25,27,29-31,33,35-42H2,1-5H3/b10-8-,16-14-,21-20-,24-23-,28-26-,34-32-/t43-/m1/s1			0	8.1046e+06	7.46696e+06	8.20272e+06	7.62967e+06	8.85698e+06	7.1704e+06	0.921324	0.930139	0.809577	0.887013
2710	1	252.268	1.07	1.3				0			0	6.4514e+06	5.5006e+06	5.88088e+06	5.76106e+06	5.98104e+06	4.9649e+06	0.852621	0.979626	0.830107	0.887451
1674	1	714.806	17.94	19				0			0	4.83525e+07	3.31653e+07	6.08376e+07	6.10276e+07	5.88012e+07	5.72759e+07	0.685907	1.00312	0.97406	0.887697
2824	1	233.117	3.56	4.53	14	C14H16O3	Marindinin	InChI=1S/C14H16O3/c1-16-13-9-12(17-14(15)10-13)8-7-11-5-3-2-4-6-11/h2-6,10,12H,7-9H2,1H3			0	1.94678e+07	1.8012e+07	1.93945e+07	1.88132e+07	2.38552e+07	1.83593e+07	0.925223	0.970027	0.769617	0.888289
3107	1	166.107	6.47	7.34				0			0	2.79083e+08	2.35761e+08	2.56292e+08	2.26827e+08	2.75421e+08	2.57583e+08	0.844772	0.885032	0.935234	0.888346
1563	1	766.535	1.11	1.27	43	C43H76NO8P	PC(15:/2:5(5Z,8Z,11Z,14Z,17Z))	InChI=1S/C43H76NO8P/c1-6-8-10-12-14-16-18-20-21-22-23-24-26-28-30-32-34-36-43(46)52-41(40-51-53(47,48)50-38-37-44(3,4)5)39-49-42(45)35-33-31-29-27-25-19-17-15-13-11-9-7-2/h8,10,14,16,20-21,23-24,28,30,41H,6-7,9,11-13,15,17-19,22,25-27,29,31-40H2,1-5H3/b10-8-,16-14-,21-20-,24-23-,30-28-/t41-/m1/s1			0	3.47447e+07	3.31247e+07	3.73686e+07	3.57826e+07	4.19231e+07	3.16753e+07	0.953375	0.957558	0.755556	0.88883
1771	1	664.116	11.47	11.91	21	C21H27N7O14P2	Fenugreekine	InChI=1S/C21H27N7O14P2/c22-18-12-20(25-6-24-18)28(7-26-12)21-16(32)14(30)11(41-21)5-39-44(36,37)42-43(34,35)38-4-10-13(29)15(31)17(40-10)8-2-1-3-9(27-8)19(23)33/h1-3,6-7,10-11,13-17,21,29-32H,4-5H2,(H2,23,33)(H,34,35)(H,36,37)(H2,22,24,25)/t10-,11-,13-,14-,15-,16-,17+,21-/m1/s1	NAD		1	1.87162e+08	8.46554e+07	1.22727e+08	1.31643e+08	1.34645e+08	1.5386e+08	0.452311	1.07265	1.14271	0.889224
1676	1	714.723	17.84	19				0			0	6.03689e+07	4.2383e+07	7.38017e+07	7.43198e+07	7.98141e+07	7.65726e+07	0.702066	1.00702	0.959388	0.889491
965	-1	225.223	1.09	1.38	15	C15H3O	Pentadecanal	InChI=1S/C15H30O/c1-2-3-4-5-6-7-8-9-10-11-12-13-14-15-16/h15H,2-14H2,1H3	0		1	5.3728e+06	4.33249e+06	5.48804e+06	4.22755e+06	4.47338e+06	4.89689e+06	0.806373	0.77032	1.09467	0.890455
1611	1	744.553	1.14	1.27	41	C41H78NO8P	PC(15:/18:2(9Z,12Z))	InChI=1S/C41H78NO8P/c1-6-8-10-12-14-16-18-20-21-22-24-26-28-30-32-34-41(44)50-39(38-49-51(45,46)48-36-35-42(3,4)5)37-47-40(43)33-31-29-27-25-23-19-17-15-13-11-9-7-2/h14,16,20-21,39H,6-13,15,17-19,22-38H2,1-5H3/b16-14-,21-20-/t39-/m1/s1	Spectral Match to 1-Stearoyl-2-linoleoyl-sn-glycero-3-phosphoethanolamine from NIST14		1	1.7922e+07	1.96784e+07	2.25907e+07	1.84146e+07	2.43101e+07	1.84386e+07	1.098	0.815143	0.758477	0.890541
947	-1	237.113	2.46	2.64	13	C13H18O4	2,2,4,4,-Tetramethyl-6-(1-oxopropyl)-1,3,5-cyclohexanetrione	InChI=1S/C13H18O4/c1-6-7(14)8-9(15)12(2,3)11(17)13(4,5)10(8)16/h8H,6H2,1-5H3			0	1.97491e+06	1.85682e+06	3.91417e+06	3.17832e+06	2.5513e+06	2.34938e+06	0.940203	0.812003	0.920856	0.89102
2476	1	337.201	1.05	1.27				0			0	3.21065e+07	2.77697e+07	2.58023e+07	2.54565e+07	3.10455e+07	2.5549e+07	0.864922	0.986599	0.822952	0.891491
2007	1	528.308	2.54	2.67	27	C27H46NO7P	LysoPE(:/22:5(4Z,7Z,1Z,13Z,16Z))	InChI=1S/C27H46NO7P/c1-2-3-4-5-6-7-8-9-10-11-12-13-14-15-16-17-18-19-20-21-27(30)35-26(24-29)25-34-36(31,32)33-23-22-28/h6-7,9-10,12-13,15-16,18-19,26,29H,2-5,8,11,14,17,20-25,28H2,1H3,(H,31,32)/b7-6-,10-9-,13-12-,16-15-,19-18-/t26-/m1/s1			0	4.56255e+06	3.77658e+06	3.52422e+06	3.25225e+06	3.04726e+06	2.81612e+06	0.827736	0.922829	0.924149	0.891571
1885	1	584.089	12.71	13.38				0			0	1.11056e+08	8.39003e+07	8.80186e+07	8.84837e+07	1.01478e+08	9.28806e+07	0.755481	1.00528	0.91528	0.892015
174	-1	604.072	14.31	14.64	16	C16H25N5O16P2	Guanosine diphosphate mannose	InChI=1S/C16H25N5O16P2/c17-16-19-12-6(13(28)20-16)18-3-21(12)14-10(26)8(24)5(34-14)2-33-38(29,30)37-39(31,32)36-15-11(27)9(25)7(23)4(1-22)35-15/h3-5,7-11,14-15,22-27H,1-2H2,(H,29,30)(H,31,32)(H3,17,19,20,28)/t4-,5-,7-,8-,9+,10-,11+,14-,15-/m1/s1	0	gdpmann	1	7.88364e+06	6.12049e+06	5.81054e+06	5.62145e+06	7.4165e+06	6.91779e+06	0.776353	0.967457	0.932756	0.892189
1678	1	714.556	17.88	19	40	C4H75NO9	Soyacerebroside I	InChI=1S/C40H75NO9/c1-3-5-7-9-11-13-15-17-19-20-22-24-26-28-33(43)32(31-49-40-38(47)37(46)36(45)35(30-42)50-40)41-39(48)34(44)29-27-25-23-21-18-16-14-12-10-8-6-4-2/h19-20,26,28,32-38,40,42-47H,3-18,21-25,27,29-31H2,1-2H3,(H,41,48)/b20-19-,28-26-	0		1	4.67919e+07	3.12386e+07	5.56636e+07	5.90026e+07	6.38784e+07	6.06427e+07	0.667606	1.05999	0.949346	0.892312
42	1	222.097	7.02	8	8	C8H15NO6	N-Acetylgalactosamine/2'-Deoxysepiapterin	InChI=1S/C8H15NO6/c1-3(11)9-5-7(13)6(12)4(2-10)15-8(5)14/h4-8,10,12-14H,2H2,1H3,(H,9,11)/t4-,5-,6+,7-,8+/m1/s1	N-Acetyl-D-glucosamine/N-ACETYL-D-GALACTOSAMINE/Spectral Match to N-Acetyl-D-glucosamine from NIST14/ReSpect:PS047603 N-acetyl-D-mannosamine|ManNAc|2-Acetamido-2-deoxy-D-mannopyranose|N-Acetyl-D-mannosaminide	acgal/acgam	1	1.00349e+08	7.61218e+07	8.47629e+07	8.3827e+07	1.02644e+08	9.54299e+07	0.758571	0.988959	0.929715	0.892415
564	-1	540.053	11.49	11.9				0			0	3.54417e+07	1.62122e+07	2.60271e+07	2.52577e+07	2.49632e+07	3.11937e+07	0.457432	0.97044	1.24959	0.892488
819	-1	297.28	0.91	1.17	19	C19H38O2	Nonadecanoic acid	InChI=1S/C19H38O2/c1-2-3-4-5-6-7-8-9-10-11-12-13-14-15-16-17-18-19(20)21/h2-18H2,1H3,(H,20,21)			0	4.2417e+06	3.07978e+06	1.78783e+06	2.17285e+06	2.94345e+06	2.16686e+06	0.726073	1.21536	0.736163	0.892532
1627	1	735.571	1.23	1.46				0			0	1.9008e+08	1.63403e+08	1.90306e+08	1.81366e+08	1.97367e+08	1.7072e+08	0.859657	0.95302	0.864985	0.892554
2718	1	250.623	3.24	4.88				0			0	2.99814e+08	2.802e+08	3.13734e+08	2.8154e+08	3.51356e+08	2.97282e+08	0.934582	0.897382	0.846098	0.892687
43	-1	256.06	7.2	8.07		C14H11NO4	1,3,5-Trihydroxy-1-methylacridone	InChI=1S/C14H11NO4/c1-15-9-5-7(16)6-11(18)12(9)14(19)8-3-2-4-10(17)13(8)15/h2-6,16-18H,1H3	0	acgal/acgam	1	2.88873e+08	2.3724e+08	2.51599e+08	2.35979e+08	3.15344e+08	2.89973e+08	0.82126	0.93792	0.919546	0.892909
1218	-1	156.952	16.6	17.04				0			0	8.52479e+06	1.56396e+07	1.19975e+07	3.98535e+06	1.6015e+07	8.21948e+06	1.8346	0.332181	0.513238	0.893339
1769	1	665.128	15.84	16.17	21	C21H28N7O14P2	NAD	InChI=1S/C21H27N7O14P2/c22-17-12-19(25-7-24-17)28(8-26-12)21-16(32)14(30)11(41-21)6-39-44(36,37)42-43(34,35)38-5-10-13(29)15(31)20(40-10)27-3-1-2-9(4-27)18(23)33/h1-4,7-8,10-11,13-16,20-21,29-32H,5-6H2,(H5-,22,23,24,25,33,34,35,36,37)/p+1/t10-,11-,13-,14-,15-,16-,20-,21-/m1/s1	0		1	5.48625e+07	4.93507e+07	3.7829e+07	3.25265e+07	4.60991e+07	4.24524e+07	0.899536	0.85983	0.920895	0.89342
2990	1	202.18	1.34	2.07				0			0	2.41764e+07	1.08219e+07	1.93849e+07	1.50691e+07	1.04115e+07	1.51565e+07	0.447621	0.777363	1.45575	0.893579
2398	1	365.269	1.02	1.26	22	C22H36O4	6-O-Acetylaustroinulin	InChI=1S/C22H36O4/c1-8-14(2)10-11-16-21(6)13-9-12-20(4,5)18(21)17(26-15(3)23)19(24)22(16,7)25/h8,10,16-19,24-25H,1,9,11-13H2,2-7H3/b14-10-			0	2.65464e+06	1.3074e+06	1.87396e+06	2.92258e+06	5.42398e+06	3.41238e+06	0.492493	1.55958	0.629128	0.893734
2129	1	482.405	1.07	1.25				0			0	8.19936e+07	7.39459e+07	7.62091e+07	7.06155e+07	8.18882e+07	6.99053e+07	0.90185	0.926603	0.853668	0.89404
1547	1	775.272	1.03	1.22				0			0	1.65543e+07	1.65603e+07	2.34432e+07	1.93515e+07	1.85081e+07	1.58492e+07	1.00036	0.825462	0.85634	0.894055
2438	1	348.181	1.06	1.29				0			0	6.76747e+06	7.00093e+06	6.53293e+06	5.80422e+06	6.90159e+06	5.24901e+06	1.0345	0.888455	0.760551	0.894501
1774	1	661.584	11.75	12.02				0			0	3.39738e+06	4.34161e+06	5.38784e+06	4.21152e+06	7.16143e+06	4.48025e+06	1.27793	0.781672	0.625608	0.89507
1170	-1	173.118	1.06	1.34	9	C9H18O3	(Ã‚Â±)-3-Hydroxynonanoic acid	InChI=1S/C9H18O3/c1-2-3-4-5-6-8(10)7-9(11)12/h8,10H,2-7H2,1H3,(H,11,12)	0		1	3.50134e+07	2.19937e+07	2.61836e+07	1.98273e+07	2.22314e+07	2.89094e+07	0.628151	0.75724	1.30039	0.895259
3122	1	161.081	1.17	1.29	7	C7H12O4	3-Methyladipic acid/Hydralazine	InChI=1S/C7H12O4/c1-5(4-7(10)11)2-3-6(8)9/h5H,2-4H2,1H3,(H,8,9)(H,10,11)/t5-/m0/s1	0		1	3.74595e+06	4.17369e+06	3.20231e+06	2.77304e+06	3.68607e+06	2.60233e+06	1.11419	0.865949	0.705992	0.895376
3252	1	130.05	15.78	16.26	5	C5H7NO3	Pyroglutamic acid	InChI=1S/C5H7NO3/c7-4-2-1-3(6-4)5(8)9/h3H,1-2H2,(H,6,7)(H,8,9)/t3-/m0/s1	0		1	4.2298e+06	3.82329e+06	3.73481e+06	3.42349e+06	4.27876e+06	3.70436e+06	0.903894	0.916642	0.865756	0.89543
1559	1	768.551	1.11	1.26	43	C43H78NO8P	PC(15:/2:4(5Z,8Z,11Z,14Z))	InChI=1S/C43H78NO8P/c1-6-8-10-12-14-16-18-20-21-22-23-24-26-28-30-32-34-36-43(46)52-41(40-51-53(47,48)50-38-37-44(3,4)5)39-49-42(45)35-33-31-29-27-25-19-17-15-13-11-9-7-2/h14,16,20-21,23-24,28,30,41H,6-13,15,17-19,22,25-27,29,31-40H2,1-5H3/b16-14-,21-20-,24-23-,30-28-/t41-/m1/s1			0	2.87568e+07	2.87369e+07	3.56473e+07	3.24341e+07	3.27891e+07	2.55215e+07	0.999308	0.90986	0.778351	0.89584
2808	1	234.087	11.53	12				0			0	1.6397e+07	7.2091e+06	1.00553e+07	1.11323e+07	1.22066e+07	1.39346e+07	0.439659	1.10711	1.14156	0.896109
2121	1	485.29	1.05	1.25				0			0	3.83309e+08	3.45564e+08	3.19476e+08	310644419	3.90495e+08	3.1827e+08	0.901529	0.972356	0.815042	0.896309
2085	1	499.816	1.11	1.29				0			0	7.15892e+06	6.58128e+06	1.45124e+07	3.93939e+06	5.28418e+06	7.91723e+06	0.919312	0.27145	1.49829	0.89635
2705	1	254.128	3.58	5.03				0			0	3.36344e+07	3.18795e+07	3.39383e+07	3.09585e+07	3.56254e+07	2.95447e+07	0.947824	0.912198	0.829314	0.896445
1043	-1	211.993	6.24	6.61	4	C4H8NO7P	L-Aspartyl-4-phosphate	InChI=1S/C4H8NO7P/c5-2(4(7)8)1-3(6)12-13(9,10)11/h2H,1,5H2,(H,7,8)(H2,9,10,11)			0	2.985e+06	2.35291e+06	3.44103e+06	2.82919e+06	2.82932e+06	3.05347e+06	0.788245	0.822192	1.07922	0.896554
2639	1	277.18	1.13	1.28	17	C17H24O3	Cyclandelate	InChI=1S/C17H24O3/c1-12-9-14(11-17(2,3)10-12)20-16(19)15(18)13-7-5-4-6-8-13/h4-8,12,14-15,18H,9-11H2,1-3H3			0	3.95945e+06	3.66457e+06	3.76678e+06	4.52687e+06	5.99612e+06	3.37363e+06	0.925526	1.20179	0.562635	0.896649
969	-1	223.028	1.04	1.34				0			0	7.58349e+06	7.18931e+06	1.07632e+07	8.46357e+06	8.98947e+06	8.59644e+06	0.948021	0.786347	0.956279	0.896882
1602	1	748.621	2.55	2.93	42	C42H86NO7P	PC(o-16:/18:)	InChI=1S/C42H86NO7P/c1-6-8-10-12-14-16-18-20-22-23-25-27-29-31-33-35-42(44)50-41(40-49-51(45,46)48-38-36-43(3,4)5)39-47-37-34-32-30-28-26-24-21-19-17-15-13-11-9-7-2/h41H,6-40H2,1-5H3/t41-/m1/s1			0	4.10677e+06	4.09996e+06	5.53727e+06	4.80613e+06	5.61705e+06	4.63561e+06	0.998342	0.86796	0.825275	0.897192
1194	-1	167.002	2.42	2.66	5	C5H12S3	Methyl 1-(methylthio)propyl disulfide	InChI=1S/C5H12S3/c1-4-5(6-2)8-7-3/h5H,4H2,1-3H3	0		1	3.39313e+06	2.28534e+06	3.83423e+06	3.44501e+06	2.64544e+06	2.96379e+06	0.673521	0.898488	1.12034	0.897449
1233	-1	152.012	11.9	12.32				0			0	3.53778e+07	2.68115e+07	2.96633e+07	2.60418e+07	2.61152e+07	2.76362e+07	0.757862	0.877913	1.05824	0.898006
3174	1	145.134	3.74	4.22	7	C7H16N2O	N-Acetylcadaverine	InChI=1S/C7H16N2O/c1-7(10)9-6-4-2-3-5-8/h2-6,8H2,1H3,(H,9,10)	0		1	1.06787e+08	6.42324e+07	8.19388e+07	6.51394e+07	6.43063e+07	8.34835e+07	0.601499	0.794976	1.29822	0.898231
2537	1	312.196	3.25	5.42				0			0	3.19909e+07	2.86758e+07	3.25115e+07	3.07025e+07	3.64899e+07	3.11769e+07	0.896376	0.944357	0.854399	0.898377
2357	1	381.253	1.08	1.31				0			0	7.55134e+06	6.70811e+06	5.20071e+06	5.35227e+06	7.32661e+06	5.69885e+06	0.888333	1.02914	0.777829	0.898435
2201	1	450.27	1.07	1.25				0			0	3.2198e+07	3.07952e+07	2.70993e+07	2.53062e+07	3.0477e+07	2.45376e+07	0.956432	0.933836	0.805118	0.898462
1471	1	813.683	1.33	1.54	47	C47H93N2O6P	SM(d18:1/24:1(15Z))	InChI=1S/C47H93N2O6P/c1-6-8-10-12-14-16-18-20-21-22-23-24-25-26-27-29-31-33-35-37-39-41-47(51)48-45(44-55-56(52,53)54-43-42-49(3,4)5)46(50)40-38-36-34-32-30-28-19-17-15-13-11-9-7-2/h20-21,38,40,45-46,50H,6-19,22-37,39,41-44H2,1-5H3,(H-,48,51,52,53)/b21-20-,40-38+/t45-,46+/m0/s1	N-Tetracosenoyl-4-sphingenyl-1-O-phosphorylcholine		1	1.10631e+08	1.05833e+08	1.05068e+08	8.32336e+07	1.36817e+08	1.29543e+08	0.956627	0.792189	0.946833	0.89855
3017	1	194.102	10.2	10.66				0			0	4.6653e+06	2.57406e+06	3.85954e+06	3.43189e+06	3.6806e+06	4.63476e+06	0.551745	0.889197	1.25924	0.900061
1291	-1	127.001	2.26	2.55	5	C5H4O4	5-Hydroxy-2-furoic acid	InChI=1S/C5H4O4/c6-4-2-1-3(9-4)5(7)8/h1-2,6H,(H,7,8)	0		1	1.49435e+07	1.42006e+07	1.93672e+07	1.73154e+07	2.10513e+07	1.80172e+07	0.950283	0.894057	0.855874	0.900071
1223	-1	155.002	2.53	2.68				0			0	2.21715e+06	2.30031e+06	1.9044e+06	1.153e+06	2.55485e+06	2.7021e+06	1.03751	0.605441	1.05763	0.900194
32	-1	165.024	2.2	2.34	6	C6H6N4S	6-Methylmercaptopurine	InChI=1S/C6H6N4S/c1-11-6-4-5(8-2-7-4)9-3-10-6/h2-3H,1H3,(H,7,8,9,10)	0		1	2.85316e+06	1.47815e+06	1.59094e+06	894110	990481	1.60568e+06	0.518074	0.562	1.62111	0.900397
2621	1	285.098	9.68	10.23	13	C13H16O7	p-Cresol glucuronide	InChI=1S/C13H16O7/c1-6-2-4-7(5-3-6)19-13-10(16)8(14)9(15)11(20-13)12(17)18/h2-5,8-11,13-16H,1H3,(H,17,18)/t8-,9-,10+,11-,13+/m0/s1	0		1	2.30067e+07	1.72046e+07	1.56412e+07	1.64682e+07	1.82781e+07	1.64822e+07	0.747809	1.05287	0.901747	0.900809
1793	1	648.423	2.46	2.62				0			0	2.19346e+06	1.74709e+06	2.15141e+06	2.07316e+06	2.19884e+06	2.07234e+06	0.796498	0.96363	0.942468	0.900865
1122	-1	189.034	2.52	5.46				0			0	6.43263e+08	6.76932e+08	5.07731e+08	6.31793e+08	1.10776e+09	4.50135e+08	1.05234	1.24435	0.406346	0.90101
3404	1	84.045	9.67	10.21				0			0	4.25756e+06	3.2946e+06	3.36824e+06	3.75059e+06	3.17769e+06	2.59371e+06	0.773824	1.11352	0.816225	0.901188
2058	1	510.328	1.06	1.24				0			0	1.52666e+07	1.24282e+07	1.3853e+07	1.3992e+07	1.63284e+07	1.43766e+07	0.814076	1.01003	0.880467	0.901526
30	-1	128.035	6.72	9.5	5	C5H7NO3	Pyroglutamic acid	InChI=1S/C5H7NO3/c7-4-2-1-3(6-4)5(8)9/h3H,1-2H2,(H,6,7)(H,8,9)/t3-/m0/s1	0	5oxpro	1	2.5685e+08	2.19341e+08	2.77652e+08	2.63427e+08	2.47103e+08	2.23269e+08	0.853964	0.948768	0.903549	0.902093
2980	1	203.593	3.44	5.49				0			0	4.42813e+07	4.15703e+07	3.97458e+07	3.83009e+07	4.91222e+07	3.94913e+07	0.938777	0.963646	0.803941	0.902121
1629	1	734.443	1.07	1.21				0			0	3.80332e+06	3.37434e+06	3.41435e+06	3.29059e+06	2.76958e+06	2.37149e+06	0.887211	0.963754	0.856265	0.90241
2613	1	287.185	1.16	1.3				0			0	6.97241e+06	6.27554e+06	5.41748e+06	5.8417e+06	7.20093e+06	5.25601e+06	0.900053	1.0783	0.729907	0.902755
1183	-1	170.059	6.17	7.04				0			0	8.35598e+07	7.74839e+07	7.51666e+07	6.89847e+07	8.47478e+07	7.31719e+07	0.927287	0.917758	0.863408	0.902817
2727	1	249.124	1.35	1.61	13	C13H16N2O3	6-Hydroxymelatonin	InChI=1S/C13H16N2O3/c1-8(16)14-4-3-9-7-15-11-6-12(17)13(18-2)5-10(9)11/h5-7,15,17H,3-4H2,1-2H3,(H,14,16)			0	2.73136e+06	2.55893e+06	2.22987e+06	1.65999e+06	2.04554e+06	2.10406e+06	0.936871	0.744436	1.02861	0.903305
966	-1	225.065	11.93	12.3				0			0	1.11257e+07	7.95011e+06	9.84451e+06	8.09936e+06	7.37563e+06	8.64887e+06	0.714569	0.822728	1.17263	0.903309
1672	1	714.973	18.08	18.96				0			0	2.07101e+07	1.6485e+07	2.5936e+07	2.48709e+07	2.781e+07	2.66645e+07	0.795992	0.958933	0.95881	0.904578
400	-1	816.54	1.24	1.38				0			0	2.34834e+06	2.42919e+06	2.2036e+06	2.22262e+06	2.6678e+06	1.78946e+06	1.03443	1.00863	0.670765	0.904608
1549	1	774.272	1.02	1.2				0			0	3.20131e+07	3.19854e+07	4.87288e+07	3.8752e+07	3.70746e+07	3.41355e+07	0.999135	0.795258	0.920722	0.905039
2564	1	304.285	1.31	1.44				0			0	4.39114e+06	3.97921e+06	4.74651e+06	2.25104e+06	2.23675e+06	2.98591e+06	0.906192	0.474253	1.33493	0.905126
106	1	176.103	11.4	11.8	6	C6H13N3O3	Citrulline	InChI=1S/C6H13N3O3/c7-4(5(10)11)2-1-3-9-6(8)12/h4H,1-3,7H2,(H,10,11)(H3,8,9,12)/t4-/m0/s1	ReSpect:PM000949 L-Citrulline/ReSpect:PT111890 L-Citrulline|Cit|Orn(carbamoyl)|N5-Carbamoyl-L-ornithine|delta-Ureidonorvaline|L-2-Amino-5-ureidovaleric acid|(S)-2-Amino-5-ureidopentanoic acid|Sitrulline|(2S)-2-amino-5-(carbamoylamino)pentanoic aci/Massbank:PR100395 N-Acetyl-DL-aspartic acid|Ac-Asp|NAA|N-Acetyl-aspartate|N-Acetylaspartate|2-acetamidobutanedioic acid	citr-L	1	1.54004e+07	2.293e+07	2.77774e+07	7.75734e+06	8.30578e+06	7.87314e+06	1.48892	0.279268	0.947911	0.905365
2188	1	456.317	1.12	1.29				0			0	5.98726e+07	5.75358e+07	5.45315e+07	4.38833e+07	4.89335e+07	4.66113e+07	0.96097	0.804733	0.952543	0.906082
2145	1	477.803	1.1	1.26				0			0	4.39416e+06	3.82421e+06	8.54609e+06	2.33499e+06	3.26154e+06	5.13611e+06	0.870293	0.273223	1.57475	0.906089
2055	1	510.392	1.35	1.45	26	C26H56NO6P	LysoPC(O-18:)	InChI=1S/C26H56NO6P/c1-5-6-7-8-9-10-11-12-13-14-15-16-17-18-19-20-22-31-24-26(28)25-33-34(29,30)32-23-21-27(2,3)4/h26,28H,5-25H2,1-4H3/t26-/m1/s1	0		1	4.2217e+06	3.82214e+06	5.56588e+06	5.44785e+06	5.93779e+06	4.95639e+06	0.905355	0.978795	0.83472	0.90629
1730	1	690.506	1.17	1.3	37	C37H72NO8P	PC(14:1(9Z)/15:)	InChI=1S/C37H72NO8P/c1-6-8-10-12-14-16-18-20-22-24-26-28-30-37(40)46-35(34-45-47(41,42)44-32-31-38(3,4)5)33-43-36(39)29-27-25-23-21-19-17-15-13-11-9-7-2/h13,15,35H,6-12,14,16-34H2,1-5H3/b15-13-/t35-/m1/s1			0	7.39979e+06	7.15811e+06	6.53981e+06	7.44077e+06	1.02283e+07	6.33364e+06	0.96734	1.13776	0.61923	0.908111
114	-1	112.052	4.25	5	4	C4H7N3O	Creatinine	InChI=1S/C4H7N3O/c1-7-2-3(8)6-4(7)5/h2H2,1H3,(H2,5,6,8)	0		1	1.62958e+07	1.99586e+07	1.20182e+07	6.74472e+06	1.42543e+07	1.33767e+07	1.22477	0.56121	0.93843	0.908136
27	-1	332.06	2.56	3.2				0	0	5mta	1	2.12349e+06	1.52828e+06	1.64728e+06	1.91183e+06	1.86655e+06	1.57622e+06	0.719701	1.1606	0.844455	0.908253
1112	-1	194.906	13.67	16.63				0			0	2.56543e+08	2.60704e+08	2.63798e+08	2.36048e+08	3.0629e+08	2.49737e+08	1.01622	0.894804	0.81536	0.908795
2061	1	509.185	2.62	2.86	28	C28H28O9	4,7-Didehydroneophysalin B	InChI=1S/C28H28O9/c1-23-11-18-25(3)28-20(23)27(22(32)37-28,34-12-16(23)19(30)35-18)15-8-7-13-5-4-6-17(29)24(13,2)14(15)9-10-26(28,33)21(31)36-25/h4-8,14-16,18,20,33H,9-12H2,1-3H3	0		1	5.1023e+06	4.46822e+06	6.32973e+06	4.48738e+06	3.93701e+06	4.49502e+06	0.875727	0.708938	1.14173	0.908799
3090	1	172.121	9.9	10.23				0			0	1.25291e+07	1.08091e+07	8.63611e+06	8.05619e+06	9.19379e+06	8.5621e+06	0.862717	0.932849	0.931292	0.908953
2915	1	215.139	1.35	1.77	10	C1H18N2O3	Dethiobiotin	InChI=1S/C10H18N2O3/c1-7-8(12-10(15)11-7)5-3-2-4-6-9(13)14/h7-8H,2-6H2,1H3,(H,13,14)(H2,11,12,15)/t7-,8+/m0/s1			0	6.63708e+06	4.93977e+06	5.43262e+06	5.18016e+06	4.7516e+06	4.88998e+06	0.744269	0.95353	1.02912	0.908974
1751	1	676.451	1.21	1.46				0			0	1.18148e+07	9.15547e+06	1.53733e+07	8.21622e+06	1.08207e+07	1.53392e+07	0.774918	0.534446	1.41758	0.90898
3274	1	124.087	1.4	2.58				0			0	1.08414e+08	1.10832e+08	1.20312e+08	1.19717e+08	1.35168e+08	9.59737e+07	1.02231	0.995059	0.71003	0.909132
2300	1	400.306	1.03	1.25				0			0	1.00682e+08	3.80482e+07	6.62243e+07	1.10485e+08	2.63531e+08	1.80286e+08	0.377904	1.66835	0.684116	0.910122
1898	1	575.503	0.87	1.13	37	C37H66O4	Montecristin	InChI=1S/C37H66O4/c1-3-4-5-6-7-8-9-10-11-12-13-14-15-16-17-21-24-27-30-35(38)36(39)31-28-25-22-19-18-20-23-26-29-34-32-33(2)41-37(34)40/h14-15,21,24,32-33,35-36,38-39H,3-13,16-20,22-23,25-31H2,1-2H3/b15-14-,24-21-			0	1.00514e+07	8.10928e+06	8.81165e+06	8.24967e+06	9.82541e+06	9.7034e+06	0.806779	0.936222	0.987582	0.910194
1237	-1	150.962	16.57	17.47				0			0	3.51365e+07	3.88256e+07	4.17805e+07	3.77127e+07	5.01849e+07	3.62991e+07	1.10499	0.902638	0.723307	0.910312
1797	1	646.617	1.05	1.26				0			0	7.64052e+06	6.10082e+06	7.66747e+06	9.36422e+06	9.10799e+06	6.50001e+06	0.798482	1.22129	0.713661	0.911145
1995	1	534.237	3.22	5.42				0			0	5.57638e+07	5.28039e+07	6.12767e+07	5.59801e+07	6.75335e+07	5.89824e+07	0.94692	0.913563	0.87338	0.911288
2594	1	293.175	0.98	1.18	17	C17H24O4	9-Acetoxyfukinanolide	InChI=1S/C17H24O4/c1-10-6-5-7-13-14(21-12(3)18)17(9-16(10,13)4)11(2)8-20-15(17)19/h10,13-14H,2,5-9H2,1,3-4H3			0	5.75899e+06	5.42353e+06	7.57086e+06	8.41495e+06	8.61163e+06	5.87642e+06	0.94175	1.11149	0.682382	0.911874
2724	1	249.615	3.52	4.65				0			0	2.21852e+07	2.11847e+07	2.47758e+07	2.42091e+07	2.7725e+07	2.22971e+07	0.9549	0.977127	0.804222	0.912083
909	-1	253.145	1.03	1.33				0			0	7.28029e+06	6.20025e+06	7.20527e+06	6.38508e+06	8.19628e+06	8185012	0.851648	0.886167	0.998626	0.912147
2302	1	400.139	3.03	4.78	18	C18H25NO7S	Niaziminin A/Narcotoline	InChI=1S/C18H25NO7S/c1-4-23-18(27)19-9-12-5-7-13(8-6-12)26-17-15(22)14(21)16(10(2)24-17)25-11(3)20/h5-8,10,14-17,21-22H,4,9H2,1-3H3,(H,19,27)	6-hydroxy buspirone		1	2.65502e+07	2.71344e+07	2.91292e+07	2.69318e+07	3.36586e+07	2.65905e+07	1.022	0.924564	0.790008	0.912192
2491	1	332.562	11.49	11.89				0			0	6.33391e+07	2.94981e+07	4.33738e+07	4.27328e+07	4.33358e+07	5.57328e+07	0.465718	0.98522	1.28607	0.912335
2092	1	498.399	1.12	1.27				0			0	2.34489e+06	1.72527e+06	2.84249e+06	1.55467e+06	1.30195e+06	1.8945e+06	0.735757	0.54694	1.45513	0.912608
1309	-1	117.056	1.15	3.65	5	C5H1O3	3-Hydroxy-2-methyl-[R-(R,S)]-butanoic acid	InChI=1S/C5H10O3/c1-3(4(2)6)5(7)8/h3-4,6H,1-2H3,(H,7,8)/t3-,4+/m0/s1			0	6.32006e+07	5.36698e+07	6.22212e+07	5.76281e+07	6.45968e+07	6.22277e+07	0.849198	0.926182	0.963324	0.912901
3304	1	118.065	0.01	2.42	8	C8H7N	Indole	InChI=1S/C8H7N/c1-2-4-8-7(3-1)5-6-9-8/h1-6,9H			0	2.76434e+08	2.19145e+08	2.01716e+08	2.04505e+08	2.58104e+08	2.40959e+08	0.792757	1.01382	0.933572	0.913385
1918	1	570.458	1.08	1.26				0			0	6.88363e+07	5.88657e+07	5.83406e+07	5.64285e+07	5.6272e+07	5.17199e+07	0.855156	0.967226	0.919104	0.913829
2728	1	249.123	4.02	4.58	13	C13H16N2O3	6-Hydroxymelatonin	InChI=1S/C13H16N2O3/c1-8(16)14-4-3-9-7-15-11-6-12(17)13(18-2)5-10(9)11/h5-7,15,17H,3-4H2,1-2H3,(H,14,16)			0	8.34902e+06	7.06725e+06	8.93696e+06	7.39681e+06	6.99228e+06	7.46647e+06	0.846477	0.827665	1.06782	0.913986
2079	1	502.316	1.04	1.26				0			0	1.20095e+09	1.09954e+09	9.96496e+08	9.96842e+08	1.22763e+09	1.01536e+09	0.91556	1.00035	0.827089	0.914332
3235	1	133.101	1.03	1.28	10	C1H12	p-Mentha-1,3,5,8-tetraene	InChI=1S/C10H12/c1-8(2)10-6-4-9(3)5-7-10/h4-7H,1H2,2-3H3			0	2.38547e+07	2.06522e+07	1.8126e+07	1.91804e+07	2.39252e+07	1.9667e+07	0.865749	1.05817	0.822021	0.915313
531	-1	597.305	2.55	2.99	27	C27H51O12P	1-Oleoylglycerophosphoinositol	InChI=1S/C27H51O12P/c1-2-3-4-5-6-7-8-9-10-11-12-13-14-15-16-17-21(29)37-18-20(28)19-38-40(35,36)39-27-25(33)23(31)22(30)24(32)26(27)34/h9-10,20,22-28,30-34H,2-8,11-19H2,1H3,(H,35,36)/b10-9-/t20-,22-,23-,24+,25-,26-,27-/m1/s1	1-(9Z-Octadecenoyl)-sn-glycero-3-phospho-(1'-myo-inositol)		1	8.63777e+06	9.30411e+06	7.22705e+06	6.6904e+06	8.32493e+06	6.19221e+06	1.07714	0.925744	0.743816	0.915567
917	-1	248.08	2.07	2.63				0			0	1.89221e+07	1.4948e+07	2.23945e+07	1.79064e+07	1.89411e+07	2.19243e+07	0.789975	0.799589	1.1575	0.915688
2274	1	418.244	1.08	1.26				0			0	1.72748e+07	1.80426e+07	1.64781e+07	1.48539e+07	1.60849e+07	1.28968e+07	1.04444	0.901432	0.8018	0.915892
828	-1	293.899	16.58	17.13				0			0	5.47349e+07	8.88667e+07	8.55628e+07	3.9588e+07	1.12477e+08	7.44419e+07	1.62358	0.462677	0.661838	0.916033
161	-1	256.096	10.52	11.08	8	C8H2NO6P	Glycerophosphocholine/Tolmetin	InChI=1S/C8H20NO6P/c1-9(2,3)4-5-14-16(12,13)15-7-8(11)6-10/h8,10-11H,4-7H2,1-3H3/t8-/m0/s1	0	g3pc	1	9.56904e+06	8.41635e+06	6.51676e+06	6.30297e+06	7.09073e+06	6.40775e+06	0.87954	0.967194	0.903679	0.916804
3142	1	153.091	0.69	1	9	C9H12O2	2-Isopropyl-1,4-benzenediol	InChI=1S/C9H12O2/c1-6(2)8-5-7(10)3-4-9(8)11/h3-6,10-11H,1-2H3			0	392770	409650	402870	390753	633362	467434	1.04298	0.969923	0.738021	0.916974
2305	1	399.156	3.24	5.73	21	C21H22N2O6	N-Feruloylglycyl-L-phenylalanine	InChI=1S/C21H22N2O6/c1-29-18-12-15(7-9-17(18)24)8-10-19(25)22-13-20(26)23-16(21(27)28)11-14-5-3-2-4-6-14/h2-10,12,16,24H,11,13H2,1H3,(H,22,25)(H,23,26)(H,27,28)/b10-8+			0	7.68725e+07	6.47971e+07	7.31749e+07	6.75181e+07	7.97363e+07	7.87191e+07	0.842916	0.922694	0.987243	0.917617
989	-1	215.129	1.29	1.43	11	C11H2O4	Undecanedioic acid	InChI=1S/C11H20O4/c12-10(13)8-6-4-2-1-3-5-7-9-11(14)15/h1-9H2,(H,12,13)(H,14,15)			0	6.64311e+06	4.87241e+06	5.02392e+06	3.79587e+06	4.7627e+06	6.01934e+06	0.733453	0.75556	1.26385	0.917621
1622	1	738.502	1.16	1.27	41	C41H72NO8P	PE(14:/22:5(4Z,7Z,1Z,13Z,16Z))	InChI=1S/C41H72NO8P/c1-3-5-7-9-11-13-15-16-17-18-19-20-21-22-24-26-28-30-32-34-41(44)50-39(38-49-51(45,46)48-36-35-42)37-47-40(43)33-31-29-27-25-23-14-12-10-8-6-4-2/h11,13,16-17,19-20,22,24,28,30,39H,3-10,12,14-15,18,21,23,25-27,29,31-38,42H2,1-2H3,(H,45,46)/b13-11-,17-16-,20-19-,24-22-,30-28-/t39-/m1/s1			0	2.75723e+06	1.89757e+06	2.4664e+06	2.80128e+06	3.44107e+06	3.19778e+06	0.688218	1.13577	0.929297	0.917763
1221	-1	155.046	2.65	5.14	6	C6H8N2O3	5-Hydroxymethyl-4-methyluracil	InChI=1S/C6H8N2O3/c1-3-4(2-9)5(10)8-6(11)7-3/h9H,2H2,1H3,(H2,7,8,10,11)	0		1	1.1182e+08	1.15318e+08	8.54792e+07	1.11963e+08	1.93904e+08	7.99418e+07	1.03129	1.30983	0.412276	0.917796
953	-1	231.124	1.11	1.43				0			0	3.57833e+06	2.22764e+06	2.48919e+06	2.09485e+06	2.11152e+06	2.72386e+06	0.622536	0.841579	1.29	0.918038
2232	1	438.379	1.07	1.25				0			0	6.32634e+07	5.89959e+07	6.18704e+07	6.09337e+07	6.84925e+07	5.73156e+07	0.932544	0.984861	0.836815	0.918073
1180	-1	171.012	1.86	2.27	7	C7H8O3S	p-Toluenesulfonic acid	InChI=1S/C7H8O3S/c1-6-2-4-7(5-3-6)11(8,9)10/h2-5H,1H3,(H,8,9,10)	Spectral Match to Azelaic acid from NIST14		1	3.97695e+07	4.29895e+07	5.96802e+07	4.18557e+07	5.49869e+07	5.35223e+07	1.08097	0.701333	0.973364	0.918555
1045	-1	211.99	8.89	10.18				0			0	2.81779e+07	1.76383e+07	2.4584e+07	2.49493e+07	2.32113e+07	2.58899e+07	0.625964	1.01486	1.1154	0.918742
2771	1	242.626	3.25	4.93				0			0	5.88568e+08	5.37439e+08	5.95106e+08	5.59867e+08	6.45908e+08	5.82977e+08	0.913129	0.940786	0.90257	0.918828
1598	1	750.542	1.08	1.31	43	C43H76NO7P	PE(2:4(5Z,8Z,11Z,14Z)/P-18:1(11Z))	InChI=1S/C43H76NO7P/c1-3-5-7-9-11-13-15-17-19-21-22-24-26-28-30-32-34-36-43(45)49-40-42(41-51-52(46,47)50-39-37-44)48-38-35-33-31-29-27-25-23-20-18-16-14-12-10-8-6-4-2/h11,13-14,16-17,19,22,24,28,30,35,38,42H,3-10,12,15,18,20-21,23,25-27,29,31-34,36-37,39-41,44H2,1-2H3,(H,46,47)/b13-11-,16-14-,19-17-,24-22-,30-28-,38-35-/t42-/m1/s1			0	3.40522e+07	3.41968e+07	3.72637e+07	3.62067e+07	3.92475e+07	3.06446e+07	1.00425	0.971635	0.780803	0.918895
2860	1	225.624	3.12	5.59				0			0	7.3705e+08	6.85887e+08	7.41327e+08	6.94752e+08	8.27978e+08	7.36072e+08	0.930583	0.937173	0.889	0.918919
2648	1	275.196	2.5	2.72				0			0	6.65609e+06	6.07375e+06	5.68692e+06	5.31314e+06	5.92186e+06	5.40123e+06	0.91251	0.934274	0.912084	0.919622
3130	1	159.076	11.73	12.07	6	C6H1N2O3	1-(Hydroxymethyl)-5,5-dimethyl-2,4-imidazolidinedione	InChI=1S/C6H10N2O3/c1-6(2)4(10)7-5(11)8(6)3-9/h9H,3H2,1-2H3,(H,7,10,11)			0	7.20392e+06	8.23407e+06	9.70219e+06	9.17742e+06	1.30607e+07	8.76674e+06	1.143	0.945912	0.67123	0.920047
958	-1	229.144	1.29	1.42	12	C12H22O4	Dodecanedioic acid	InChI=1S/C12H22O4/c13-11(14)9-7-5-3-1-2-4-6-8-10-12(15)16/h1-10H2,(H,13,14)(H,15,16)			0	6.42481e+06	4.61654e+06	4.76519e+06	4.36822e+06	4.73044e+06	5.32243e+06	0.718549	0.916693	1.12515	0.920129
1959	1	549.487	0.88	1.1	35	C35H64O4	Cohibin A	InChI=1S/C35H64O4/c1-3-4-5-6-7-8-9-10-11-12-16-19-22-25-28-33(36)34(37)29-26-23-20-17-14-13-15-18-21-24-27-32-30-31(2)39-35(32)38/h19,22,30-31,33-34,36-37H,3-18,20-21,23-29H2,1-2H3/b22-19-	0		1	1.06931e+07	8.82211e+06	8.78333e+06	9.13691e+06	1.18455e+07	1.06078e+07	0.825028	1.04026	0.895516	0.920266
251	1	170.081	2.5	3.2	8	C8H11NO3	Norepinephrine	InChI=1S/C8H11NO3/c9-4-8(12)5-1-2-6(10)7(11)3-5/h1-3,8,10-12H,4,9H2/t8-/m0/s1	0		1	2.58319e+06	2.36489e+06	2.42383e+06	1.87195e+06	2.11133e+06	2.26633e+06	0.915492	0.772309	1.07341	0.920403
2812	1	234.077	0.01	1.11	12	C12H11NO4	Casimiroin	InChI=1S/C12H11NO4/c1-13-10(14)5-9(15-2)7-3-4-8-12(11(7)13)17-6-16-8/h3-5H,6H2,1-2H3			0	2.878e+08	2.5877e+08	2.81898e+08	2.56725e+08	2.95277e+08	2.81148e+08	0.899134	0.9107	0.952148	0.920661
3049	1	186.124	4.33	8.75				0			0	1.57894e+08	1.16259e+08	1.2659e+08	1.3806e+08	1.45598e+08	1.36163e+08	0.736312	1.09061	0.935196	0.920705
3052	1	186.076	7.12	8				0			0	5.72202e+07	4.49204e+07	4.80254e+07	5.04016e+07	6.12181e+07	5.68571e+07	0.785044	1.04948	0.928762	0.921095
1357	-1	90.0277	2.36	2.65				0			0	8.66569e+06	7.46241e+06	8.07356e+06	5.16545e+06	4.57e+06	5.7759e+06	0.861144	0.639799	1.26387	0.921605
13	-1	137.024	1.18	1.51	7	C7H6O3	4-Hydroxybenzoic acid	InChI=1S/C7H6O3/c8-6-3-1-5(2-4-6)7(9)10/h1-4,8H,(H,9,10)	0		1	3.39779e+07	2.68648e+07	4.5928e+07	2.85697e+07	2.68446e+07	3.62972e+07	0.790655	0.622054	1.35212	0.921611
1070	-1	206.048	1.35	2.32	7	C7H13NO4S	(2R,2'S)-Isobuteine/chondroitin sulfate E (GalNAc4,6diS-GlcA) proteoglycan	InChI=1S/C7H13NO4S/c1-4(6(9)10)2-13-3-5(8)7(11)12/h4-5H,2-3,8H2,1H3,(H,9,10)(H,11,12)			0	1.82534e+07	1.95523e+07	2.40292e+07	1.94639e+07	2.13489e+07	1.89099e+07	1.07116	0.810011	0.885756	0.922308
2364	1	380.148	9.39	9.76				0			0	2.54511e+06	3.17831e+06	3.12845e+06	2.45065e+06	3.58601e+06	2.63543e+06	1.24879	0.783344	0.734919	0.922351
2350	1	384.144	3.23	5.64	21	C21H21NO6	13-Oxocryptopine	InChI=1S/C21H21NO6/c1-22-7-6-12-8-17(25-2)18(26-3)9-14(12)20(24)19(23)13-4-5-16-21(15(13)10-22)28-11-27-16/h4-5,8-9H,6-7,10-11H2,1-3H3	0		1	1.26325e+08	1.21715e+08	1.28933e+08	1.21761e+08	1.42457e+08	1.22616e+08	0.963507	0.944376	0.860724	0.922869
1871	1	592.38	1.15	1.28				0			0	6.67012e+06	6.51983e+06	4.55107e+06	5.23045e+06	6.05054e+06	3.88835e+06	0.977467	1.14928	0.642645	0.923131
1067	-1	207.029	1.28	1.39				0			0	5.42408e+06	4.3936e+06	3.32899e+06	3.73342e+06	4.83831e+06	4.05497e+06	0.810016	1.12149	0.838097	0.9232
1553	1	772.273	1.02	1.22				0			0	5.37403e+07	5.51047e+07	7.9892e+07	6.50859e+07	6.225e+07	5.79047e+07	1.02539	0.814673	0.930195	0.923418
2991	1	201.091	1.04	1.26	13	C13H12O2	Monobenzone	InChI=1S/C13H12O2/c14-12-6-8-13(9-7-12)15-10-11-4-2-1-3-5-11/h1-9,14H,10H2	0		1	4.25097e+06	4.75727e+06	3.85451e+06	3.49202e+06	4.94878e+06	3.6905e+06	1.1191	0.905957	0.745739	0.923599
82	-1	131.046	10.65	11.1	4	C4H8N2O3	Ureidopropionic acid	InChI=1S/C4H8N2O3/c5-4(9)6-2-1-3(7)8/h1-2H2,(H,7,8)(H3,5,6,9)	L-Asparagine/L-ASPARAGINE	asn-L	1	3.74503e+07	3.2091e+07	2.99596e+07	2.42839e+07	2.41869e+07	2.67072e+07	0.856895	0.810557	1.1042	0.923884
3416	1	74.0972	0.01	1.3	4	C4H11N	1-Butylamine	InChI=1S/C4H11N/c1-2-3-4-5/h2-5H2,1H3			0	8.37528e+07	7.45083e+07	7.6395e+07	7.06966e+07	7.61465e+07	7.28893e+07	0.889622	0.925409	0.957224	0.924085
2238	1	436.399	1.05	1.23				0			0	5.91109e+06	4.70215e+06	6.21061e+06	7.2264e+06	8.44522e+06	6.88892e+06	0.795479	1.16356	0.815718	0.924918
286	1	598.068	14.94	15.37				0	0	udpglcur	1	5.58464e+07	4.66038e+07	4.33179e+07	4.43913e+07	5.18736e+07	4.7545e+07	0.8345	1.02478	0.916554	0.925278
2395	1	367.135	15.81	16.18				0			0	1.03038e+08	1.04978e+08	8.6805e+07	7.29403e+07	1.0785e+08	9.89109e+07	1.01883	0.840277	0.917117	0.925409
1504	1	798.64	1.3	1.38	46	C46H88NO7P	PC(2:1(11Z)/P-18:1(11Z))	InChI=1S/C46H88NO7P/c1-6-8-10-12-14-16-18-20-22-24-25-27-29-31-33-35-37-39-46(48)52-43-45(44-54-55(49,50)53-42-40-47(3,4)5)51-41-38-36-34-32-30-28-26-23-21-19-17-15-13-11-9-7-2/h17,19-20,22,38,41,45H,6-16,18,21,23-37,39-40,42-44H2,1-5H3/b19-17-,22-20-,41-38-			0	7.88859e+06	4471873	5.05751e+06	6.94712e+06	9.11948e+06	7.62645e+06	0.566879	1.37363	0.836281	0.925595
1500	1	799.669	2.53	2.67				0			0	3.85616e+06	2.94894e+06	4.14083e+06	4.04995e+06	4.53421e+06	4.69984e+06	0.764733	0.978053	1.03653	0.926438
2920	1	215.093	0.72	0.9				0			0	7.29339e+06	4.4298e+06	9.65216e+06	1.03592e+07	6.34787e+06	6.98466e+06	0.607372	1.07325	1.10032	0.926981
2779	1	241.127	3.19	4.93				0			0	3.09635e+07	2.91903e+07	3.01214e+07	2.92284e+07	3.56885e+07	3.10041e+07	0.942731	0.970353	0.868743	0.927276
1497	1	804.488	1.11	1.24	44	C44H69NO12	Tacrolimus	InChI=1S/C44H69NO12/c1-10-13-31-19-25(2)18-26(3)20-37(54-8)40-38(55-9)22-28(5)44(52,57-40)41(49)42(50)45-17-12-11-14-32(45)43(51)56-39(29(6)34(47)24-35(31)48)27(4)21-30-15-16-33(46)36(23-30)53-7/h10,19,21,26,28-34,36-40,46-47,52H,1,11-18,20,22-24H2,2-9H3/b25-19+,27-21+/t26-,28+,29+,30-,31+,32-,33+,34-,36+,37-,38-,39+,40+,44+/m0/s1			0	2.7504e+06	2.5273e+06	4.45339e+06	1.57724e+06	1.34833e+06	2.03715e+06	0.918885	0.354166	1.51087	0.927973
2292	1	405.009	14.91	15.38	9	C9H14N2O12P2	Uridine 5'-diphosphate	InChI=1S/C9H14N2O12P2/c12-5-1-2-11(9(15)10-5)8-7(14)6(13)4(22-8)3-21-25(19,20)23-24(16,17)18/h1-2,4,6-8,13-14H,3H2,(H,19,20)(H,10,12,15)(H2,16,17,18)/t4-,6-,7-,8-/m1/s1	Uridine 5_-(trihydrogen diphosphate)	udp	1	3.10904e+07	2.5885e+07	2.38907e+07	2.471e+07	2.89426e+07	2.65883e+07	0.832571	1.03429	0.918659	0.928508
1137	-1	185.022	6.05	6.65	11	C11H6O3	Angelicin	InChI=1S/C11H6O3/c12-10-4-2-7-1-3-9-8(5-6-13-9)11(7)14-10/h1-6H	0		1	1.92181e+07	2.19703e+07	1.89564e+07	1.93362e+07	2.50446e+07	1.55897e+07	1.14321	1.02003	0.622476	0.928573
829	-1	293.176	0.98	2.02	17	C17H26O4	Gingerol	InChI=1S/C17H26O4/c1-3-4-5-6-14(18)12-15(19)9-7-13-8-10-16(20)17(11-13)21-2/h8,10-11,14,18,20H,3-7,9,12H2,1-2H3	0		1	6.2156e+08	5.14295e+08	6.21399e+08	6.81261e+08	7.16171e+08	6.18051e+08	0.827425	1.09633	0.862994	0.928918
2153	1	470.853	1.12	1.28				0			0	4.65617e+06	4.8401e+06	4.41139e+06	3.6281e+06	3.68321e+06	3.40704e+06	1.0395	0.822439	0.925019	0.928987
181	-1	74.0247	10.72	11.33	2	C2H5NO2	Glycine	InChI=1S/C2H5NO2/c3-1-2(4)5/h1,3H2,(H,4,5)	0	gly	1	1.25313e+07	9.45247e+06	9.39917e+06	8.57215e+06	9.40234e+06	1.05457e+07	0.754306	0.912012	1.12161	0.929309
1872	1	592.334	1.05	1.2				0			0	5.69294e+06	4.98636e+06	4.71328e+06	5.16598e+06	5.66145e+06	4.61994e+06	0.875884	1.09605	0.816036	0.929322
2714	1	251.125	3.26	4.89	14	C14H18O4	Ubiquinone-1	InChI=1S/C14H18O4/c1-8(2)6-7-10-9(3)11(15)13(17-4)14(18-5)12(10)16/h6H,7H2,1-5H3			0	9.88815e+07	8.88069e+07	9.51381e+07	9.24189e+07	1.08046e+08	9.92972e+07	0.898115	0.971418	0.919023	0.929519
480	-1	698.123	11.07	11.42				0			0	1.30744e+07	2.34623e+07	1.264e+07	8.08668e+06	1.67236e+07	5.94994e+06	1.79452	0.639768	0.355781	0.930024
2732	1	247.166	0.01	1.19				0			0	6.03964e+07	5.67151e+07	6.94264e+07	5.72071e+07	5.41812e+07	5.57105e+07	0.939048	0.823996	1.02823	0.930423
134	-1	199.171	1	2	12	C12H24O2	Dodecanoic acid	InChI=1S/C12H24O2/c1-2-3-4-5-6-7-8-9-10-11-12(13)14/h2-11H2,1H3,(H,13,14)	0		1	6.21776e+08	4.51317e+08	5.82793e+08	4.72375e+08	4.85013e+08	6.08803e+08	0.725852	0.810538	1.25523	0.93054
3151	1	151.075	1.04	1.35	9	C9H1O2	Hydrocinnamic acid	InChI=1S/C9H10O2/c10-9(11)7-6-8-4-2-1-3-5-8/h1-5H,6-7H2,(H,10,11)	0		1	2.20958e+07	2.145e+07	2.01707e+07	1.99895e+07	2.41374e+07	2.00343e+07	0.970772	0.991016	0.830008	0.930599
55	-1	134.047	4.2	5.66	5	C5H5N5	Adenine/4-(Hydroxymethyl)benzenediazonium(1+)	InChI=1S/C5H5N5/c6-4-3-5(9-1-7-3)10-2-8-4/h1-2H,(H3,6,7,8,9,10)	0	ade	1	1.97272e+09	2.13099e+09	1.33303e+09	1.61865e+09	2.29484e+09	1.14219e+09	1.08023	1.21427	0.497723	0.930738
3118	1	162.076	1.36	2.43	6	C6H11NO4	Aminoadipic acid	InChI=1S/C6H11NO4/c7-4(6(10)11)2-1-3-5(8)9/h4H,1-3,7H2,(H,8,9)(H,10,11)			0	1.05633e+07	1.02617e+07	1.06176e+07	1.03551e+07	1.12924e+07	9.56043e+06	0.971451	0.975276	0.846623	0.931117
541	-1	581.372	0.95	1.14				0			0	9.4812e+06	3.1295e+06	624060	859331	697201	758413	0.330074	1.377	1.0878	0.931624
67	1	407.111	10.02	10.45				0	0	ahcys	1	4.96345e+06	3.92372e+06	3.48717e+06	3.26569e+06	3.38783e+06	3.62079e+06	0.790524	0.936486	1.06876	0.931925
2816	1	233.621	3.29	5.07				0			0	3.32202e+08	3.06981e+08	3.30039e+08	3.20438e+08	3.7369e+08	3.36853e+08	0.924079	0.970911	0.901423	0.932137
915	-1	248.582	2.47	2.62				0			0	4.54678e+06	3.39131e+06	5.4221e+06	4.53812e+06	4.37536e+06	5.31269e+06	0.74587	0.836967	1.21423	0.932356
1244	-1	145.087	2.09	2.63	7	C7H14O3	3-Hydroxyisoheptanoic acid	InChI=1S/C7H14O3/c1-5(2)3-6(8)4-7(9)10/h5-6,8H,3-4H2,1-2H3,(H,9,10)	0		1	4.48142e+07	3.46563e+07	3.45653e+07	3.28639e+07	4.12666e+07	4.43043e+07	0.773333	0.950775	1.07361	0.932573
2266	1	422.036	14.93	15.37				0			0	1.5781e+07	1.29868e+07	1.18674e+07	1.22729e+07	1.43996e+07	1.35473e+07	0.822943	1.03416	0.940812	0.93264
1646	1	724.527	1.11	1.32	41	C41H74NO7P	PE(18:3(6Z,9Z,12Z)/P-18:1(11Z))	InChI=1S/C41H74NO7P/c1-3-5-7-9-11-13-15-17-19-21-23-25-27-29-31-33-36-46-40(39-49-50(44,45)48-37-35-42)38-47-41(43)34-32-30-28-26-24-22-20-18-16-14-12-10-8-6-4-2/h12-15,18,20,24,26,33,36,40H,3-11,16-17,19,21-23,25,27-32,34-35,37-39,42H2,1-2H3,(H,44,45)/b14-12-,15-13-,20-18-,26-24-,36-33-/t40-/m1/s1			0	3.53654e+07	3.61552e+07	3.71163e+07	3.75108e+07	3.9007e+07	2.98589e+07	1.02233	1.01063	0.765476	0.932813
932	-1	244.059	11.78	12.37				0			0	6.85061e+08	5.53244e+08	6.01514e+08	5.45763e+08	5.38132e+08	5.83366e+08	0.807583	0.907316	1.08406	0.932985
867	-1	278.981	9.27	10.53				0			0	1.71665e+08	1.5122e+08	1.79046e+08	1.70498e+08	1.6736e+08	1.61757e+08	0.880903	0.952261	0.966524	0.933229
1341	-1	96.9443	11.93	13.16				0			0	1.80589e+07	1.94081e+07	2.11825e+07	2.00911e+07	2.56907e+07	1.99659e+07	1.07471	0.948474	0.777165	0.93345
1568	1	764.543	0.86	1.12	40	C4H78NO1P	PS(16:/18:)	InChI=1S/C40H78NO10P/c1-3-5-7-9-11-13-15-17-18-20-22-24-26-28-30-32-39(43)51-36(34-49-52(46,47)50-35-37(41)40(44)45)33-48-38(42)31-29-27-25-23-21-19-16-14-12-10-8-6-4-2/h36-37H,3-35,41H2,1-2H3,(H,44,45)(H,46,47)/t36-,37+/m1/s1	0		1	1.95407e+07	1.71121e+07	1.74523e+07	1.80569e+07	2.31263e+07	2.06209e+07	0.875716	1.03465	0.891665	0.93401
2339	1	388.254	1.34	1.43				0			0	3.30123e+07	1.80656e+07	4.21194e+07	2.25284e+07	2.72717e+07	4.69187e+07	0.547237	0.53487	1.72042	0.934175
2449	1	344.278	1.05	1.25	19	C19H37NO4	Dodecanoylcarnitine	InChI=1S/C19H37NO4/c1-5-6-7-8-9-10-11-12-13-14-19(23)24-17(15-18(21)22)16-20(2,3)4/h17H,5-16H2,1-4H3/t17-/m1/s1			0	7.86394e+06	3.46045e+06	5.39549e+06	8.98848e+06	2.04259e+07	1.42421e+07	0.44004	1.66593	0.697254	0.934407
534	-1	591.341	0.87	0.97				0			0	1.48599e+06	771588	2.00357e+06	453503	779895	1.60489e+06	0.51924	0.226348	2.05783	0.934474
262	-1	149.009	12.75	13.21	4	C4H6O6	Tartaric acid/2-Methyl-2-(methyldithio)propanal	InChI=1S/C4H6O6/c5-1(3(7)8)2(6)4(9)10/h1-2,5-6H,(H,7,8)(H,9,10)/t1-,2-/m1/s1	0		1	4.11066e+06	5.38594e+06	3.85633e+06	1.96931e+06	3.53846e+06	3.4769e+06	1.31024	0.510669	0.982603	0.934503
299	-1	87.0088	2	3	3	C3H4O3	Pyruvic acid	InChI=1S/C3H4O3/c1-2(4)3(5)6/h1H3,(H,5,6)	0		1	1.10547e+08	8.28332e+07	1.3785e+08	1.49546e+08	1.41734e+08	1.37452e+08	0.749303	1.08484	0.969785	0.934644
78	1	197.101	15.78	16.57		C11H16OS	1-(2-Thienyl)-1-heptanone	InChI=1S/C11H16OS/c1-2-3-4-5-7-10(12)11-8-6-9-13-11/h6,8-9H,2-5,7H2,1H3	0	arg-L	1	1.49255e+07	1.50787e+07	1.15612e+07	7.87632e+06	8.1754e+06	9.09447e+06	1.01026	0.681273	1.11242	0.934652
1700	1	705.525	1.25	1.44				0			0	6.49084e+07	5.68786e+07	5.50853e+07	5.44134e+07	6.43071e+07	6.05549e+07	0.876291	0.987803	0.941651	0.935249
2233	1	438.298	2.55	2.68	21	C21H44NO6P	PE(P-16:e/:)	InChI=1S/C21H44NO6P/c1-2-3-4-5-6-7-8-9-10-11-12-13-14-15-17-26-19-21(23)20-28-29(24,25)27-18-16-22/h15,17,21,23H,2-14,16,18-20,22H2,1H3,(H,24,25)/b17-15-/t21-/m1/s1			0	2.80875e+06	2.58128e+06	3.64883e+06	3.31297e+06	3.72237e+06	3.65323e+06	0.919014	0.907954	0.981425	0.936131
455	-1	742.54	1.13	2.29	41	C41H78NO8P	PC(15:/18:2(9Z,12Z))	InChI=1S/C41H78NO8P/c1-6-8-10-12-14-16-18-20-21-22-24-26-28-30-32-34-41(44)50-39(38-49-51(45,46)48-36-35-42(3,4)5)37-47-40(43)33-31-29-27-25-23-19-17-15-13-11-9-7-2/h14,16,20-21,39H,6-13,15,17-19,22-38H2,1-5H3/b16-14-,21-20-/t39-/m1/s1	1-Stearoyl-2-linoleoyl-sn-glycero-3-phosphoethanolamine		1	1.52718e+07	1.46287e+07	1.46691e+07	1.48984e+07	1.85629e+07	1.55298e+07	0.957894	1.01563	0.836604	0.93671
2765	1	243.128	3.26	5.61				0			0	2.33602e+08	2.13493e+08	2.3554e+08	2.33086e+08	2.53825e+08	2.30251e+08	0.913918	0.989584	0.907123	0.936875
2806	1	234.137	2.55	6.22				0			0	1.75594e+08	1.62337e+08	1.70118e+08	1.70352e+08	2.02929e+08	1.79588e+08	0.924502	1.00138	0.884976	0.936952
283	1	426.991	12.94	13.69				0	Uridine 5'-diphosphate	udp	1	2.32933e+07	2.35665e+07	2.21394e+07	1.98425e+07	2.36536e+07	2.13773e+07	1.01173	0.896255	0.903767	0.937251
2807	1	234.124	3.26	4.95				0			0	2.33182e+08	2.25137e+08	2.32487e+08	2.25571e+08	2.6649e+08	2.33893e+08	0.965497	0.970253	0.877678	0.937809
1000	-1	212.155	11.49	11.97				0			0	3.69736e+06	3.9859e+06	4.28216e+06	3649453	4.84476e+06	4.28582e+06	1.07804	0.852245	0.884632	0.938305
58	-1	266.089	4.1	5.47	10	C1H13N5O4	Adenosine/Neuraminic acid	InChI=1S/C10H13N5O4/c11-8-5-9(13-2-12-8)15(3-14-5)10-7(18)6(17)4(1-16)19-10/h2-4,6-7,10,16-18H,1H2,(H2,11,12,13)/t4-,6-,7-,10-/m1/s1	3-Deazaadenosine/MoNA:811793 Adenoscan/1-.beta.-d-Arabinofuranosyl-1H-imidazo[4,5-c]pyridin-4-amine	adn	1	2.12316e+08	2.39407e+08	1.44636e+08	1.78247e+08	2.60702e+08	1.18805e+08	1.1276	1.23238	0.455712	0.938563
1702	1	704.522	1.25	1.46	38	C38H74NO8P	PC(14:/16:1(9Z))	InChI=1S/C38H74NO8P/c1-6-8-10-12-14-16-18-19-21-23-25-27-29-31-38(41)47-36(35-46-48(42,43)45-33-32-39(3,4)5)34-44-37(40)30-28-26-24-22-20-17-15-13-11-9-7-2/h16,18,36H,6-15,17,19-35H2,1-5H3/b18-16-/t36-/m1/s1			0	1.59316e+08	1.41496e+08	1.28112e+08	1.34042e+08	1.66165e+08	1.46577e+08	0.888152	1.04629	0.882122	0.938856
2332	1	389.588	1.04	1.19				0			0	4.00753e+06	2.72982e+06	2.95157e+06	3.50027e+06	4.02186e+06	3.83123e+06	0.681171	1.1859	0.952601	0.939891
2797	1	235.634	3.33	5.49				0			0	1.58467e+08	1.46913e+08	1.61412e+08	1.50994e+08	1.78857e+08	1.71303e+08	0.927088	0.935462	0.957761	0.940104
936	-1	242.176	2.53	2.62	13	C13H25NO3	N-Undecanoylglycine	InChI=1S/C13H25NO3/c1-2-3-4-5-6-7-8-9-10-12(15)14-11-13(16)17/h2-11H2,1H3,(H,14,15)(H,16,17)	0		1	4.10961e+07	3.35251e+07	2.83671e+07	3.0184e+07	3.2212e+07	3.031e+07	0.815775	1.06405	0.940954	0.940259
2924	1	214.984	0.01	1.07				0			0	1.10448e+08	1.04126e+08	1.12161e+08	1.03296e+08	1.16509e+08	1.11582e+08	0.942762	0.920958	0.957708	0.940476
895	-1	265.044	4.91	5.52	12	C12H14N2OS2	Methoxybrassinin	InChI=1S/C12H14N2OS2/c1-15-14-8-9(7-13-12(16)17-2)10-5-3-4-6-11(10)14/h3-6,8H,7H2,1-2H3,(H,13,16)	0		1	5.59916e+07	5.06429e+07	4.7366e+07	5.28027e+07	5.63127e+07	4.51971e+07	0.904473	1.11478	0.802611	0.940622
335	-1	306.077	11.2	11.9	10	C1H17N3O6S	Glutathione/Hallacridone	InChI=1S/C10H17N3O6S/c11-5(10(18)19)1-2-7(14)13-6(4-20)9(17)12-3-8(15)16/h5-6,20H,1-4,11H2,(H,12,17)(H,13,14)(H,15,16)(H,18,19)/t5-,6-/m0/s1	GLUTATHIONE/Glutathione	gthrd	1	2.63878e+09	2.3535e+09	1.96278e+09	1.70295e+09	1.85965e+09	1.97694e+09	0.89189	0.86762	1.06307	0.940859
2743	1	246.181	15.33	16.1	11	C11H23N3O3	Lysyl-Valine	InChI=1S/C11H23N3O3/c1-7(2)9(11(16)17)14-10(15)8(13)5-3-4-6-12/h7-9H,3-6,12-13H2,1-2H3,(H,14,15)(H,16,17)	0		1	4.82239e+07	3.97953e+07	3.78003e+07	3.5888e+07	3.96229e+07	4.15766e+07	0.825219	0.949411	1.04931	0.941312
1040	-1	211.994	3.03	3.38	4	C4H8NO7P	L-Aspartyl-4-phosphate	InChI=1S/C4H8NO7P/c5-2(4(7)8)1-3(6)12-13(9,10)11/h2H,1,5H2,(H,7,8)(H2,9,10,11)			0	4.15565e+06	1.92435e+06	3.0011e+06	4.44064e+06	2.50851e+06	2.21299e+06	0.463067	1.47967	0.882193	0.941644
2074	1	504.307	2.53	2.67	25	C25H46NO7P	LysoPE(:/2:3(11Z,14Z,17Z))	InChI=1S/C25H46NO7P/c1-2-3-4-5-6-7-8-9-10-11-12-13-14-15-16-17-18-19-25(28)33-24(22-27)23-32-34(29,30)31-21-20-26/h3-4,6-7,9-10,24,27H,2,5,8,11-23,26H2,1H3,(H,29,30)/b4-3-,7-6-,10-9-/t24-/m1/s1			0	4.37897e+06	4.10377e+06	2.53134e+06	1.94291e+06	2.34089e+06	2.6228e+06	0.937154	0.767541	1.12042	0.941707
2297	1	401.341	1.12	1.29	27	C27H44O2	7-Ketocholesterol	InChI=1S/C27H44O2/c1-17(2)7-6-8-18(3)21-9-10-22-25-23(12-14-27(21,22)5)26(4)13-11-20(28)15-19(26)16-24(25)29/h16-18,20-23,25,28H,6-15H2,1-5H3/t18-,20?,21?,22+,23+,25+,26+,27-/m1/s1			0	8.2217e+06	9.89796e+06	8.40219e+06	8.24552e+06	7.10203e+06	4.55349e+06	1.20388	0.981353	0.641154	0.94213
1650	1	721.597	2.38	3.58				0			0	2.66469e+07	2.49819e+07	2.66221e+07	2.59168e+07	3.04124e+07	2.78421e+07	0.937518	0.973508	0.915483	0.94217
2285	1	411.201	1.05	1.19	21	C22H28F2O5	Tafluprost free acid/Pteroside A	InChI=1S/C22H28F2O5/c23-22(24,15-29-16-8-4-3-5-9-16)13-12-18-17(19(25)14-20(18)26)10-6-1-2-7-11-21(27)28/h1,3-6,8-9,12-13,17-20,25-26H,2,7,10-11,14-15H2,(H,27,28)/b6-1-,13-12+			0	2.54641e+06	2.73613e+06	2.65487e+06	2.52052e+06	2.7319e+06	2.19285e+06	1.07451	0.949395	0.802684	0.942195
2556	1	306.093	14.52	14.9				0			0	1.83276e+07	1.52387e+07	1.42637e+07	1.33112e+07	1.51865e+07	1.61415e+07	0.831462	0.933226	1.06289	0.942525
1698	1	705.939	14.86	15.34				0			0	1.28354e+07	1.25632e+07	1.73308e+07	1.48547e+07	1.61214e+07	1.60104e+07	0.978793	0.857124	0.993115	0.943011
609	-1	466.236	2.62	6.19				0			0	3.23209e+08	3.14521e+08	3.36744e+08	3.24956e+08	3.92193e+08	3.49975e+08	0.973122	0.964996	0.892355	0.943491
80	1	291.13	13.2	13.6	10	C1H18N4O6	Argininosuccinic acid	InChI=1S/C10H18N4O6/c11-5(8(17)18)2-1-3-13-10(12)14-6(9(19)20)4-7(15)16/h5-6H,1-4,11H2,(H,15,16)(H,17,18)(H,19,20)(H3,12,13,14)/t5-,6-/m0/s1	Massbank:KO002110 Argininosuccinate|N(omega)-(L-Arginino)succinate|L-Arginosuccinic acid|L-Argininosuccinate|L-Argininosuccinic acid|N-(L-Arginino)succinate|Argininosuccinic acid/Argininosuccinic acid	argsuc	1	1.12582e+07	9.52455e+06	8.86235e+06	9.342e+06	9.06972e+06	8.44623e+06	0.846011	1.05412	0.931256	0.943796
66	1	385.129	10	10.5	14	C14H2N6O5S	S-Adenosylhomocysteine/(+)-Zeylenol	InChI=1S/C14H20N6O5S/c15-6(14(23)24)1-2-26-3-7-9(21)10(22)13(25-7)20-5-19-8-11(16)17-4-18-12(8)20/h4-7,9-10,13,21-22H,1-3,15H2,(H,23,24)(H2,16,17,18)/t6-,7+,9+,10+,13+/m0/s1	S-(5'-Adenosyl)-L-homocysteine	ahcys	1	1.33198e+08	1.16311e+08	1.03758e+08	1.05961e+08	1.07241e+08	1.0048e+08	0.873219	1.02123	0.936961	0.943804
2324	1	392.372	1.06	1.24				0			0	3.26982e+06	3.07199e+06	3.88741e+06	4.51763e+06	5.91925e+06	4.32867e+06	0.939499	1.16212	0.731286	0.944301
208	1	132.102	7.35	7.8	6	C6H13NO2	L-Isoleucine	InChI=1S/C6H13NO2/c1-3-4(2)5(7)6(8)9/h4-5H,3,7H2,1-2H3,(H,8,9)/t4-,5-/m0/s1	Norleucine	ile-L	1	3.65404e+08	2.86936e+08	3.0212e+08	3.01434e+08	2.6815e+08	2.81623e+08	0.785257	0.99773	1.05024	0.94441
3258	1	129.066	11.28	12.41	5	C5H8N2O2	Dihydrothymine	InChI=1S/C5H8N2O2/c1-3-2-6-5(9)7-4(3)8/h3H,2H2,1H3,(H2,6,7,8,9)	0		1	1.11201e+08	1.25864e+08	1.4874e+08	1.62345e+08	1.78768e+08	1.09206e+08	1.13186	1.09147	0.610885	0.944737
2393	1	367.238	1.08	1.34				0			0	2.27363e+07	2.44162e+07	1.87534e+07	1.88218e+07	2.40098e+07	1.81968e+07	1.07388	1.00364	0.757892	0.94514
1145	-1	182.059	11.77	12.4				0			0	3.03993e+08	2.44786e+08	2.62586e+08	2.46427e+08	2.40133e+08	2.62324e+08	0.805234	0.938465	1.09241	0.94537
1773	1	663.343	2.88	5.72				0			0	2.25039e+08	2.16481e+08	2.24921e+08	2.25296e+08	2.73337e+08	2.38555e+08	0.961969	1.00167	0.87275	0.945462
1301	-1	122.985	11.89	12.31				0			0	5.71396e+07	4.58806e+07	4.91494e+07	4.4935e+07	4.27504e+07	4.78712e+07	0.802956	0.914254	1.11978	0.945664
2626	1	284.134	9.5	10.19	11	C11H17N5O4	Glutaminyl-Histidine	InChI=1S/C11H17N5O4/c12-7(1-2-9(13)17)10(18)16-8(11(19)20)3-6-4-14-5-15-6/h4-5,7-8H,1-3,12H2,(H2,13,17)(H,14,15)(H,16,18)(H,19,20)	0		1	4.20413e+07	3.60691e+07	6.5461e+07	1.57423e+07	2.5077e+07	4.36148e+07	0.857946	0.240484	1.73924	0.945889
332	1	282.12	7.8	8.4	11	C11H15N5O4	1-Methyladenosine/N-(1-Deoxy-1-fructosyl)threonine	InChI=1S/C11H15N5O4/c1-15-3-14-10-6(9(15)12)13-4-16(10)11-8(19)7(18)5(2-17)20-11/h3-5,7-8,11-12,17-19H,2H2,1H3/t5-,7-,8-,11-/m1/s1	Duryl-.beta.-phenylpropionate	1madn	1	4.15643e+07	1.94358e+07	1.77059e+07	1.96095e+07	1.99034e+07	2.51304e+07	0.467608	1.10751	1.26262	0.945912
2636	1	279.18	1.13	1.3	13	C13H26O6	(x)-2-Heptanol glucoside	InChI=1S/C13H26O6/c1-3-4-5-6-8(2)18-13-12(17)11(16)10(15)9(7-14)19-13/h8-17H,3-7H2,1-2H3			0	1.43456e+08	1.44365e+08	1.1929e+08	1.20537e+08	1.46081e+08	1.19964e+08	1.00633	1.01045	0.821216	0.946001
3414	1	75.056	2.6	4.56	2	C2H6N2O	N-Nitrosodimethylamine	InChI=1S/C2H6N2O/c1-4(2)3-5/h1-2H3			0	5.69795e+07	5.92873e+07	6.45604e+07	3.86684e+07	4.38063e+07	5.25494e+07	1.0405	0.59895	1.19959	0.946346
770	-1	321.211	0.85	1.05				0			0	1.22936e+07	1.30111e+07	1.60039e+07	1.06102e+07	7.85925e+06	8.78779e+06	1.05836	0.662977	1.11815	0.946495
2805	1	234.629	1.39	6.11				0			0	5.68906e+09	5.40857e+09	5.79542e+09	5.65395e+09	6.72749e+09	6.14417e+09	0.950696	0.97559	0.913293	0.946526
2790	1	237.112	0.98	1.17	13	C13H16O4	Ethyl vanillin isobutyrate	InChI=1S/C13H16O4/c1-4-16-12-7-10(8-14)5-6-11(12)17-13(15)9(2)3/h5-9H,4H2,1-3H3			0	4.93276e+06	4.86764e+06	6.57045e+06	6.96105e+06	5.81963e+06	4.62052e+06	0.986798	1.05945	0.793954	0.946733
738	-1	336.037	2.48	2.6	8	C8H15N7O2S3	Famotidine	InChI=1S/C8H15N7O2S3/c9-6(15-20(12,16)17)1-2-18-3-5-4-19-8(13-5)14-7(10)11/h4H,1-3H2,(H2,9,15)(H2,12,16,17)(H4,10,11,13,14)	0		1	2.50782e+06	2.69411e+06	2.90882e+06	2.7325e+06	3.04052e+06	2.51696e+06	1.07429	0.939382	0.827804	0.947157
1696	1	706.225	14.83	15.42				0			0	1.75556e+07	1.72245e+07	2.33286e+07	1.94358e+07	2.12636e+07	2.18707e+07	0.981137	0.833131	1.02855	0.947607
2584	1	296.207	1.13	1.3				0			0	1.10384e+08	1.05953e+08	8.91008e+07	9.27324e+07	1.09781e+08	9.24599e+07	0.959851	1.04076	0.842218	0.947609
2883	1	220.118	1.34	1.51	9	C9H17NO5	Pantothenic acid/Cis-zeatin/2-Hexylbenzothiazole	InChI=1S/C9H17NO5/c1-9(2,5-11)7(14)8(15)10-4-3-6(12)13/h7,11,14H,3-5H2,1-2H3,(H,10,15)(H,12,13)			0	9.43753e+06	1.02883e+07	9.23859e+06	6.44059e+06	7.35353e+06	7770499	1.09015	0.69714	1.0567	0.947997
2415	1	358.224	1.18	1.28				0			0	1.44824e+06	1.56269e+06	1.80775e+06	2.63472e+06	4.99248e+06	1.54364e+06	1.07903	1.45746	0.309192	0.94856
3128	1	159.113	2.44	2.62				0			0	3.14389e+06	2.48697e+06	3.58931e+06	2.94842e+06	2.70747e+06	3.3397e+06	0.791049	0.821447	1.23351	0.94867
1859	1	603.023	14.93	15.37				0			0	1.78364e+07	1.5401e+07	1.49581e+07	1.5838e+07	1.78012e+07	1.64596e+07	0.863461	1.05883	0.924633	0.948974
1593	1	754.536	1.24	1.4	42	C42H76NO8P	PC(14:/2:4(5Z,8Z,11Z,14Z))	InChI=1S/C42H76NO8P/c1-6-8-10-12-14-16-18-19-20-21-22-23-25-27-29-31-33-35-42(45)51-40(39-50-52(46,47)49-37-36-43(3,4)5)38-48-41(44)34-32-30-28-26-24-17-15-13-11-9-7-2/h14,16,19-20,22-23,27,29,40H,6-13,15,17-18,21,24-26,28,30-39H2,1-5H3/b16-14-,20-19-,23-22-,29-27-/t40-/m1/s1			0	1.59055e+07	1.32711e+07	1.26453e+07	1.26231e+07	1.20416e+07	1.22207e+07	0.834372	0.998243	1.01487	0.949163
315	1	144.081	7.6	8.2	10	C1H9N	6-Methylquinoline	InChI=1S/C10H9N/c1-8-4-5-10-9(7-8)3-2-6-11-10/h2-7H,1H3	N.epsilon.-Methyl-L-lysine		1	1.59104e+07	1.02767e+07	1.02382e+07	1.06635e+07	9.32826e+06	1.08217e+07	0.645911	1.04154	1.1601	0.949184
1693	1	706.537	1.24	1.46	38	C38H76NO8P	PC(14:/16:)	InChI=1S/C38H76NO8P/c1-6-8-10-12-14-16-18-19-21-23-25-27-29-31-38(41)47-36(35-46-48(42,43)45-33-32-39(3,4)5)34-44-37(40)30-28-26-24-22-20-17-15-13-11-9-7-2/h36H,6-35H2,1-5H3/t36-/m1/s1			0	4.84713e+08	4.67444e+08	4.47135e+08	4.52734e+08	5.16968e+08	4.50118e+08	0.964373	1.01252	0.870688	0.949194
1501	1	799.645	1.22	1.38				0			0	5.8316e+06	5.89628e+06	5.6378e+06	6.49033e+06	7.35082e+06	5.08054e+06	1.01109	1.15122	0.691153	0.951154
2609	1	288.29	1.16	1.46				0			0	8.29542e+07	6.61643e+07	6.85732e+07	4.4982e+07	4.37555e+07	6.12856e+07	0.797601	0.65597	1.40064	0.951403
2726	1	249.124	2.52	2.74	13	C13H16N2O3	6-Hydroxymelatonin	InChI=1S/C13H16N2O3/c1-8(16)14-4-3-9-7-15-11-6-12(17)13(18-2)5-10(9)11/h5-7,15,17H,3-4H2,1-2H3,(H,14,16)			0	4.14237e+06	4.05642e+06	5.21486e+06	3.68992e+06	4.55483e+06	5.32087e+06	0.979253	0.707578	1.16818	0.951671
1344	-1	95.9617	11.9	12.3		H2O4P	Dihydrogen phosphate	InChI=1S/H3O4P/c1-5(2,3)4/h(H3,1,2,3,4)/p-1			0	1.73599e+07	1.42499e+07	1.4933e+07	1.40444e+07	1.3644e+07	1.49281e+07	0.820847	0.940492	1.09412	0.951819
3422	1	71.0611	11.71	12.1	3	C3H6N2	Beta-Aminopropionitrile	InChI=1S/C3H6N2/c4-2-1-3-5/h1-2,4H2	0		1	4.95156e+06	6.49142e+06	7.80396e+06	6.28025e+06	9.17945e+06	6.81182e+06	1.31099	0.804751	0.742073	0.952603
2487	1	333.3	1.09	1.26				0			0	3.27549e+06	2.49733e+06	2.51624e+06	2.97886e+06	3.18004e+06	2.89893e+06	0.76243	1.18385	0.911602	0.952629
2800	1	235.13	2.57	6.11				0			0	1.62563e+09	1.57884e+09	1.68006e+09	1.63659e+09	1.97007e+09	1.79854e+09	0.971222	0.974129	0.912935	0.952762
2719	1	250.132	3.32	5.75	13	C16H15N3	Epinastine/Melatonin radical	InChI=1S/C16H15N3/c17-16-18-10-15-13-7-3-1-5-11(13)9-12-6-2-4-8-14(12)19(15)16/h1-8,15H,9-10H2,(H2,17,18)			0	1.66788e+08	1.58473e+08	1.69966e+08	1.75527e+08	2.08709e+08	1.83011e+08	0.950146	1.03272	0.876872	0.953246
2492	1	332.331	4.09	4.95				0			0	4.30596e+07	2.2926e+07	3.04069e+07	2.45657e+07	2.24763e+07	3.4154e+07	0.532425	0.807898	1.51956	0.953294
2376	1	375.199	10.79	11.15	18	C18H3O8	6-Epi-7-isocucurbic acid glucoside	InChI=1S/C18H30O8/c1-2-3-4-5-11-10(8-14(20)21)6-7-12(11)25-18-17(24)16(23)15(22)13(9-19)26-18/h3-4,10-13,15-19,22-24H,2,5-9H2,1H3,(H,20,21)/b4-3+	Ser Arg Leu/Leu-Ser-Arg/Leu Arg Ser		1	1.37757e+07	1.13396e+07	1.02022e+07	9.24379e+06	9.95158e+06	1.12609e+07	0.823163	0.906061	1.13157	0.953599
2397	1	365.305	0.85	1.11	23	C23H4O3	2-Arachidonyl Glycerol ether	InChI=1S/C23H40O3/c1-2-3-4-5-6-7-8-9-10-11-12-13-14-15-16-17-18-19-20-26-23(21-24)22-25/h6-7,9-10,12-13,15-16,23-25H,2-5,8,11,14,17-22H2,1H3/b7-6-,10-9-,13-12-,16-15-	16,16-dimethyl-PGA1		1	1.55407e+07	1.45047e+07	1.26636e+07	1.29026e+07	1.75411e+07	1.59571e+07	0.933335	1.01888	0.909699	0.953971
2338	1	388.342	1.05	1.23				0			0	1.33033e+07	9.75804e+06	8.99196e+06	1.23439e+07	2.43199e+07	1.84005e+07	0.733503	1.37277	0.756601	0.954291
2694	1	259.169	1.12	1.31	17	C17H22O2	Linalyl benzoate	InChI=1S/C17H22O2/c1-5-17(4,13-9-10-14(2)3)19-16(18)15-11-7-6-8-12-15/h5-8,10-12H,1,9,13H2,2-4H3	0		1	1.51718e+07	1.59526e+07	1.78742e+07	2.09393e+07	2.96331e+07	1.90093e+07	1.05146	1.17148	0.641489	0.95481
2834	1	231.098	12.14	12.58	9	C9H14N2O5	Aspartyl-L-proline	InChI=1S/C9H14N2O5/c10-5(4-7(12)13)8(14)11-3-1-2-6(11)9(15)16/h5-6H,1-4,10H2,(H,12,13)(H,15,16)/t5-,6-/m0/s1	N-(tert-Butyl)benzenesulfonamide		1	2.0129e+07	2.31243e+07	1.53286e+07	1.35537e+07	2.06833e+07	1.72152e+07	1.1488	0.884208	0.832328	0.955114
21	-1	137.024	5.09	6.73	7	C7H6O3	4-Hydroxybenzoic acid	InChI=1S/C7H6O3/c8-6-3-1-5(2-4-6)7(9)10/h1-4,8H,(H,9,10)			0	6.85377e+06	5.54881e+06	6.45913e+06	6.39118e+06	5.61464e+06	5.9917e+06	0.8096	0.989481	1.06716	0.955413
1736	1	687.452	1.16	1.29				0			0	3.41101e+06	4.26795e+06	3.09904e+06	3.34451e+06	3.44788e+06	1.84906e+06	1.25123	1.07921	0.53629	0.955575
1255	-1	139.975	16.49	17.29	1	CH4NO5P	Carbamoyl phosphate	InChI=1S/CH4NO5P/c2-1(3)7-8(4,5)6/h(H2,2,3)(H2,4,5,6)			0	5.15864e+07	4.70506e+07	4.82125e+07	4.68949e+07	5.49309e+07	5.39718e+07	0.912074	0.972671	0.98254	0.955762
2542	1	311.185	0.99	1.21	17	C17H26O5	3-Hydroxy-6,8-dimethoxy-7(11)-eremophilen-12,8-olide	InChI=1S/C17H26O5/c1-9-13-14(20-4)16(3)10(2)12(18)7-6-11(16)8-17(13,21-5)22-15(9)19/h10-12,14,18H,6-8H2,1-5H3			0	3.13901e+07	2.77845e+07	3.46413e+07	4.77995e+07	5.71598e+07	3.44693e+07	0.885137	1.37984	0.603033	0.956004
183	1	118.087	6.4	7.1	5	C5H11NO2	Betaine	InChI=1S/C5H11NO2/c1-6(2,3)4-5(7)8/h4H2,1-3H3	0	glyb	1	1.23027e+09	1.11169e+09	1.17321e+09	1171869577	1.17746e+09	1138836435	0.903615	0.998862	0.967194	0.956557
1512	1	792.574	0.86	1.12	42	C42H82NO1P	PS(18:/18:)	InChI=1S/C42H82NO10P/c1-3-5-7-9-11-13-15-17-19-21-23-25-27-29-31-33-40(44)50-35-38(36-51-54(48,49)52-37-39(43)42(46)47)53-41(45)34-32-30-28-26-24-22-20-18-16-14-12-10-8-6-4-2/h38-39H,3-37,43H2,1-2H3,(H,46,47)(H,48,49)/t38-,39+/m1/s1	0		1	2.60277e+07	2.33799e+07	2.16658e+07	2.42624e+07	2.77643e+07	2.36775e+07	0.898269	1.11985	0.852804	0.956974
3175	1	145.086	1.13	1.29	7	C7H12O3	4-Hydroxycyclohexylcarboxylic acid	InChI=1S/C7H12O3/c8-6-3-1-5(2-4-6)7(9)10/h5-6,8H,1-4H2,(H,9,10)	0		1	3.81254e+06	3.32021e+06	2.84555e+06	3.07618e+06	3.35233e+06	3.08719e+06	0.870865	1.08105	0.92091	0.957607
47	1	190.071	10.8	11.7	7	C7H11NO5	Glutarylglycine/1-Isothiocyanato-6-(methylthio)hexane	InChI=1S/C7H11NO5/c9-5(8-4-7(12)13)2-1-3-6(10)11/h1-4H2,(H,8,9)(H,10,11)(H,12,13)	N-Acetyl-L-glutamic acid	acglu	1	1.08138e+07	8.55972e+06	8.7371e+06	8.87301e+06	7.70551e+06	8.21583e+06	0.791558	1.01556	1.06623	0.957781
2685	1	263.091	1.14	1.28	14	C14H14O5	(S)-Rutaretin	InChI=1S/C14H14O5/c1-14(2,17)9-6-8-5-7-3-4-10(15)19-12(7)11(16)13(8)18-9/h3-5,9,16-17H,6H2,1-2H3			0	3.56127e+06	4.29327e+06	3.57834e+06	3.04572e+06	3.3566e+06	2.74788e+06	1.20554	0.851155	0.818649	0.95845
2764	1	243.158	15.17	15.88	13	C13H22O4	2-Carboxy-4-dodecanolide	InChI=1S/C13H22O4/c1-2-3-4-5-6-7-8-10-9-11(12(14)15)13(16)17-10/h10-11H,2-9H2,1H3,(H,14,15)	0		1	8.41362e+07	7.24439e+07	6.97033e+07	6.65069e+07	7.12359e+07	75593195	0.861031	0.954143	1.06117	0.958781
1469	1	814.555	0.86	1.23	44	C44H8NO1P	PS(18:/2:3(8Z,11Z,14Z))	InChI=1S/C44H80NO10P/c1-3-5-7-9-11-13-15-17-19-20-22-24-26-28-30-32-34-36-43(47)55-40(38-53-56(50,51)54-39-41(45)44(48)49)37-52-42(46)35-33-31-29-27-25-23-21-18-16-14-12-10-8-6-4-2/h11,13,17,19,22,24,40-41H,3-10,12,14-16,18,20-21,23,25-39,45H2,1-2H3,(H,48,49)(H,50,51)/b13-11-,19-17-,24-22-/t40-,41+/m1/s1			0	1.11354e+07	9.8559e+06	9.31123e+06	8.4896e+06	1.03172e+07	1.11481e+07	0.885096	0.911759	1.08054	0.959131
1655	1	720.593	1.24	1.47				0			0	1.18303e+08	1.15718e+08	1.20397e+08	1.12221e+08	1.26364e+08	1.22282e+08	0.97815	0.932091	0.967697	0.959313
729	-1	342.044	15.79	16.27				0			0	4.63669e+07	4.35523e+07	4.43822e+07	4.2938e+07	4.67966e+07	4.54587e+07	0.939297	0.967461	0.971411	0.95939
2280	1	413.253	1.16	1.29	18	C18H39NO7P	LysoPC(1:)	InChI=1S/C18H38NO7P/c1-5-6-7-8-9-10-11-12-18(21)24-15-17(20)16-26-27(22,23)25-14-13-19(2,3)4/h17,20H,5-16H2,1-4H3/p+1/t17-/m1/s1			0	3.89862e+06	3.6568e+06	7.11778e+06	8.4743e+06	6.48977e+06	4.86496e+06	0.937972	1.19058	0.749636	0.959396
528	-1	601.01	14.93	15.35				0			0	1.71006e+07	1.45435e+07	1.28769e+07	1.29807e+07	1.44823e+07	1.47977e+07	0.850465	1.00806	1.02178	0.960103
1269	-1	134.895	12.61	13.78				0			0	4.63745e+07	3.63466e+07	3.97573e+07	4.08076e+07	3.67103e+07	3.92962e+07	0.783762	1.02642	1.07044	0.960206
2441	1	346.165	1.1	1.28				0			0	5.58656e+06	5.0332e+06	5.32039e+06	4.33522e+06	3.36821e+06	3.92707e+06	0.900947	0.814832	1.16592	0.960568
881	-1	272.089	11.35	11.8	15	C15H15NO4	L-Thyronine	InChI=1S/C15H15NO4/c16-14(15(18)19)9-10-1-5-12(6-2-10)20-13-7-3-11(17)4-8-13/h1-8,14,17H,9,16H2,(H,18,19)/t14-/m0/s1	0		1	1.56192e+07	1.38314e+07	1.10661e+07	9.90719e+06	1.00662e+07	1.10985e+07	0.885536	0.895273	1.10255	0.961118
1252	-1	141.017	9.3	10.31	6	C6H6O4	trans-trans-Muconic acid	InChI=1S/C6H6O4/c7-5(8)3-1-2-4-6(9)10/h1-4H,(H,7,8)(H,9,10)/b3-1+,4-2+	0		1	5.67531e+07	6.5182e+07	6.98543e+07	6.11536e+07	7.73448e+07	6.65271e+07	1.14852	0.875444	0.860138	0.961367
2878	1	220.613	3.56	5.49				0			0	2.62402e+07	2.51494e+07	2.67487e+07	2.76818e+07	3.28432e+07	2.92669e+07	0.958433	1.03488	0.89111	0.961476
2004	1	529.334	1.08	1.25				0			0	3.18628e+06	3.1037e+06	5.28988e+06	2.17202e+06	1.98372e+06	2.97527e+06	0.974084	0.4106	1.49984	0.961508
204	1	137.046	5.2	5.8	5	C5H4N4O	Hypoxanthine/Erythronic acid/1-Pentanesulfenothioic acid	InChI=1S/C5H4N4O/c10-5-3-4(7-1-6-3)8-2-9-5/h1-2H,(H2,6,7,8,9,10)	Massbank:KNA00472 Hypoxanthine|Purine-6-ol/HYPOXANTHINE/Hypoxanthine/Spectral Match to Hypoxanthine from NIST14	hxan	1	4.48036e+09	3.85685e+09	2.94894e+09	3.04174e+09	2.57317e+09	2.55538e+09	0.860834	1.03147	0.993086	0.961797
864	-1	279.161	0.86	1.13	16	C16H24O4	Prehumulinic acid	InChI=1S/C16H24O4/c1-9(2)5-7-11-14(18)13(16(20)15(11)19)12(17)8-6-10(3)4/h5,10-11,15,19-20H,6-8H2,1-4H3	0		1	3.03935e+07	2.40359e+07	3.54902e+07	3.33143e+07	2.72639e+07	3.15256e+07	0.790824	0.938692	1.15632	0.961944
2776	1	241.618	3.15	5.67				0			0	3.57102e+08	3.4725e+08	3.53985e+08	3.53374e+08	4.19191e+08	3.83927e+08	0.972411	0.998275	0.915875	0.962187
1850	1	608.391	2.46	2.65				0			0	2.13283e+06	1.84179e+06	1.79703e+06	1.80431e+06	2.07281e+06	2.11361e+06	0.863542	1.00405	1.01968	0.962426
300	-1	89.0244	1.2	5	3	C3H6O3	L-Lactic acid	InChI=1S/C3H6O3/c1-2(4)3(5)6/h2,4H,1H3,(H,5,6)/t2-/m0/s1	0		1	5.31415e+09	5.0729e+09	4.90252e+09	3.22487e+09	3.26674e+09	4.16656e+09	0.954602	0.657799	1.27545	0.962617
2775	1	242.12	3.14	5.69	12	C12H19NO2S	2-(4-Methyl-5-thiazolyl)ethyl hexanoate	InChI=1S/C12H19NO2S/c1-3-4-5-6-12(14)15-8-7-11-10(2)13-9-16-11/h9H,3-8H2,1-2H3			0	1.31069e+08	1.29617e+08	1.30517e+08	1.27168e+08	1.50492e+08	1.39159e+08	0.988924	0.974344	0.924692	0.962653
84	1	155.043	10.65	11.23				0	0	asn-L	1	6.99049e+06	7.88464e+06	6.21403e+06	5.52651e+06	6.67352e+06	5.81113e+06	1.12791	0.88936	0.870775	0.962682
432	-1	768.551	1.13	1.29	43	C43H8NO8P	PC(15:/2:3(5Z,8Z,11Z))	InChI=1S/C43H80NO8P/c1-6-8-10-12-14-16-18-20-21-22-23-24-26-28-30-32-34-36-43(46)52-41(40-51-53(47,48)50-38-37-44(3,4)5)39-49-42(45)35-33-31-29-27-25-19-17-15-13-11-9-7-2/h20-21,23-24,28,30,41H,6-19,22,25-27,29,31-40H2,1-5H3/b21-20-,24-23-,30-28-/t41-/m1/s1	0		1	1.89031e+06	2.2956e+06	2.69908e+06	2.37887e+06	3.45041e+06	2.7398e+06	1.21441	0.881363	0.794051	0.963274
2136	1	482.229	2.95	5.71				0			0	9.02426e+07	8.43419e+07	8.72333e+07	8.76058e+07	1.0616e+08	1.00983e+08	0.934613	1.00427	0.951234	0.963372
1748	1	678.508	1.28	1.46	36	C36H72NO8P	PC(14:/14:)	InChI=1S/C36H72NO8P/c1-6-8-10-12-14-16-18-20-22-24-26-28-35(38)42-32-34(33-44-46(40,41)43-31-30-37(3,4)5)45-36(39)29-27-25-23-21-19-17-15-13-11-9-7-2/h34H,6-33H2,1-5H3/t34-/m1/s1			0	5.27214e+07	4.6694e+07	4.31324e+07	4.76656e+07	5.52078e+07	4.96619e+07	0.885675	1.1051	0.899544	0.963439
2603	1	291.082	13.57	13.93				0			0	1.76014e+07	1.60141e+07	1.51443e+07	1.52657e+07	1.74534e+07	1.69829e+07	0.909819	1.00802	0.973042	0.963626
2046	1	516.296	1.07	1.26	26	C26H45NO7S	Taurocholic acid/Candoxatril	InChI=1S/C26H45NO7S/c1-15(4-7-23(31)27-10-11-35(32,33)34)18-5-6-19-24-20(14-22(30)26(18,19)3)25(2)9-8-17(28)12-16(25)13-21(24)29/h15-22,24,28-30H,4-14H2,1-3H3,(H,27,31)(H,32,33,34)/t15?,16-,17+,18?,19?,20?,21+,22-,24?,25?,26?/m0/s1			0	2.57981e+07	2.15544e+07	1.64553e+07	2.1206e+07	3.23852e+07	2.48947e+07	0.835504	1.28871	0.768706	0.964306
566	-1	536.505	1.07	1.33	34	C34H67NO3	N-Palmitoylsphingosine	InChI=1S/C34H67NO3/c1-3-5-7-9-11-13-15-17-19-21-23-25-27-29-33(37)32(31-36)35-34(38)30-28-26-24-22-20-18-16-14-12-10-8-6-4-2/h27,29,32-33,36-37H,3-26,28,30-31H2,1-2H3,(H,35,38)/b29-27+	0		1	1.57005e+07	9.5432e+06	1.14211e+07	1.78423e+07	1.87851e+07	1.36241e+07	0.607827	1.56222	0.725258	0.965102
2426	1	353.222	1.13	1.34	22	C22H28N2O2	Anileridine	InChI=1S/C22H28N2O2/c1-2-26-21(25)22(19-6-4-3-5-7-19)13-16-24(17-14-22)15-12-18-8-10-20(23)11-9-18/h3-11H,2,12-17,23H2,1H3			0	4.1257e+06	4.09885e+06	3.27282e+06	3.35607e+06	4.11477e+06	3.60691e+06	0.993493	1.02544	0.876576	0.965168
1510	1	793.578	0.86	1.1				0			0	1.07534e+07	1.06324e+07	1.00872e+07	1.03132e+07	1.2503e+07	1.1087e+07	0.988745	1.02241	0.886746	0.965966
1603	1	748.526	1.11	1.28	43	C43H74NO7P	PE(O-16:1(1Z)/22:6(4Z,7Z,1Z,13Z,16Z,19Z))	InChI=1S/C43H74NO7P/c1-3-5-7-9-11-13-15-17-19-20-21-22-23-24-26-28-30-32-34-36-43(45)51-42(41-50-52(46,47)49-39-37-44)40-48-38-35-33-31-29-27-25-18-16-14-12-10-8-6-4-2/h5,7,11,13,17,19,21-22,24,26,30,32,35,38,42H,3-4,6,8-10,12,14-16,18,20,23,25,27-29,31,33-34,36-37,39-41,44H2,1-2H3,(H,46,47)/b7-5-,13-11-,19-17-,22-21-,26-24-,32-30-,38-35-/t42-/m1/s1			0	1.82922e+07	1.82625e+07	1.89441e+07	2.13781e+07	2.07084e+07	1.59776e+07	0.998377	1.12848	0.77155	0.966136
2022	1	524.335	2.38	2.57				0			0	4.38206e+06	4.29345e+06	4.38344e+06	4.4461e+06	4.78855e+06	4.33397e+06	0.979779	1.0143	0.905069	0.966381
2519	1	320.222	1	1.15	19	C19H29NO3	Homocapsaicin	InChI=1S/C19H29NO3/c1-15(2)9-7-5-4-6-8-10-19(22)20-14-16-11-12-17(21)18(13-16)23-3/h7,9,11-13,15,21H,4-6,8,10,14H2,1-3H3,(H,20,22)/b9-7+			0	3.62385e+06	3.25323e+06	4.59681e+06	5.05422e+06	3.96654e+06	3.57912e+06	0.897728	1.09951	0.902327	0.96652
734	-1	339.181	1.11	2.3	19	C19H24N4O2	Pentamidine/Methantheline	InChI=1S/C19H24N4O2/c20-18(21)14-4-8-16(9-5-14)24-12-2-1-3-13-25-17-10-6-15(7-11-17)19(22)23/h4-11H,1-3,12-13H2,(H3,20,21)(H3,22,23)			0	2.93132e+07	2.44173e+07	2.5997e+07	3.94856e+07	6.47246e+07	3.55048e+07	0.832978	1.51885	0.548551	0.966793
2427	1	353.196	1.07	1.28	19	C22H26NO3	Clidinium/[4]-Gingerdiol 3,5-diacetate	InChI=1S/C22H26NO3/c1-23-14-12-17(13-15-23)20(16-23)26-21(24)22(25,18-8-4-2-5-9-18)19-10-6-3-7-11-19/h2-11,17,20,25H,12-16H2,1H3/q+1/t17-,20?,23+			0	1.35396e+07	1.1524e+07	1.00324e+07	1.27146e+07	1.57612e+07	1.23319e+07	0.851131	1.26735	0.782424	0.966969
3212	1	138.043	5.25	5.76	6	C6H5N2O2	Trans-urocanate	InChI=1S/C6H6N2O2/c9-6(10)2-1-5-3-7-4-8-5/h1-4H,(H,7,8)(H,9,10)/p-1/b2-1+	0		1	6.34014e+07	5.4652e+07	4.06047e+07	4.28416e+07	3.57182e+07	3.51544e+07	0.862	1.05509	0.984216	0.967102
2284	1	411.238	1.15	1.29				0			0	1.67942e+06	1.96908e+06	2.10262e+06	2.68038e+06	4.6903e+06	2.13589e+06	1.17247	1.27478	0.455384	0.967547
1266	-1	135.045	1.15	3.87	8	C8H8O2	Phenylacetic acid	InChI=1S/C8H8O2/c9-8(10)6-7-4-2-1-3-5-7/h1-5H,6H2,(H,9,10)			0	1.52761e+07	1.13311e+07	1.30253e+07	1.35996e+07	1.34091e+07	1.49767e+07	0.741751	1.04409	1.1169	0.967579
596	-1	485.069	1.03	1.19				0			0	2.08634e+07	2.36081e+07	6.81773e+07	5.01714e+07	5.10401e+07	5.28674e+07	1.13155	0.735895	1.0358	0.96775
3164	1	146.98	1.37	1.74				0			0	1.90325e+07	1.54128e+07	2.32151e+07	1.59974e+07	1.03329e+07	1.45202e+07	0.809817	0.689098	1.40524	0.968053
1385	1	986.597	1.08	1.21				0			0	6.74931e+06	5.2201e+06	3.32983e+06	4.58151e+06	5.82019e+06	4.39334e+06	0.773428	1.3759	0.754845	0.968057
1051	-1	211.99	5.06	5.38				0			0	3.48866e+06	3.44232e+06	3.31246e+06	2.94946e+06	2.89069e+06	2.97156e+06	0.986719	0.890414	1.02797	0.968368
1878	1	587.366	1.13	1.27				0			0	7.11256e+06	6.94059e+06	1.41319e+07	3.96247e+06	4.3963e+06	7.25165e+06	0.975823	0.280392	1.64949	0.968568
246	-1	164.072	5.55	7.19	9	C9H11NO2	L-Phenylalanine	InChI=1S/C9H11NO2/c10-8(9(11)12)6-7-4-2-1-3-5-7/h1-5,8H,6,10H2,(H,11,12)/t8-/m0/s1	MoNA:2300552 (S)-alpha-Aminobenzenepropanoate/L-PHENYLALANINE/1-Pyrrolidinecarbodithioic acid, ammonium salt	phe-L	1	2.25945e+08	2.01565e+08	1.7777e+08	1.6773e+08	1.59469e+08	1.70703e+08	0.892096	0.943519	1.07045	0.968688
2495	1	331.045	11.66	12.12	10	C1H11N4O7P	Inosine 2',3'-cyclic phosphate/Malathion/Blighinone	InChI=1S/C10H11N4O7P/c15-1-4-6-7(21-22(17,18)20-6)10(19-4)14-3-13-5-8(14)11-2-12-9(5)16/h2-4,6-7,10,15H,1H2,(H,17,18)(H,11,12,16)/t4-,6-,7-,10-/m1/s1	MoNA:2563896 Gibberellic acid A4		1	1.3654e+09	1744375995	2.01085e+09	1793788270	2.72269e+09	2.00593e+09	1.27755	0.892057	0.736746	0.968786
2641	1	277.103	13.48	13.86	10	C1H16N2O7	Gamma Glutamylglutamic acid	InChI=1S/C10H16N2O7/c11-5(9(16)17)1-3-7(13)12-6(10(18)19)2-4-8(14)15/h5-6H,1-4,11H2,(H,12,13)(H,14,15)(H,16,17)(H,18,19)/t5-,6-/m0/s1	L-.gamma.-Glutamyl-L-glutamic Acid		1	1.64725e+07	1.37177e+07	1.53342e+07	1.68202e+07	1.90602e+07	1.86161e+07	0.832765	1.09691	0.976701	0.968791
435	-1	766.53	1.11	2.58				0			0	2.94326e+07	2.6628e+07	2.74803e+07	2.89485e+07	2.92457e+07	2.77904e+07	0.904711	1.05343	0.950239	0.969459
1129	-1	187.097	2.33	2.74	9	C9H16O4	Azelaic acid	InChI=1S/C9H16O4/c10-8(11)6-4-2-1-3-5-7-9(12)13/h1-7H2,(H,10,11)(H,12,13)	0		1	6.48381e+06	5.65698e+06	6.94197e+06	6.63817e+06	6.0858e+06	6.57687e+06	0.872478	0.956236	1.08069	0.969801
2753	1	244.264	4.03	4.56				0			0	2.02563e+07	1.577e+07	1.44751e+07	1.42591e+07	1.41783e+07	1.62459e+07	0.778521	0.98508	1.14583	0.969811
2075	1	504.265	1.05	1.25				0			0	8.50591e+06	8.77849e+06	6.41335e+06	6.43986e+06	8.16081e+06	7.13045e+06	1.03205	1.00413	0.873743	0.969974
1658	1	719.58	1.25	1.44				0			0	1.01227e+08	1.02077e+08	7.32742e+07	7.73087e+07	1.01287e+08	8.57677e+07	1.0084	1.05506	0.846779	0.970079
2577	1	300.091	2.59	2.85	10	C1H13N5O6	8-Hydroxyguanosine/Chlordiazepoxide	InChI=1S/C10H13N5O6/c11-9-13-6-3(7(19)14-9)12-10(20)15(6)8-5(18)4(17)2(1-16)21-8/h2,4-5,8,16-18H,1H2,(H,12,20)(H3,11,13,14,19)/t2-,4-,5-,8-/m1/s1	0	hydroxiguanosine	1	1.76274e+07	1.41133e+07	2.03652e+07	1.66763e+07	1.55163e+07	2.0039e+07	0.800648	0.818863	1.29148	0.970331
1188	-1	168.991	15.22	15.39	3	C3H7O6P	D-Glyceraldehyde 3-phosphate	InChI=1S/C3H7O6P/c4-1-3(5)2-9-10(6,7)8/h1,3,5H,2H2,(H2,6,7,8)			0	677445	524375	893592	536799	871119	1.33963e+06	0.774048	0.60072	1.53783	0.970866
709	-1	353.049	2.36	2.85	15	C15H14O1	2-O-p-Coumaroylhydroxycitric acid	InChI=1S/C15H14O10/c16-9-4-1-8(2-5-9)3-6-11(19)25-12(13(20)21)15(24,14(22)23)7-10(17)18/h1-6,12,16,24H,7H2,(H,17,18)(H,20,21)(H,22,23)/b6-3+	0		1	5.90805e+07	5.34413e+07	4.41056e+07	4.57022e+07	5.2779e+07	5.13105e+07	0.90455	1.0362	0.972176	0.970976
1316	-1	110.985	11.35	11.89	1	CH5O4P	Methylphosphate	InChI=1S/CH5O4P/c1-5-6(2,3)4/h1H3,(H2,2,3,4)	0		1	3.42778e+08	2.41375e+08	2.78665e+08	3.24058e+08	2.73082e+08	2.85654e+08	0.704173	1.1629	1.04604	0.971035
1834	1	617.823	14.82	15.41				0			0	2.21855e+07	2.32812e+07	3.11056e+07	2.61666e+07	2.92502e+07	2.99434e+07	1.04939	0.841217	1.0237	0.971435
1839	1	615.154	12.42	12.78	20	C2H31N4O16P	Cytidine monophosphate N-acetylneuraminic acid	InChI=1S/C20H31N4O16P/c1-7(26)22-12-8(27)4-20(18(32)33,39-16(12)13(29)9(28)5-25)40-41(35,36)37-6-10-14(30)15(31)17(38-10)24-3-2-11(21)23-19(24)34/h2-3,8-10,12-17,25,27-31H,4-6H2,1H3,(H,22,26)(H,32,33)(H,35,36)(H2,21,23,34)/t8-,9+,10+,12+,13+,14+,15+,16+,17+,20+/m0/s1	0	cmpacna	1	1.36436e+07	1.39821e+07	1.08363e+07	1.0533e+07	1.24867e+07	1.14839e+07	1.02481	0.972006	0.919686	0.972167
1833	1	617.948	14.8	15.43				0			0	3.23869e+07	3.15472e+07	4.05639e+07	3.68931e+07	3.95371e+07	4.09114e+07	0.974073	0.909506	1.03476	0.972779
1151	-1	180.066	1.13	1.35	9	C9H11NO3	L-Tyrosine	InChI=1S/C9H11NO3/c10-8(9(12)13)5-6-1-3-7(11)4-2-6/h1-4,8,11H,5,10H2,(H,12,13)/t8-/m0/s1			0	4.84534e+06	3.42659e+06	4.23981e+06	4.06708e+06	4.12093e+06	5.16124e+06	0.707193	0.95926	1.25244	0.972966
2774	1	242.134	2.56	6.19				0			0	5.42277e+08	5.25743e+08	5.50246e+08	5.37741e+08	6.25088e+08	6.07659e+08	0.969509	0.977272	0.972118	0.972966
2389	1	369.352	0.88	1.3				0			0	1.84436e+07	1.867e+07	1.84411e+07	2.06711e+07	2.21442e+07	1.7436e+07	1.01228	1.12093	0.787383	0.973529
3328	1	112.051	13.51	14.15	4	C4H5N3O	Cytosine	InChI=1S/C4H5N3O/c5-3-1-2-6-4(8)7-3/h1-2H,(H3,5,6,7,8)	0		1	3.94681e+07	4.01958e+07	3.71378e+07	3.41474e+07	4.31383e+07	4.24063e+07	1.01844	0.919479	0.98303	0.973649
665	-1	390.9	12.41	12.92				0			0	5.46781e+07	8.93224e+07	9.16553e+07	6.21352e+07	1.29291e+08	7.88247e+07	1.6336	0.677922	0.609669	0.973732
2247	1	431.147	2.68	6.03				0			0	4.60446e+07	4.74818e+07	4.75386e+07	4.90719e+07	5.8626e+07	5.03405e+07	1.03121	1.03225	0.858672	0.974046
1588	1	757.556	1.23	1.42				0			0	4.241e+07	3.84221e+07	3.07482e+07	3.39327e+07	3.99059e+07	3.64382e+07	0.905969	1.10357	0.913102	0.974212
3392	1	86.097	6.73	7.88	5	C5H11N	Piperidine	InChI=1S/C5H11N/c1-2-4-6-5-3-1/h6H,1-5H2	0		1	1.82777e+08	1.41727e+08	1.48759e+08	1.54565e+08	1.32601e+08	1.46956e+08	0.775411	1.03903	1.10826	0.974235
1565	1	765.525	1.13	1.26				0			0	2.35799e+06	2.51185e+06	1.74442e+06	2.38704e+06	2.87876e+06	1.40976e+06	1.06525	1.36838	0.489712	0.974447
2465	1	341.196	1.13	1.3	19	C19H24N4O2	Pentamidine/Methantheline	InChI=1S/C19H24N4O2/c20-18(21)14-4-8-16(9-5-14)24-12-2-1-3-13-25-17-10-6-15(7-11-17)19(22)23/h4-11H,1-3,12-13H2,(H3,20,21)(H3,22,23)	0		1	3.49201e+07	3.45714e+07	3.30259e+07	5.21094e+07	1.09511e+08	39138079	0.990017	1.57783	0.35739	0.97508
610	-1	465.832	16.63	17.08				0			0	1.27148e+07	2.93194e+07	2.67455e+07	6.18697e+06	3.92463e+07	1.52766e+07	2.30593	0.231328	0.38925	0.975504
1729	1	691.548	1.26	1.43				0			0	1.42473e+07	1.21116e+07	1.08275e+07	1.1866e+07	1.40271e+07	1.37537e+07	0.850101	1.09591	0.98051	0.975506
1826	1	622.408	2.47	2.68				0			0	2.8019e+06	1.94422e+06	2.43448e+06	3.13457e+06	2.70984e+06	2.56131e+06	0.693893	1.28758	0.945187	0.975552
2315	1	395.161	3.27	5.94	21	C21H27ClO5	Loteprednol	InChI=1S/C21H27ClO5/c1-19-7-5-13(23)9-12(19)3-4-14-15-6-8-21(26,18(25)27-11-22)20(15,2)10-16(24)17(14)19/h5,7,9,14-17,24,26H,3-4,6,8,10-11H2,1-2H3/t14-,15-,16-,17+,19-,20-,21-/m0/s1			0	1.30615e+08	1.30422e+08	1.32189e+08	1.33573e+08	1.62489e+08	1.49166e+08	0.998527	1.01047	0.918006	0.975668
2471	1	339.289	0.85	1.2				0			0	6.37378e+07	5.91617e+07	4.55753e+07	4.9446e+07	5.69721e+07	5.20881e+07	0.928204	1.08493	0.914274	0.975802
842	-1	286.068	4.97	5.44	9	C9H14N5O4P	Tenofovir/Citrusinine II	InChI=1S/C9H14N5O4P/c1-6(18-5-19(15,16)17)2-14-4-13-7-8(10)11-3-12-9(7)14/h3-4,6H,2,5H2,1H3,(H2,10,11,12)(H2,15,16,17)/t6-/m1/s1	0		1	1.82496e+07	1.61405e+07	1.20234e+07	1.49845e+07	1.52774e+07	1.21873e+07	0.884434	1.24628	0.797737	0.976151
3325	1	113.035	5	5.44	4	C4H4N2O2	Uracil	InChI=1S/C4H4N2O2/c7-3-1-2-5-4(8)6-3/h1-2H,(H2,5,6,7,8)	0		1	9.95496e+06	9.18482e+06	8.02051e+06	1.02915e+07	1.03979e+07	7.52125e+06	0.922637	1.28315	0.723347	0.976378
1637	1	730.537	1.22	1.45	40	C4H76NO8P	PC(14:/18:2(9Z,12Z))	InChI=1S/C40H76NO8P/c1-6-8-10-12-14-16-18-19-20-21-23-25-27-29-31-33-40(43)49-38(37-48-50(44,45)47-35-34-41(3,4)5)36-46-39(42)32-30-28-26-24-22-17-15-13-11-9-7-2/h14,16,19-20,38H,6-13,15,17-18,21-37H2,1-5H3/b16-14-,20-19-/t38-/m1/s1			0	2.33617e+08	2.19037e+08	1.85418e+08	1.99694e+08	2.36304e+08	2.16126e+08	0.937593	1.07699	0.914608	0.976397
1695	1	706.451	1.05	1.19	39	C39H63NO1	beta1-Chaconine	InChI=1S/C39H63NO10/c1-18-6-9-26-19(2)29-27(40(26)16-18)15-25-23-8-7-21-14-22(10-12-38(21,4)24(23)11-13-39(25,29)5)48-37-35(33(45)31(43)28(17-41)49-37)50-36-34(46)32(44)30(42)20(3)47-36/h7,18-20,22-37,41-46H,6,8-17H2,1-5H3			0	2.83095e+06	2.55713e+06	3.48115e+06	4.59079e+06	3.58793e+06	2.54709e+06	0.903276	1.31876	0.709906	0.977312
1338	-1	96.9697	7.63	9.06		H3O4P	Phosphoric acid	InChI=1S/H3O4P/c1-5(2,3)4/h(H3,1,2,3,4)			0	1.92289e+09	5153544870	4.23127e+09	586010372	6.02076e+09	685408106	2.6801	0.138495	0.113841	0.97748
1324	-1	105.019	13.18	14.03	3	C3H6O4	Glyceric acid	InChI=1S/C3H6O4/c4-1-2(5)3(6)7/h2,4-5H,1H2,(H,6,7)/t2-/m1/s1	0		1	1.4051e+07	1.45123e+07	1.59092e+07	2.09193e+07	2.4089e+07	1.40892e+07	1.03283	1.31491	0.584881	0.977542
2880	1	220.17	0.8	1.16				0			0	6.89173e+06	6.74067e+06	6.17124e+06	6.26626e+06	7.09217e+06	6.66122e+06	0.97808	1.0154	0.939236	0.977571
1347	-1	94.9806	2.73	4.54		H4O4Si	Silicic acid	InChI=1S/H4O4Si/c1-5(2,3)4/h1-4H			0	1.67477e+08	1.55977e+08	1.33312e+08	1.48203e+08	1.49643e+08	1.33407e+08	0.931337	1.1117	0.891506	0.978182
1135	-1	185.082	1.68	4	9	C9H14O4	5-(2-Methylpropyl)tetrahydro-2-oxo-3-furancarboxylic acid	InChI=1S/C9H14O4/c1-5(2)3-6-4-7(8(10)11)9(12)13-6/h5-7H,3-4H2,1-2H3,(H,10,11)			0	2.45301e+07	2.45504e+07	2.57519e+07	2.20306e+07	2.44995e+07	2.64345e+07	1.00083	0.855494	1.07898	0.978433
5	-1	103.04	2.61	3.14	4	C4H8O3	2-Hydroxybutyric acid	InChI=1S/C4H8O3/c1-2-3(5)4(6)7/h3,5H,2H2,1H3,(H,6,7)	0	2hb	1	1.41037e+07	1.44339e+07	1.86696e+07	1.68823e+07	1.81842e+07	1.83348e+07	1.02342	0.904269	1.00829	0.978658
1832	1	618.073	14.79	15.43				0			0	2.9996e+07	3.09002e+07	3.89892e+07	3.47831e+07	3.81227e+07	3.86904e+07	1.03014	0.892121	1.01489	0.979052
2254	1	428.264	1.15	1.28				0			0	881572	802249	795364	1.29229e+06	1.71185e+06	689190	0.910022	1.62478	0.402599	0.979134
1564	1	765.547	0.86	1.1				0			0	8.69912e+06	9.05406e+06	8.03418e+06	8.59389e+06	1.03834e+07	8.61121e+06	1.0408	1.06967	0.829327	0.979932
3159	1	148.06	13.41	13.85	5	C5H9NO4	L-Glutamic acid	InChI=1S/C5H9NO4/c6-3(5(9)10)1-2-4(7)8/h3H,1-2,6H2,(H,7,8)(H,9,10)/t3-/m0/s1	L-Glutamic acid/Spectral Match to L-Glutamic acid from NIST14		1	1.59089e+08	1.48863e+08	1.30124e+08	1.37935e+08	1.52317e+08	1.43822e+08	0.935719	1.06003	0.944232	0.979994
849	-1	283.264	0.88	1.15	18	C18H36O2	Stearic acid	InChI=1S/C18H36O2/c1-2-3-4-5-6-7-8-9-10-11-12-13-14-15-16-17-18(19)20/h2-17H2,1H3,(H,19,20)	0		1	1.2877e+09	1.82303e+09	1.61904e+09	1.3242e+09	1.90036e+09	1.34245e+09	1.41573	0.817889	0.70642	0.980011
3366	1	99.0921	3.1	5.54	5	C5H1N2	xi-4,5-Dihydro-2,4(5)-dimethyl-1H-imidazole	InChI=1S/C5H10N2/c1-4-3-6-5(2)7-4/h4H,3H2,1-2H3,(H,6,7)	0		1	6.82008e+07	7.01964e+07	7.34256e+07	7.45759e+07	8.57623e+07	7.68012e+07	1.02926	1.01567	0.895513	0.980147
2368	1	377.328	1.09	1.22				0			0	1.95467e+06	1.87935e+06	1.52113e+06	1.59465e+06	1.79166e+06	1.6688e+06	0.961466	1.04833	0.931427	0.980407
2538	1	311.258	0.86	1.06	19	C19H34O3	(R)-2-Hydroxysterculic acid	InChI=1S/C19H34O3/c1-2-3-4-5-6-9-12-16-15-17(16)13-10-7-8-11-14-18(20)19(21)22/h18,20H,2-15H2,1H3,(H,21,22)			0	5.12576e+06	4.90154e+06	4.59791e+06	4.61395e+06	5.64046e+06	5.54299e+06	0.956256	1.00349	0.982718	0.98082
1185	-1	169.018	2.42	2.63				0			0	3.78609e+06	5.858e+06	3.92173e+06	1.51062e+06	6.22261e+06	6.30786e+06	1.54724	0.385192	1.0137	0.982044
1621	1	738.528	0.88	1.13				0			0	1.48889e+07	1.47408e+07	1.26181e+07	1.40297e+07	1.72189e+07	1.45459e+07	0.990055	1.11186	0.844765	0.982228
672	-1	381.147	2.63	6.03				0			0	9.17426e+08	9.26511e+08	9.35814e+08	9.56862e+08	1.13689e+09	1.04142e+09	1.0099	1.02249	0.916023	0.982806
2325	1	392.228	1.06	1.23				0			0	2.76269e+07	2.67024e+07	2.13666e+07	2.65547e+07	2.79421e+07	2.07248e+07	0.966537	1.24282	0.741703	0.983685
2659	1	272.134	9.38	9.77				0			0	2.72412e+07	2.52916e+07	2.36464e+07	2.44395e+07	2.3562e+07	2.33328e+07	0.928434	1.03354	0.990273	0.984082
2084	1	500.24	3.18	5.57				0			0	1.46187e+08	1.45133e+08	1.4901e+08	1.50913e+08	1.76695e+08	1.67369e+08	0.992794	1.01278	0.947216	0.984262
274	-1	203.083	7.65	8.27	11	C11H12N2O2	L-Tryptophan	InChI=1S/C11H12N2O2/c12-9(11(14)15)5-7-6-13-10-4-2-1-3-8(7)10/h1-4,6,9,13H,5,12H2,(H,14,15)/t9-/m0/s1	DL-Tryptophan/L-Tryptophan/MoNA:2305486 L-(-)-Tryptophan/MoNA:2313053 L-(-)-Tryptophan		1	4.50876e+07	3.26778e+07	3.01426e+07	3.03531e+07	2.74715e+07	3.35803e+07	0.724763	1.00698	1.22237	0.984706
1567	1	764.602	1.26	1.39				0			0	2.25267e+06	2.59148e+06	3.40031e+06	4.04853e+06	4.06001e+06	2.4897e+06	1.15041	1.19063	0.613224	0.984755
2139	1	480.426	1.07	1.22				0			0	6.41242e+06	4.12678e+06	4.29614e+06	6.28345e+06	8.91435e+06	7.5648e+06	0.643559	1.46258	0.84861	0.984916
906	-1	255.233	0.86	1.26	16	C16H32O2	Palmitic acid	InChI=1S/C16H32O2/c1-2-3-4-5-6-7-8-9-10-11-12-13-14-15-16(17)18/h2-15H2,1H3,(H,17,18)	0		1	1.9525e+09	2.50218e+09	2.18979e+09	1.85862e+09	2.37159e+09	1.9579e+09	1.28152	0.848769	0.825564	0.985285
2890	1	219.077	7.65	8.1	11	C11H1N2O3	(S)-3-[(Cyanophenylmethyl)amino]-3-oxopropanoic acid	InChI=1S/C11H10N2O3/c12-7-9(8-4-2-1-3-5-8)13-10(14)6-11(15)16/h1-5,9H,6H2,(H,13,14)(H,15,16)	0		1	1.51266e+07	1.03315e+07	9.31623e+06	9.87468e+06	8.71693e+06	1.05745e+07	0.683003	1.05994	1.2131	0.985349
3225	1	136.062	2.56	2.87	4	C5H5N5	Adenine/(+)-threo-2-Amino-3,4-dihydroxybutanoic acid/4-(Hydroxymethyl)benzenediazonium(1+)	InChI=1S/C5H5N5/c6-4-3-5(9-1-7-3)10-2-8-4/h1-2H,(H3,6,7,8,9,10)	0		1	2.38067e+07	2.05472e+07	2.81885e+07	2.34546e+07	2.17212e+07	2.74256e+07	0.863085	0.832062	1.26262	0.985922
2313	1	395.245	1.15	1.3	22	C22H34O6	(3b,6b,8b,12a)-8,12-Epoxy-7(11)-eremophilene-6-angeloyloxy-8,12-dimethoxy-3-ol	InChI=1S/C22H34O6/c1-8-12(2)19(24)27-18-17-13(3)20(25-6)28-22(17,26-7)11-15-9-10-16(23)14(4)21(15,18)5/h8,14-16,18,20,23H,9-11H2,1-7H3/b12-8+			0	9.58938e+06	1.12882e+07	1.1859e+07	1.33989e+07	1.73557e+07	1.12968e+07	1.17716	1.12986	0.650895	0.985969
942	-1	240.06	1.07	1.29				0			0	3.96719e+06	3.7721e+06	6.57081e+06	5.40017e+06	4.08281e+06	4.84476e+06	0.950825	0.821842	1.18662	0.98643
3032	1	190.087	3.87	4.54	11	C11H11NO2	3-Indolepropionic acid	InChI=1S/C11H11NO2/c13-11(14)6-5-8-7-12-10-4-2-1-3-9(8)10/h1-4,7,12H,5-6H2,(H,13,14)			0	1.33597e+07	1.29658e+07	1.43232e+07	1.48884e+07	1.78674e+07	1.69875e+07	0.970514	1.03946	0.950751	0.986907
2702	1	255.107	9.41	9.73	9	C9H18O8	Galactosylglycerol/Dyphylline	InChI=1S/C9H18O8/c10-1-4(12)3-16-9-8(15)7(14)6(13)5(2-11)17-9/h4-15H,1-3H2/t4?,5-,6+,7+,8-,9-/m1/s1	0		1	2.11798e+07	1.88471e+07	1.68132e+07	1.86202e+07	1.86528e+07	1.80204e+07	0.889863	1.10747	0.966097	0.987811
1258	-1	138.971	13.11	13.51	3	C3H8S3	Methyl (methylthio)methyl disulfide	InChI=1S/C3H8S3/c1-4-3-6-5-2/h3H2,1-2H3	0		1	2.79786e+07	1.85639e+07	1.39187e+07	1.4802e+07	1.66048e+07	2.05693e+07	0.663504	1.06346	1.23876	0.988575
1787	1	650.44	2.46	2.67				0			0	6.12233e+06	6.25427e+06	6.53812e+06	7.17584e+06	6.69508e+06	5.68334e+06	1.02155	1.09754	0.848882	0.989324
2905	1	217.078	1.33	1.46				0			0	1.49363e+06	1.29845e+06	2.79441e+06	2.77963e+06	2.41273e+06	2.66574e+06	0.869325	0.994714	1.10487	0.989635
2088	1	499.27	1.07	1.26				0			0	7.63402e+06	6.05512e+06	4.33999e+06	6.07122e+06	9.11277e+06	7.08013e+06	0.793176	1.3989	0.776946	0.989674
1191	-1	167.108	2.43	2.58	10	C1H16O2	trans-4,5-epoxy-2(E)-decenal	InChI=1S/C10H16O2/c1-2-3-4-6-9-10(12-9)7-5-8-11/h5,7-10H,2-4,6H2,1H3/b7-5+	0		1	1.97094e+06	2.22597e+06	4.01343e+06	4.42955e+06	4.28433e+06	3.15371e+06	1.12939	1.10368	0.736103	0.989726
70	1	90.0555	10	10.5	3	C3H7NO2	Beta-Alanine	InChI=1S/C3H7NO2/c4-2-1-3(5)6/h1-2,4H2,(H,5,6)	0		1	9.57606e+07	8.77612e+07	8.18356e+07	7.65935e+07	7.11778e+07	7.95029e+07	0.916464	0.935944	1.11696	0.98979
2729	1	249.108	11.66	12.09				0			0	1.91748e+07	2.40689e+07	2.42783e+07	2.34792e+07	3.34734e+07	2.50202e+07	1.25524	0.967086	0.747463	0.989929
1831	1	618.199	14.82	15.41				0			0	2.23903e+07	2.25185e+07	2.8919e+07	2.57728e+07	2.67636e+07	2.87182e+07	1.00573	0.891206	1.07303	0.989989
237	1	176.055	11.34	11.97	6	C6H9NO5	N-Acetyl-L-aspartic acid/Berteroin	InChI=1S/C6H9NO5/c1-3(8)7-4(6(11)12)2-5(9)10/h4H,2H2,1H3,(H,7,8)(H,9,10)(H,11,12)/t4-/m0/s1	0	Nacasp	1	1.30299e+07	1.20026e+07	9.52514e+06	9.54321e+06	9.9481e+06	1.0419e+07	0.921162	1.0019	1.04733	0.990131
1047	-1	211.993	8.51	8.96				0			0	4.60531e+06	1.26558e+07	3.91572e+06	676406	1.462e+07	743143	2.74809	0.172741	0.0508307	0.990554
7	-1	151.04	1.09	1.7	8	C8H8O3	p-Hydroxyphenylacetic acid	InChI=1S/C8H8O3/c9-7-3-1-6(2-4-7)5-8(10)11/h1-4,9H,5H2,(H,10,11)			0	1.40419e+07	1.15959e+07	1.53229e+07	1.55657e+07	1.53955e+07	1.7425e+07	0.825811	1.01585	1.13183	0.991161
2279	1	414.285	1.13	1.3				0			0	7.83443e+07	8.05464e+07	7.57147e+07	1.19196e+08	2.53306e+08	9.4011e+07	1.02811	1.57427	0.371137	0.991173
641	-1	411.239	1.13	1.35	18	C18H39NO7P	LysoPC(1:)	InChI=1S/C18H38NO7P/c1-5-6-7-8-9-10-11-12-18(21)24-15-17(20)16-26-27(22,23)25-14-13-19(2,3)4/h17,20H,5-16H2,1-4H3/p+1/t17-/m1/s1			0	7.45196e+06	6.00577e+06	8.81746e+06	1.23613e+07	1.17411e+07	8.99233e+06	0.805931	1.40192	0.765887	0.991245
3279	1	123.055	11.02	15.07	6	C6H6N2O	Niacinamide	InChI=1S/C6H6N2O/c7-6(9)5-2-1-3-8-4-5/h1-4H,(H2,7,9)	Nicotinamide/NICOTINAMIDE/Massbank:KO003584 Nicotinamide|Nicotinic acid amide|Vitamin PP|Niacinamide		1	5.45509e+08	4.42004e+08	3.93092e+08	4.35404e+08	4.51189e+08	4.76568e+08	0.810261	1.10764	1.05625	0.991383
2198	1	451.248	1.42	2.04				0			0	7.66899e+06	8.86205e+06	8.15437e+06	7.76559e+06	1.11328e+07	9.64453e+06	1.15557	0.952323	0.866316	0.991403
2475	1	337.274	0.86	1.02	21	C21H36O3	Pregnanetriol	InChI=1S/C21H36O3/c1-13(22)21(24)11-8-18-16-5-4-14-12-15(23)6-9-19(14,2)17(16)7-10-20(18,21)3/h13-18,22-24H,4-12H2,1-3H3/t13?,14-,15-,16-,17+,18+,19+,20+,21+/m1/s1	0		1	9.41568e+06	8.4793e+06	7.20781e+06	7.90362e+06	9.38299e+06	9.16872e+06	0.90055	1.09654	0.977163	0.991417
1697	1	706.082	14.84	15.41				0			0	1.80134e+07	1.88377e+07	2.39656e+07	2.13246e+07	2.22694e+07	2.31391e+07	1.04576	0.889803	1.03905	0.99154
674	-1	377.2	1.04	1.23				0			0	2.7222e+06	1.28619e+06	4.55637e+06	3.32579e+06	1.72146e+06	3.05114e+06	0.472482	0.729921	1.77242	0.991606
1949	1	552.404	2.55	2.75	28	C28H58NO7P	LysoPC(2:)/Aliskiren	InChI=1S/C28H58NO7P/c1-5-6-7-8-9-10-11-12-13-14-15-16-17-18-19-20-21-22-28(31)34-25-27(30)26-36-37(32,33)35-24-23-29(2,3)4/h27,30H,5-26H2,1-4H3/t27-/m1/s1			0	1.55918e+06	1.18166e+06	1.63846e+06	2.42885e+06	2.44864e+06	1.80559e+06	0.757876	1.4824	0.737385	0.992553
2170	1	466.41	1.09	1.22				0			0	1.82786e+06	1.47152e+06	1.39676e+06	1.46635e+06	1.18915e+06	1.33665e+06	0.805051	1.04983	1.12404	0.992974
2665	1	270.63	3.33	4.72				0			0	3.08035e+07	3.10968e+07	2.99956e+07	3.16606e+07	3.9026e+07	3.56675e+07	1.00952	1.05551	0.91394	0.99299
2317	1	394.353	1.07	1.25				0			0	2.52625e+07	2.50761e+07	2.46126e+07	2.86889e+07	3.11547e+07	2.55938e+07	0.992621	1.16562	0.821508	0.993249
844	-1	285.126	0.92	1.07				0			0	8.64203e+06	9.15489e+06	7.5757e+06	9.16286e+06	7.17402e+06	5.1168e+06	1.05935	1.20951	0.713241	0.994031
618	-1	452.278	1.35	1.42	21	C21H44NO7P	LysoPE(:/16:)/Sambutoxin	InChI=1S/C21H44NO7P/c1-2-3-4-5-6-7-8-9-10-11-12-13-14-15-21(24)29-20(18-23)19-28-30(25,26)27-17-16-22/h20,23H,2-19,22H2,1H3,(H,25,26)/t20-/m1/s1			0	2.6793e+06	2.16238e+06	2.51982e+06	2.40773e+06	2.56491e+06	3.12832e+06	0.807071	0.955515	1.21966	0.994082
2619	1	286.105	2.54	2.67	11	C11H15N3O6	N4-Acetylcytidine/Arborinine	InChI=1S/C11H15N3O6/c1-5(16)12-7-2-3-14(11(19)13-7)10-9(18)8(17)6(4-15)20-10/h2-3,6,8-10,15,17-18H,4H2,1H3,(H,12,13,16,19)/t6-,8-,9-,10-/m1/s1			0	2.12001e+06	1.62351e+06	2.19801e+06	2.99916e+06	2.82459e+06	2.4065e+06	0.765804	1.36449	0.851983	0.994092
2249	1	430.28	1.16	1.28				0			0	4.0402e+06	3.07805e+06	5.89955e+06	7.84018e+06	4.93598e+06	4.40685e+06	0.761855	1.32894	0.892801	0.994534
2561	1	305.098	13.43	13.83	11	C11H16N2O8	N-Acetylaspartylglutamic acid	InChI=1S/C11H16N2O8/c1-5(14)12-7(4-9(17)18)10(19)13-6(11(20)21)2-3-8(15)16/h6-7H,2-4H2,1H3,(H,12,14)(H,13,19)(H,15,16)(H,17,18)(H,20,21)	N-Acetylaspartylglutamic acid		1	6.94824e+08	6.63511e+08	5.67674e+08	6.08777e+08	6.67568e+08	6.38659e+08	0.954935	1.07241	0.956696	0.994679
3236	1	133.101	0.89	0.99	10	C1H12	p-Mentha-1,3,5,8-tetraene	InChI=1S/C10H12/c1-8(2)10-6-4-9(3)5-7-10/h4-7H,1H2,2-3H3			0	101589	49472.3	44631.6	14436.2	80787.6	59761.6	0.984357	1	1	0.994786
1343	-1	95.9857	16.47	18.41				0			0	3.92289e+07	3.46467e+07	3.58747e+07	3.90904e+07	4.05282e+07	4.10115e+07	0.883193	1.08964	1.01193	0.994919
2001	1	530.288	1.11	1.29				0			0	3.71901e+06	4.89609e+06	6.0229e+06	4.97888e+06	4.89985e+06	4.12763e+06	1.3165	0.826658	0.842399	0.995187
1634	1	731.605	1.35	1.5	41	C41H83N2O6P	SM(d18:/18:1(11Z))	InChI=1S/C41H83N2O6P/c1-6-8-10-12-14-16-18-20-21-23-25-27-29-31-33-35-41(45)42-39(38-49-50(46,47)48-37-36-43(3,4)5)40(44)34-32-30-28-26-24-22-19-17-15-13-11-9-7-2/h16,18,39-40,44H,6-15,17,19-38H2,1-5H3,(H-,42,45,46,47)/b18-16-/t39-,40+/m0/s1	N-Stearoyl-4-sphingenyl-1-O-phosphorylcholine		1	7.57042e+06	7.80567e+06	9.0041e+06	8.22502e+06	7.97894e+06	8.30683e+06	1.03107	0.913475	1.0411	0.995215
1232	-1	152.534	11.06	12.05				0			0	1.71278e+08	1.54612e+08	1.19732e+08	1.09355e+08	1.14977e+08	1.34774e+08	0.902697	0.91333	1.17218	0.99607
872	-1	277.145	0.92	1.05	16	C16H22O4	Alpha-CEHC	InChI=1S/C16H22O4/c1-9-10(2)15-12(11(3)14(9)19)5-7-16(4,20-15)8-6-13(17)18/h19H,5-8H2,1-4H3,(H,17,18)	0		1	3.98094e+06	3.40186e+06	3.39697e+06	3.87248e+06	4.31967e+06	4.29442e+06	0.854535	1.13998	0.994156	0.996224
2246	1	432.28	1.34	1.42				0			0	2.44257e+07	1.24327e+07	2.93346e+07	1.46621e+07	1.94102e+07	3.8446e+07	0.509001	0.499823	1.98072	0.996513
3224	1	136.062	12.33	12.69	4	C5H5N5	Adenine/(+)-threo-2-Amino-3,4-dihydroxybutanoic acid/4-(Hydroxymethyl)benzenediazonium(1+)	InChI=1S/C5H5N5/c6-4-3-5(9-1-7-3)10-2-8-4/h1-2H,(H3,6,7,8,9,10)	0		1	1.27138e+08	1.30628e+08	8.47004e+07	7.05789e+07	9.09762e+07	1.02722e+08	1.02745	0.833276	1.12911	0.996612
535	-1	585.353	2.55	2.83				0			0	5.03852e+06	4.57154e+06	5.67728e+06	6.16062e+06	6.13184e+06	6.12e+06	0.907318	1.08513	0.998069	0.996841
285	-1	579.028	14.8	15.4	15	C15H22N2O18P2	Uridine diphosphate glucuronic acid	InChI=1S/C15H22N2O18P2/c18-5-1-2-17(15(26)16-5)12-9(22)6(19)4(32-12)3-31-36(27,28)35-37(29,30)34-14-10(23)7(20)8(21)11(33-14)13(24)25/h1-2,4,6-12,14,19-23H,3H2,(H,24,25)(H,27,28)(H,29,30)(H,16,18,26)/t4-,6-,7+,8+,9-,10-,11+,12-,14-/m1/s1	Uridine 5'-diphosphoglucuronic acid	udpglcur	1	1.52012e+08	1.37921e+08	1.13137e+08	1.18543e+08	1.37788e+08	1.43036e+08	0.9073	1.04778	1.03809	0.997722
1351	-1	91.0399	3.59	19	3	C3H8O3	Glycerol	InChI=1S/C3H8O3/c4-1-3(6)2-5/h3-6H,1-2H2			0	1.51503e+08	1.63898e+08	1.90212e+08	1.85684e+08	2.00375e+08	1.8755e+08	1.08182	0.976193	0.935998	0.998002
2803	1	235.092	11.55	12.08	8	C8H14N2O6	L-beta-aspartyl-L-threonine	InChI=1S/C8H14N2O6/c1-3(11)6(8(15)16)10-5(12)2-4(9)7(13)14/h3-4,6,11H,2,9H2,1H3,(H,10,12)(H,13,14)(H,15,16)	0		1	3.8937e+07	4.4906e+07	5.4948e+07	5.13434e+07	7.27039e+07	6.59103e+07	1.1533	0.934399	0.906558	0.998086
2326	1	391.284	0.98	2.4	24	C24H38O4	12-Ketodeoxycholic acid	InChI=1S/C24H38O4/c1-14(4-9-22(27)28)18-7-8-19-17-6-5-15-12-16(25)10-11-23(15,2)20(17)13-21(26)24(18,19)3/h14-20,25H,4-13H2,1-3H3,(H,27,28)/t14-,15-,16-,17+,18-,19+,20+,23+,24-/m1/s1			0	1.8452e+08	1.64718e+08	1.47799e+08	1.91159e+08	2.4152e+08	1.95254e+08	0.892685	1.29338	0.808437	0.998166
1393	1	948.463	14.49	15.18				0			0	2.41393e+07	2.07247e+07	2.22049e+07	2.83653e+07	3.32064e+07	2.85166e+07	0.858545	1.27743	0.858769	0.998249
1654	1	720.593	2.21	3.57				0			0	6.20279e+07	6.29751e+07	6.20538e+07	6.69818e+07	7.3258e+07	65937566	1.01527	1.07942	0.900073	0.998253
1585	1	758.569	1.21	1.44	42	C42H8NO8P	PC(14:/2:2(11Z,14Z))	InChI=1S/C42H80NO8P/c1-6-8-10-12-14-16-18-19-20-21-22-23-25-27-29-31-33-35-42(45)51-40(39-50-52(46,47)49-37-36-43(3,4)5)38-48-41(44)34-32-30-28-26-24-17-15-13-11-9-7-2/h14,16,19-20,40H,6-13,15,17-18,21-39H2,1-5H3/b16-14-,20-19-/t40-/m1/s1			0	6.59132e+08	6.35984e+08	5.38474e+08	6.00957e+08	6.69538e+08	6.13312e+08	0.964881	1.11604	0.916021	0.99898
792	-1	310.175	0.93	1.25				0			0	1.0905e+07	7.9875e+06	8.06562e+06	1.12948e+07	1.1603e+07	1.00332e+07	0.732464	1.40037	0.864705	0.999179
797	-1	309.095	4.39	5.14	15	C15H18O7	(E)-1-O-Cinnamoyl-beta-D-glucose	InChI=1S/C15H18O7/c16-8-10-12(18)13(19)14(20)15(21-10)22-11(17)7-6-9-4-2-1-3-5-9/h1-7,10,12-16,18-20H,8H2/b7-6+	0		1	3.12023e+07	3.55054e+07	2.01685e+07	2.80473e+07	3.97911e+07	1.87371e+07	1.13791	1.39065	0.470888	0.999816
1601	1	748.621	1.44	1.69	42	C42H86NO7P	PC(o-16:/18:)	InChI=1S/C42H86NO7P/c1-6-8-10-12-14-16-18-20-22-23-25-27-29-31-33-35-42(44)50-41(40-49-51(45,46)48-38-36-43(3,4)5)39-47-37-34-32-30-28-26-24-21-19-17-15-13-11-9-7-2/h41H,6-40H2,1-5H3/t41-/m1/s1			0	5.75349e+06	4.91903e+06	5.39914e+06	5.33291e+06	5.78667e+06	6.69648e+06	0.854965	0.987733	1.15722	0.999974
12	-1	171.03	6.98	8.17	7			0			0	31236.8	28483.6	1012.9	1930.37	17078.9	7792.58	1	1	1	1
39	1	175.057	7.77	8.21				0			0	89459.3	4331.99	0	0	0	241.509	1	1	1	1
45	1	302.063	11.84	12.2	8	C8H16NO9P	N-Acetyl-D-Glucosamine 6-Phosphate	InChI=1S/C8H16NO9P/c1-3(10)9-5-7(12)6(11)4(18-8(5)13)2-17-19(14,15)16/h4-8,11-13H,2H2,1H3,(H,9,10)(H2,14,15,16)/t4-,5-,6-,7-,8?/m1/s1			0	0	0	0	0	0	0	1	1	1	1
81	1	313.112	13.31	13.54		C11H2O1	Galactose-beta-1,4-xylose	InChI=1S/C11H20O10/c12-1-3-5(13)7(15)9(17)11(20-3)21-4-2-19-10(18)8(16)6(4)14/h3-18H,1-2H2/t3-,4-,5+,6+,7+,8-,9-,10-,11+/m1/s1	0	argsuc	1	0	19430.1	2808.67	13160.5	4931.23	0	1	1	1	1
91	1	249.096	11.33	11.74				0			0	256.128	0	580.515	0	0	0	1	1	1	1
110	1	378.228	1.28	1.47				0			0	0	0	0	0	0	0	1	1	1	1
975	-1	220.146	1.24	1.3	12	C12H19N3O	Procarbazine	InChI=1S/C12H19N3O/c1-9(2)15-12(16)11-6-4-10(5-7-11)8-14-13-3/h4-7,9,13-14H,8H2,1-3H3,(H,15,16)			0	0	31698.8	0	23456.9	93272.2	63181.9	1	1	1	1
1691	1	707.595	2.54	2.65				0			0	3.03235e+06	2.83428e+06	2.81033e+06	2.74541e+06	2.89039e+06	3.1549e+06	0.934681	0.976898	1.09152	1.00103
1631	1	732.553	1.2	1.45	40	C4H78NO8P	PC(14:/18:1(11Z))	InChI=1S/C40H78NO8P/c1-6-8-10-12-14-16-18-19-20-21-23-25-27-29-31-33-40(43)49-38(37-48-50(44,45)47-35-34-41(3,4)5)36-46-39(42)32-30-28-26-24-22-17-15-13-11-9-7-2/h16,18,38H,6-15,17,19-37H2,1-5H3/b18-16-/t38-/m1/s1			0	1.20966e+09	1182653265	1.07447e+09	1.17225e+09	1.27125e+09	1.18794e+09	0.977671	1.09101	0.934469	1.00105
302	1	132.102	6.9	7.35	6	C6H13NO2	L-Isoleucine	InChI=1S/C6H13NO2/c1-3-4(2)5(7)6(8)9/h4-5H,3,7H2,1-2H3,(H,8,9)/t4-,5-/m0/s1	Norleucine	leu-L	1	7.15073e+08	5.50485e+08	5.04779e+08	5.61011e+08	4.84742e+08	5.4434e+08	0.76983	1.1114	1.12295	1.00139
3200	1	140.011	12.13	12.92				0			0	1.66283e+07	3.34722e+07	3.30034e+07	2.68441e+07	5.56947e+07	9.92011e+06	2.01296	0.813372	0.178116	1.00148
2684	1	263.14	3.62	4.72	14	C14H18N2O3	L-phenylalanyl-L-proline	InChI=1S/C14H18N2O3/c15-11(9-10-5-2-1-3-6-10)13(17)16-8-4-7-12(16)14(18)19/h1-3,5-6,11-12H,4,7-9,15H2,(H,18,19)	0		1	2.3115e+07	2.26527e+07	2.29964e+07	2.50787e+07	2.92587e+07	2.73337e+07	0.979998	1.09055	0.934209	1.00159
2614	1	287.087	13.44	13.82				0			0	1.45599e+07	1.37986e+07	1.15472e+07	1.25096e+07	1.40616e+07	1.37203e+07	0.947715	1.08334	0.97573	1.00226
1306	-1	121.029	2.42	2.71	7	C7H6O2	Benzoic acid	InChI=1S/C7H6O2/c8-7(9)6-4-2-1-3-5-6/h1-5H,(H,8,9)			0	1.52766e+08	1.43006e+08	1.46863e+08	1.52447e+08	1.58828e+08	1.64081e+08	0.936111	1.03802	1.03307	1.0024
2081	1	502.292	1.35	1.44	25	C32H39NO4	Fexofenadine/LysoPE(:/2:4(5Z,8Z,11Z,14Z))	InChI=1S/C32H39NO4/c1-31(2,30(35)36)25-17-15-24(16-18-25)29(34)14-9-21-33-22-19-28(20-23-33)32(37,26-10-5-3-6-11-26)27-12-7-4-8-13-27/h3-8,10-13,15-18,28-29,34,37H,9,14,19-23H2,1-2H3,(H,35,36)			0	4.06684e+07	4.15927e+07	2.44659e+07	2.45091e+07	2.36791e+07	2.32804e+07	1.02273	1.00177	0.983163	1.00255
1609	1	745.598	1.24	1.44				0			0	4.55065e+07	3.82078e+07	3.21681e+07	3.74259e+07	4.14597e+07	4.17837e+07	0.839611	1.16345	1.00782	1.00362
182	-1	116.072	6.33	7.19	5	C5H11NO2	Betaine	InChI=1S/C5H11NO2/c1-6(2,3)4-5(7)8/h4H2,1-3H3	0	glyb	1	744376	519549	622719	565826	459670	646334	0.697965	0.908638	1.40608	1.00423
437	-1	764.561	2.54	3.35	44	C44H8NO7P	PC(18:3(6Z,9Z,12Z)/P-18:1(11Z))	InChI=1S/C44H80NO7P/c1-6-8-10-12-14-16-18-20-22-24-26-28-30-32-34-36-39-49-43(42-52-53(47,48)51-40-38-45(3,4)5)41-50-44(46)37-35-33-31-29-27-25-23-21-19-17-15-13-11-9-7-2/h15-18,21,23,27,29,36,39,43H,6-14,19-20,22,24-26,28,30-35,37-38,40-42H2,1-5H3/b17-15-,18-16-,23-21-,29-27-,39-36-	0		1	1.21475e+07	1.21261e+07	1.54168e+07	1.54097e+07	1.65166e+07	1.67676e+07	0.998231	0.999538	1.0152	1.00432
716	-1	346.056	10.92	12.04	10	C1H14N5O7P	Adenosine monophosphate	InChI=1S/C10H14N5O7P/c11-8-5-9(13-2-12-8)15(3-14-5)10-7(17)6(16)4(22-10)1-21-23(18,19)20/h2-4,6-7,10,16-17H,1H2,(H2,11,12,13)(H2,18,19,20)/t4-,6-,7-,10-/m1/s1	Adenosine 5'-monophosphate/Adenosine monophosphate/2'-DEOXYGUANOSINE 5'-MONOPHOSPHATE	amp	1	4.05625e+08	2.68828e+08	3.45019e+08	4.29562e+08	3.79008e+08	4.19648e+08	0.662751	1.24504	1.10723	1.00501
275	1	205.097	7.6	8.3	11	C11H12N2O2	L-Tryptophan	InChI=1S/C11H12N2O2/c12-9(11(14)15)5-7-6-13-10-4-2-1-3-8(7)10/h1-4,6,9,13H,5,12H2,(H,14,15)/t9-/m0/s1	Massbank:BML01185 L-Tryptophan/Spectral Match to L-Tryptophan from NIST14	trp-L	1	3.91849e+08	2.90729e+08	2.78496e+08	3.01556e+08	2.56339e+08	3.05412e+08	0.74194	1.0828	1.19143	1.00539
2620	1	285.133	1.13	1.3	14	C14H2O6	2-Phenylethyl beta-D-glucopyranoside	InChI=1S/C14H20O6/c15-8-10-11(16)12(17)13(18)14(20-10)19-7-6-9-4-2-1-3-5-9/h1-5,10-18H,6-8H2			0	1.34047e+07	1.31512e+07	1.19354e+07	1.9466e+07	3.96062e+07	1.60969e+07	0.981085	1.63095	0.406425	1.00615
2631	1	282.279	2.4	2.73	18	C18H35NO	Oleamide	InChI=1S/C18H35NO/c1-2-3-4-5-6-7-8-9-10-11-12-13-14-15-16-17-18(19)20/h9-10H,2-8,11-17H2,1H3,(H2,19,20)/b10-9-			0	5.86762e+06	6.50845e+06	5.9602e+06	6.10975e+06	6.73062e+06	5.9615e+06	1.10921	1.02509	0.885728	1.00668
891	-1	266.968	12.33	13.13	12	C12H9ClOS2	5-(4-Chloro-3-hydroxy-1-butynyl)-2,2'-bithiophene	InChI=1S/C12H9ClOS2/c13-8-9(14)3-4-10-5-6-12(16-10)11-2-1-7-15-11/h1-2,5-7,9,14H,8H2	0		1	7.5129e+07	1.19341e+08	9.6409e+07	1.18243e+08	2.2609e+08	4.64214e+07	1.58849	1.22647	0.205323	1.00676
2140	1	480.309	1.35	1.44	23	C23H46NO7P	LysoPE(:/18:1(11Z))	InChI=1S/C23H46NO7P/c1-2-3-4-5-6-7-8-9-10-11-12-13-14-15-16-17-23(26)31-22(20-25)21-30-32(27,28)29-19-18-24/h7-8,22,25H,2-6,9-21,24H2,1H3,(H,27,28)/b8-7-/t22-/m1/s1			0	4.16644e+07	4.00454e+07	1.92542e+07	2.00241e+07	2.09729e+07	2.14178e+07	0.961141	1.03999	1.02122	1.00745
2307	1	397.259	1.13	1.3				0			0	2.39859e+07	2.55939e+07	2.52469e+07	3.93734e+07	8.07715e+07	3.19773e+07	1.06704	1.55953	0.395899	1.00749
568	-1	528.274	1.12	1.32				0			0	2.66159e+06	2.57339e+06	2.54154e+06	2.91858e+06	3.25514e+06	2.95455e+06	0.966865	1.14835	0.907659	1.00762
1340	-1	96.96	13.09	14	2	C2H4Cl2	1,2-Dichloroethane	InChI=1S/C2H4Cl2/c3-1-2-4/h1-2H2	0		1	1.64773e+08	1.60125e+08	1.72684e+08	1.90297e+08	1.96818e+08	1.8682e+08	0.971795	1.102	0.949199	1.00766
2955	1	209.102	1.35	1.71	8	C8H16O6	Ethyl beta-D-glucopyranoside	InChI=1S/C8H16O6/c1-2-13-8-7(12)6(11)5(10)4(3-9)14-8/h4-12H,2-3H2,1H3			0	4.0691e+06	1.52094e+06	6.06499e+06	4.44619e+06	3.67013e+06	7.03708e+06	0.373778	0.733092	1.91739	1.00809
670	-1	382.55	11.61	12.01				0			0	1.03372e+07	1.2196e+07	8.45369e+06	8.64872e+06	1.07681e+07	8.86637e+06	1.17983	1.02307	0.82339	1.00876
383	-1	842.555	1.23	1.39				0			0	3.87838e+06	4.85517e+06	5.17988e+06	4.71953e+06	4.84079e+06	4.1795e+06	1.25185	0.911128	0.863393	1.00879
2148	1	477.251	2.98	5.64	26	C26H36O8	Retinoyl b-glucuronide	InChI=1S/C26H36O8/c1-15(11-12-18-17(3)10-7-13-26(18,4)5)8-6-9-16(2)14-19(27)33-25-22(30)20(28)21(29)23(34-25)24(31)32/h6,8-9,11-12,14,20-23,25,28-30H,7,10,13H2,1-5H3,(H,31,32)/b9-6+,12-11+,15-8+,16-14+/t20-,21-,22+,23-,25+/m0/s1	0		1	5.36188e+07	5.52454e+07	5.50378e+07	6.01185e+07	6.9892e+07	6.3197e+07	1.03034	1.09231	0.90421	1.00895
310	-1	117.019	11.6	12.2	4	C4H6O4	Methylmalonic acid	InChI=1S/C4H6O4/c1-2(3(5)6)4(7)8/h2H,1H3,(H,5,6)(H,7,8)	0	succ/mmcoa-R	1	1.73091e+07	1.17784e+07	1.26177e+07	1.58253e+07	1.40156e+07	1.53113e+07	0.680471	1.25422	1.09245	1.00904
1282	-1	131.071	2.4	2.64	6	C6H12O3	2-Hydroxy-3-methylpentanoic acid	InChI=1S/C6H12O3/c1-3-4(2)5(7)6(8)9/h4-5,7H,3H2,1-2H3,(H,8,9)/t4-,5-/m1/s1	0		1	3.34099e+07	3.28626e+07	4.57203e+07	4.40273e+07	3.89012e+07	4.20651e+07	0.983618	0.96297	1.08133	1.00931
2122	1	484.242	3.35	5.36	26	C26H33N3O6	Caffeoylferuloylspermidine	InChI=1S/C26H33N3O6/c1-35-24-18-20(6-10-22(24)31)8-12-25(33)28-15-3-2-13-27-14-4-16-29-26(34)11-7-19-5-9-21(30)23(32)17-19/h5-12,17-18,27,30-32H,2-4,13-16H2,1H3,(H,28,33)(H,29,34)/b11-7+,12-8+			0	1.53132e+08	1.5422e+08	1.49554e+08	1.63375e+08	1.88438e+08	1.74962e+08	1.00711	1.09242	0.928484	1.00934
1225	-1	153.056	1.13	1.51	8	C8H1O3	Hydroxytyrosol	InChI=1S/C8H10O3/c9-4-3-6-1-2-7(10)8(11)5-6/h1-2,5,9-11H,3-4H2			0	1.70411e+06	1.73733e+06	2.15041e+06	2.41249e+06	2.50645e+06	2.22558e+06	1.01949	1.12187	0.887941	1.00977
597	-1	483.273	1.05	1.29				0			0	8.32537e+06	7.84101e+06	5.97694e+06	6.70123e+06	7.98629e+06	7.72593e+06	0.941821	1.12118	0.967399	1.01013
2355	1	383.161	2.52	6.55				0			0	3.37309e+09	3.43069e+09	3.44444e+09	3.65442e+09	4.28995e+09	4.08783e+09	1.01708	1.06096	0.952886	1.01031
3256	1	129.102	4.89	5.69				0			0	5.61737e+07	4.97147e+07	4.13246e+07	3.80539e+07	3.77915e+07	4.64028e+07	0.885018	0.920853	1.22786	1.01124
2141	1	480.309	2.54	2.71	23	C23H46NO7P	LysoPE(:/18:1(11Z))	InChI=1S/C23H46NO7P/c1-2-3-4-5-6-7-8-9-10-11-12-13-14-15-16-17-23(26)31-22(20-25)21-30-32(27,28)29-19-18-24/h7-8,22,25H,2-6,9-21,24H2,1H3,(H,27,28)/b8-7-/t22-/m1/s1			0	3.02753e+07	3.10802e+07	1.42125e+07	14120628	1.628e+07	1.65179e+07	1.02659	0.993539	1.01461	1.01158
2687	1	262.132	3.3	5.03	12	C12H23NOS2	Camelinin	InChI=1S/C12H23NOS2/c1-16(14)11-9-7-5-3-2-4-6-8-10-13-12-15/h2-11H2,1H3			0	1.12963e+08	1.0842e+08	1.04558e+08	1.16817e+08	1.31742e+08	1.26224e+08	0.959785	1.11725	0.958114	1.01172
483	-1	688.492	1.16	1.37	37	C37H72NO8P	PC(14:1(9Z)/15:)	InChI=1S/C37H72NO8P/c1-6-8-10-12-14-16-18-20-22-24-26-28-30-37(40)46-35(34-45-47(41,42)44-32-31-38(3,4)5)33-43-36(39)29-27-25-23-21-19-17-15-13-11-9-7-2/h13,15,35H,6-12,14,16-34H2,1-5H3/b15-13-/t35-/m1/s1	MoNA:205440 Phosphatidylethanolamine 16:0-16:1/MoNA:150859 Phosphatidylethanolamine 16:0-16:1		1	4.25662e+06	4.3846e+06	4.16061e+06	4.67147e+06	5.29345e+06	4.67707e+06	1.03007	1.12278	0.883557	1.01214
2094	1	496.566	11.72	12.03				0			0	8.53837e+06	1.22671e+07	1.44058e+07	1.33854e+07	2.09255e+07	1.40391e+07	1.4367	0.929166	0.670906	1.01226
2513	1	323.185	1.11	1.28	18	C18H26O5	Zeranol	InChI=1S/C18H26O5/c1-12-6-5-9-14(19)8-4-2-3-7-13-10-15(20)11-16(21)17(13)18(22)23-12/h10-12,14,19-21H,2-9H2,1H3			0	3.93664e+06	3.44105e+06	3.12607e+06	5.45658e+06	1.00518e+07	4.1943e+06	0.874109	1.74551	0.417267	1.01229
1747	1	678.508	2.69	2.76	36	C36H72NO8P	PC(14:/14:)	InChI=1S/C36H72NO8P/c1-6-8-10-12-14-16-18-20-22-24-26-28-35(38)42-32-34(33-44-46(40,41)43-31-30-37(3,4)5)45-36(39)29-27-25-23-21-19-17-15-13-11-9-7-2/h34H,6-33H2,1-5H3/t34-/m1/s1			0	20914.5	85757	18549	64243.4	81485.8	103694	1	1	1.03694	1.01231
1055	-1	211.988	17.88	18.01				0			0	1.15741e+06	2.09217e+06	2.44353e+06	717359	1.92262e+06	1.80259e+06	1.80763	0.293575	0.93757	1.01292
69	-1	88.0403	9.99	10.51	3	C3H7NO2	Beta-Alanine	InChI=1S/C3H7NO2/c4-2-1-3(5)6/h1-2,4H2,(H,5,6)	0	ala-L	1	9.67877e+06	8.80912e+06	8.49137e+06	8.30717e+06	7.24209e+06	8.33556e+06	0.910149	0.978307	1.15099	1.01315
1578	1	760.584	1.2	1.44	42	C42H82NO8P	PC(14:/2:1(11Z))	InChI=1S/C42H82NO8P/c1-6-8-10-12-14-16-18-19-20-21-22-23-25-27-29-31-33-35-42(45)51-40(39-50-52(46,47)49-37-36-43(3,4)5)38-48-41(44)34-32-30-28-26-24-17-15-13-11-9-7-2/h19-20,40H,6-18,21-39H2,1-5H3/b20-19-/t40-/m1/s1			0	1.50564e+09	1.47083e+09	1.36508e+09	1.56326e+09	1.60249e+09	1.47252e+09	0.976879	1.14518	0.918895	1.01365
1373	-1	78.9589	11.26	13.76				0			0	8.32187e+08	1.0619e+09	1.11802e+09	1.16738e+09	1.65125e+09	1.19066e+09	1.27604	1.04414	0.721063	1.01375
583	-1	500.278	2.54	3.29	25	C32H39NO4	Fexofenadine/LysoPE(:/2:4(5Z,8Z,11Z,14Z))	InChI=1S/C32H39NO4/c1-31(2,30(35)36)25-17-15-24(16-18-25)29(34)14-9-21-33-22-19-28(20-23-33)32(37,26-10-5-3-6-11-26)27-12-7-4-8-13-27/h3-8,10-13,15-18,28-29,34,37H,9,14,19-23H2,1-2H3,(H,35,36)			0	1.65943e+07	1.73233e+07	1.02137e+07	1.05244e+07	9.50896e+06	9.19629e+06	1.04393	1.03043	0.967119	1.01383
2042	1	518.312	1.07	1.28				0			0	3.70411e+07	3.16533e+07	2.57213e+07	3.45357e+07	4.60722e+07	3.89339e+07	0.854544	1.34269	0.845061	1.0141
2531	1	315.08	10.76	12.63	16	C16H14N2O3S	Valdecoxib	InChI=1S/C16H14N2O3S/c1-11-15(12-7-9-14(10-8-12)22(17,19)20)16(18-21-11)13-5-3-2-4-6-13/h2-10H,1H3,(H2,17,19,20)			0	1.6864e+09	1.67466e+09	1.76945e+09	2.139e+09	1.97542e+09	1.66089e+09	0.993037	1.20885	0.840779	1.01422
282	1	405.009	12.94	13.69	9	C9H14N2O12P2	Uridine 5'-diphosphate	InChI=1S/C9H14N2O12P2/c12-5-1-2-11(9(15)10-5)8-7(14)6(13)4(22-8)3-21-25(19,20)23-24(16,17)18/h1-2,4,6-8,13-14H,3H2,(H,19,20)(H,10,12,15)(H2,16,17,18)/t4-,6-,7-,8-/m1/s1	Uridine 5_-(trihydrogen diphosphate)	udp	1	1.42175e+08	1.30687e+08	1.16582e+08	1.25903e+08	1.35204e+08	1.4111e+08	0.919197	1.07995	1.04368	1.01428
1394	1	948.213	14.47	15.04				0			0	2.39284e+07	1.91887e+07	1.99106e+07	2.5998e+07	2.94876e+07	2.7584e+07	0.801921	1.30574	0.935446	1.01437
2489	1	333.064	11.52	11.84				0			0	1.24352e+07	5.65617e+06	8.51965e+06	8.65896e+06	7.17036e+06	1.12711e+07	0.454852	1.01635	1.5719	1.01437
863	-1	280.035	11.93	12.28				0			0	3.62458e+07	2.78772e+07	3.1908e+07	2.66439e+07	2.11888e+07	3.05644e+07	0.769116	0.835022	1.44248	1.01554
3046	1	187.071	10.27	12.54	7	C7H1N2O4	Pyroglutamylglycine	InChI=1S/C7H10N2O4/c8-5(7(12)13)6(11)3-1-2-4(10)9-3/h3,5H,1-2,8H2,(H,9,10)(H,12,13)	D(+)2-Phosphoglyceric acid		1	1.06505e+08	1.15294e+08	1.50379e+08	1.96006e+08	1.74064e+08	1.15141e+08	1.08252	1.30341	0.661488	1.01581
2767	1	242.642	13.7	14.33				0			0	6.85115e+07	6.12558e+07	5.48615e+07	5.90933e+07	5.63063e+07	6.06013e+07	0.894096	1.07714	1.07628	1.01584
1649	1	722.507	0.88	1.02	41	C41H72NO7P	PE(18:4(6Z,9Z,12Z,15Z)/P-18:1(11Z))	InChI=1S/C41H72NO7P/c1-3-5-7-9-11-13-15-17-19-21-23-25-27-29-31-33-36-46-40(39-49-50(44,45)48-37-35-42)38-47-41(43)34-32-30-28-26-24-22-20-18-16-14-12-10-8-6-4-2/h6,8,12-15,18,20,24,26,33,36,40H,3-5,7,9-11,16-17,19,21-23,25,27-32,34-35,37-39,42H2,1-2H3,(H,44,45)/b8-6-,14-12-,15-13-,20-18-,26-24-,36-33-/t40-/m1/s1			0	736456	635803	596640	657672	595687	645091	0.863328	1.10229	1.08294	1.01619
1146	-1	182.021	0.96	1.16				0			0	3.36462e+06	3.79566e+06	3.50015e+06	3.24043e+06	3.13972e+06	3.12843e+06	1.12811	0.925798	0.996405	1.01677
199	-1	154.062	10.07	10.93	6	C6H9N3O2	L-Histidine	InChI=1S/C6H9N3O2/c7-5(6(10)11)1-4-2-8-3-9-4/h2-3,5H,1,7H2,(H,8,9)(H,10,11)/t5-/m0/s1	ReSpect:PT200510 L-Histidine|L-His|L-alpha-Amino-beta-imidazolepropionic Acid|Glyoxaline-5-alanine|(S)-2-Amino-3-(4-imidazolyl)propionic acid|(2S)-2-amino-3-(3H-imidazol-4-yl)propanoic acid/1-((1R,6R)-6-Hydroxy-4-methylcyclohex-3-enyl)ethanone/L-Histidine/MoNA:2294772 (S)-alpha-amino-1H-imidazole-4-propanoic acid	his-L	1	1.13821e+08	1.39458e+08	9.59013e+07	8.72461e+07	9.67829e+07	8.85965e+07	1.22524	0.909749	0.915414	1.0168
654	-1	401.051	13.51	13.83	19	C19H14O1	Shoyuflavone B	InChI=1S/C19H14O10/c20-9-3-1-8(2-4-9)11-7-28-13-6-10(5-12(21)14(13)15(11)22)29-17(19(26)27)16(23)18(24)25/h1-7,16-17,20-21,23H,(H,24,25)(H,26,27)	0		1	8.57778e+07	7.76109e+07	6.91084e+07	5.7716e+07	6.06843e+07	7.95349e+07	0.90479	0.835152	1.31063	1.01686
1114	-1	194.875	12.4	12.87				0			0	5.90259e+06	8.30153e+06	6.73637e+06	5.24049e+06	6.15342e+06	5.34231e+06	1.40642	0.77794	0.868187	1.01752
902	-1	256.927	16.58	17.44				0			0	4.69603e+07	6.23274e+07	6.23004e+07	6.10437e+07	7.89904e+07	5.93277e+07	1.32724	0.979829	0.751076	1.01938
1647	1	722.598	1.33	2.01				0			0	1.26806e+07	1.21494e+07	1.21008e+07	1.27109e+07	1.28971e+07	1.35567e+07	0.958108	1.05041	1.05114	1.01989
3315	1	116.071	1.36	1.97	5	C5H9NO2	L-Proline	InChI=1S/C5H9NO2/c7-5(8)4-2-1-3-6-4/h4,6H,1-3H2,(H,7,8)/t4-/m0/s1			0	1.16062e+07	1.31934e+07	1.16747e+07	1.14976e+07	1.00039e+07	9.38487e+06	1.13675	0.984833	0.938121	1.0199
1037	-1	211.993	14.55	15.51				0			0	8.81589e+06	8.21372e+06	1.29852e+07	8.43231e+06	6.79964e+06	1.00547e+07	0.931695	0.649379	1.47871	1.01993
318	-1	168.991	12.6	13.2	3	C3H7O6P	D-Glyceraldehyde 3-phosphate	InChI=1S/C3H7O6P/c4-1-3(5)2-9-10(6,7)8/h1,3,5H,2H2,(H2,6,7,8)	ReSpect:PT205890 DL-Glyceraldehyde 3-phosphate solution|Glyceraldehyde-3P|(2-hydroxy-3-oxopropyl) dihydrogen phosphate/3-(1-methylethyl)-1-nitrocyclohexene	g3p	1	4.29328e+07	6.42634e+07	4.78647e+07	6.32999e+07	9.47818e+07	2.28038e+07	1.49684	1.32248	0.240592	1.01997
662	-1	395.244	1.05	1.44				0			0	1.37342e+08	1.24382e+08	1.11253e+08	1.90433e+08	4.00595e+08	1.77636e+08	0.905638	1.71171	0.44343	1.02026
229	-1	133.014	12.25	12.7	4	C4H6O5	L-Malic acid/3,3-Dimethyl-1,2-dithiolane	InChI=1S/C4H6O5/c5-2(4(8)9)1-3(6)7/h2,5H,1H2,(H,6,7)(H,8,9)/t2-/m0/s1	0	mal-L	1	4.15841e+07	4.14939e+07	3.24315e+07	3.01248e+07	2.42189e+07	2.74662e+07	0.99783	0.928874	1.13408	1.02026
1391	1	948.714	14.48	15.05				0			0	1.81021e+07	1.39676e+07	1.49072e+07	2.04952e+07	2.35354e+07	2.1576e+07	0.771597	1.37486	0.916747	1.02107
1726	1	692.561	1.25	1.46	38	C38H78NO7P	PC(o-14:/16:)	InChI=1S/C38H78NO7P/c1-6-8-10-12-14-16-18-20-21-23-25-27-29-31-38(40)46-37(36-45-47(41,42)44-34-32-39(3,4)5)35-43-33-30-28-26-24-22-19-17-15-13-11-9-7-2/h37H,6-36H2,1-5H3/t37-/m1/s1	0		1	7.0091e+07	7.15479e+07	6.54093e+07	7.22242e+07	7.32815e+07	6.88117e+07	1.02079	1.10419	0.939005	1.02133
2511	1	324.201	1.13	1.29				0			0	3.31251e+06	3.4031e+06	2.88799e+06	3.18331e+06	2.68869e+06	2.51311e+06	1.02735	1.10226	0.9347	1.02143
1228	-1	153.017	9.3	10.41	7	C7H6O4	Gentisic acid	InChI=1S/C7H6O4/c8-4-1-2-6(9)5(3-4)7(10)11/h1-3,8-9H,(H,10,11)	0		1	4.22752e+07	4.90774e+07	5.37251e+07	5.17516e+07	5.74195e+07	5.40539e+07	1.1609	0.963265	0.941386	1.02185
1242	-1	146.966	2.56	2.74				0			0	1.68946e+07	2.03508e+07	4.85788e+07	2.68209e+07	3.09914e+07	4.05787e+07	1.20457	0.552111	1.30936	1.02201
959	-1	229.038	2.42	2.58				0			0	4.40333e+06	3.32031e+06	3.30135e+06	2.20555e+06	2.38829e+06	3.92621e+06	0.754046	0.668077	1.64394	1.02202
97	1	426.007	13.64	14.07				0	Cytidine 5'-diphosphate	cdp	1	6.37936e+06	7.34441e+06	6.44371e+06	6.33957e+06	8.1225e+06	7.56437e+06	1.15128	0.983839	0.931287	1.02213
3086	1	175.087	7.65	8.21	10	C1H1N2O	Demethylated antipyrine	InChI=1S/C10H10N2O/c1-8-7-10(13)12(11-8)9-5-3-2-4-6-9/h2-7,11H,1H3	0		1	1.53357e+07	1.12474e+07	1.06028e+07	1.20054e+07	1.00934e+07	1.21211e+07	0.733415	1.13229	1.2009	1.0222
2424	1	355.011	11.8	12.2				0			0	1.25184e+08	1.12619e+08	1.0726e+08	1.20338e+08	1.19639e+08	1.25136e+08	0.899628	1.12193	1.04595	1.02251
29	1	298.097	2.6	3	11	C11H15N5O3S	5'-Methylthioadenosine	InChI=1S/C11H15N5O3S/c1-20-2-5-7(17)8(18)11(19-5)16-4-15-6-9(12)13-3-14-10(6)16/h3-5,7-8,11,17-18H,2H2,1H3,(H2,12,13,14)/t5-,7-,8-,11-/m1/s1	0	5mta	1	4.6833e+08	4.29916e+08	5.48733e+08	4.73577e+08	4.35883e+08	5.6077e+08	0.917977	0.863037	1.28652	1.02251
1558	1	768.592	1.23	1.4	44	C44H82NO7P	PC(18:2(9Z,12Z)/P-18:1(11Z))	InChI=1S/C44H82NO7P/c1-6-8-10-12-14-16-18-20-22-24-26-28-30-32-34-36-39-49-43(42-52-53(47,48)51-40-38-45(3,4)5)41-50-44(46)37-35-33-31-29-27-25-23-21-19-17-15-13-11-9-7-2/h15-18,21,23,36,39,43H,6-14,19-20,22,24-35,37-38,40-42H2,1-5H3/b17-15-,18-16-,23-21-,39-36-	ArachidonoylPAFC16		1	7.63904e+07	7.55133e+07	6.55858e+07	7.73448e+07	7.84591e+07	70658093	0.988519	1.17929	0.900572	1.02279
2673	1	267.123	1.14	1.29	14	C15H14N4O	Nevirapine/3',4',5'-Trimethoxycinnamyl alcohol acetate	InChI=1S/C15H14N4O/c1-9-6-8-17-14-12(9)18-15(20)11-3-2-7-16-13(11)19(14)10-4-5-10/h2-3,6-8,10H,4-5H2,1H3,(H,18,20)			0	9.78337e+06	9.25545e+06	7.50437e+06	1.31691e+07	2.7731e+07	1.02106e+07	0.946039	1.75485	0.368201	1.02303
2005	1	528.409	1.16	1.29				0			0	1.53246e+06	1.50883e+06	1.98246e+06	2.24601e+06	2.09101e+06	2.00009e+06	0.984585	1.13294	0.956518	1.02468
3044	1	188.07	7.63	8.16	6	C11H9NO2	Indoleacrylic acid/6-Chloro-N-(1-methylethyl)-1,3,5-triazine-2,4-diamine	InChI=1S/C11H9NO2/c13-11(14)6-5-9-7-8-3-1-2-4-10(8)12-9/h1-7,12H,(H,13,14)/b6-5+			0	2.02495e+08	1.54803e+08	1.45628e+08	1.59502e+08	1.32913e+08	1.61436e+08	0.764477	1.09527	1.2146	1.02478
830	-1	292.923	12.38	12.9				0			0	8.10802e+08	1.36257e+09	1.37512e+09	1.07783e+09	2.17742e+09	1.32841e+09	1.68052	0.783809	0.610087	1.0248
1533	1	783.636	1.35	1.47				0			0	1.7141e+06	2.17098e+06	1.75843e+06	1.76197e+06	1.76988e+06	1.42642e+06	1.26654	1.00202	0.805941	1.02483
1400	1	906.258	1.04	1.2				0			0	1.64347e+06	2.56515e+06	2.70742e+06	1.93738e+06	2.49079e+06	1.99231e+06	1.56082	0.71558	0.799872	1.02542
1809	1	631.17	13.47	13.81	30	C3H3O15	4-(4-Hydroxyphenyl)-2-butanone O-[2,6-digalloylglucoside]	InChI=1S/C30H30O15/c1-13(31)2-3-14-4-6-17(7-5-14)43-30-27(45-29(41)16-10-20(34)24(37)21(35)11-16)26(39)25(38)22(44-30)12-42-28(40)15-8-18(32)23(36)19(33)9-15/h4-11,22,25-27,30,32-39H,2-3,12H2,1H3	0		1	3.21209e+07	2.94074e+07	2.01822e+07	2.06913e+07	2.14668e+07	2.43839e+07	0.915521	1.02523	1.13589	1.02555
1752	1	676.453	2.29	2.61				0			0	4.37994e+06	3.89903e+06	3.6832e+06	4.28315e+06	4.73126e+06	4.84308e+06	0.890202	1.16289	1.02363	1.02558
63	-1	558.065	11.9	12.4	15	C15H23N5O14P2	Adenosine diphosphate ribose	InChI=1S/C15H23N5O14P2/c16-12-7-13(18-3-17-12)20(4-19-7)14-10(23)8(21)5(32-14)1-30-35(26,27)34-36(28,29)31-2-6-9(22)11(24)15(25)33-6/h3-6,8-11,14-15,21-25H,1-2H2,(H,26,27)(H,28,29)(H2,16,17,18)	Adenosine 5'-diphosphoribose	adprib	1	1.19787e+07	7.26321e+06	1.24691e+07	1.74614e+07	1.37995e+07	1.47874e+07	0.606344	1.40038	1.07159	1.02611
2863	1	225.12	4.76	5.7				0			0	1.5755e+07	1.78754e+07	1.74212e+07	1.70182e+07	1.98351e+07	1.91897e+07	1.13459	0.976866	0.967463	1.02631
648	-1	404.105	10.8	11.1				0			0	1.96536e+07	2.62887e+06	2.27837e+07	2.54335e+06	4.29256e+06	1.21676e+07	0.13376	0.11163	2.83458	1.02666
3141	1	154.086	1.15	2.03	8	C8H11NO2	Dopamine	InChI=1S/C8H11NO2/c9-4-3-6-1-2-7(10)8(11)5-6/h1-2,5,10-11H,3-4,9H2			0	2.84514e+07	3.50049e+07	4.60263e+07	4.74051e+07	5.59644e+07	4.59221e+07	1.23034	1.02996	0.820559	1.02695
2385	1	371.316	1.03	1.25	22	C22H42O4	Diethylhexyl adipate	InChI=1S/C22H42O4/c1-5-9-13-19(7-3)17-25-21(23)15-11-12-16-22(24)26-18-20(8-4)14-10-6-2/h19-20H,5-18H2,1-4H3	Spectral Match to Hexanedioic acid, bis(2-ethylhexyl) ester from NIST14		1	3.11263e+07	2.40077e+07	1.92124e+07	3.10871e+07	5.38235e+07	3.73725e+07	0.771299	1.61808	0.694353	1.02791
96	1	404.025	13.6	14.1	9	C9H15N3O11P2	CDP	InChI=1S/C9H15N3O11P2/c10-5-1-2-12(9(15)11-5)8-7(14)6(13)4(22-8)3-21-25(19,20)23-24(16,17)18/h1-2,4,6-8,13-14H,3H2,(H,19,20)(H2,10,11,15)(H2,16,17,18)/t4-,6-,7-,8-/m1/s1	Cytidine 5_-diphosphate	cdp	1	3.6586e+07	4.06144e+07	3.44387e+07	3.2996e+07	4.2337e+07	4.30187e+07	1.11011	0.958107	1.0161	1.0281
3227	1	135.084	1.39	1.9	6	C6H14OS	(+/-)-3-(Ethylthio)butanol	InChI=1S/C6H14OS/c1-3-8-6(2)4-5-7/h6-7H,3-5H2,1-2H3			0	3.59488e+06	3.84829e+06	4.67541e+06	3.88512e+06	3.55782e+06	4.20858e+06	1.07049	0.830968	1.18291	1.02812
2792	1	236.138	3.46	4.76				0			0	3.14076e+07	3.23512e+07	3.24185e+07	3.19103e+07	3.6594e+07	3.92379e+07	1.03005	0.984323	1.07225	1.02887
3424	1	70.0658	10.3	12.08	4	C4H7N	1-Pyrroline	InChI=1S/C4H7N/c1-2-4-5-3-1/h3H,1-2,4H2			0	9.12876e+06	1.0858e+07	1.06484e+07	1.20946e+07	1.3729e+07	1.04751e+07	1.18943	1.13582	0.762994	1.02941
2518	1	322.077	15.77	16.22	11	C11H15NO1	Beta-Citryl-L-glutamic acid	InChI=1S/C11H15NO10/c13-6(14)2-1-5(9(19)20)12-10(21)11(22,3-7(15)16)4-8(17)18/h5,22H,1-4H2,(H,12,21)(H,13,14)(H,15,16)(H,17,18)(H,19,20)	0		1	6.95373e+08	6.84263e+08	5.72683e+08	6.0643e+08	6.71422e+08	7.02596e+08	0.984024	1.05893	1.04643	1.02979
2823	1	233.129	3.13	6.11	13	C13H16N2O2	Melatonin	InChI=1S/C13H16N2O2/c1-9(16)14-6-5-10-8-15-13-4-3-11(17-2)7-12(10)13/h3-4,7-8,15H,5-6H2,1-2H3,(H,14,16)			0	4.12005e+07	4.25799e+07	4.19824e+07	4.52787e+07	5.33815e+07	5.22553e+07	1.03348	1.07852	0.978902	1.0303
2417	1	357.008	11.8	12.19				0			0	6.91724e+07	6.09379e+07	5.80765e+07	6.73987e+07	6.56835e+07	6.8993e+07	0.880957	1.16052	1.05039	1.03062
2858	1	226.127	3.31	4.99				0			0	1.1585e+09	1194878754	1.14944e+09	1.26022e+09	1.42224e+09	1.37331e+09	1.0314	1.09638	0.965596	1.03113
1983	1	538.387	2.55	2.66	27	C27H56NO7P	LysoPE(:/22:)	InChI=1S/C27H56NO7P/c1-2-3-4-5-6-7-8-9-10-11-12-13-14-15-16-17-18-19-20-21-27(30)35-26(24-29)25-34-36(31,32)33-23-22-28/h26,29H,2-25,28H2,1H3,(H,31,32)/t26-/m1/s1	0		1	2.55222e+06	2.11243e+06	2.27221e+06	2.65325e+06	2.46509e+06	2.71001e+06	0.827683	1.16769	1.09935	1.03158
711	-1	352.997	11.81	12.23				0			0	1.45045e+08	1.35248e+08	1.29706e+08	1.46094e+08	1.54999e+08	1.60574e+08	0.932459	1.12634	1.03597	1.03159
2565	1	304.066	15.79	16.22				0			0	3.71969e+07	3.6417e+07	3.0634e+07	3.31233e+07	3.65103e+07	3.77746e+07	0.979032	1.08126	1.03463	1.03164
273	1	189.16	14	14.8	9	C9H2N2O2	N6,N6,N6-Trimethyl-L-lysine	InChI=1S/C9H20N2O2/c1-11(2,3)7-5-4-6-8(10)9(12)13/h8H,4-7,10H2,1-3H3/t8-/m0/s1	N.alpha.-Acetyl-L-lysine/NEPSILON,NEPSILON,NEPSILON-TRIMETHYLLYSINE		1	6.82412e+07	6.3508e+07	5.73071e+07	6.20061e+07	6.51688e+07	7.06077e+07	0.93064	1.082	1.08346	1.03203
[truncated: 1,585 more rows]
