# Supplementary material for: Mapping metabolic oscillations during cell cycle progression
Source: Cell Cycle. 2020 Oct 4;19(20):2676–84. doi: 10.1080/15384101.2020.1825203 (PMC7644150; doi:10.1080/15384101.2020.1825203)
Supplement: Supplemental Material [file KCCY_A_1825203_SM3379.zip › Supplementary information/Table S3_fragments-921-peaks.xlsx]

## Sheet: Sheet1
peakId	peak group	mode	mz	rtmin	rtmax	Recon 2.0	HMDB formula	HMDB name	G1 1 (x 1.19)	G1 2 (x 1.19)	G1 3 (x 1.19)	SG2M 1	SG2M 2	SG2M 3	Ratio 1	Ratio 2	Ratio 3	Mean ratio	Fudge factor
853	253	-1	283.079	8.57	9.04		C13H16O7	p-Cresol glucuronide	4.59537e+07	2.95046e+07	1.25474e+07	1.12562e+07	0	0	0.246586	0.00337786	0.00790676	0.0859567	100000
356	2	-1	889.578	1.06	1.27		C47H87O13P	PI(16:0/22:2(13Z,16Z))	5.58206e+06	5.15749e+06	2.0051e+06	709508	110696	260173	0.142467	0.0400755	0.171095	0.117879
350	2	-1	911.566	1.06	1.23		C49H85O13P	PI(18:0/22:5(4Z,7Z,10Z,13Z,16Z))	3.91156e+06	3.45048e+06	1.68804e+06	753260	244376	452295	0.2127	0.096994	0.308884	0.206193
369	3	-1	861.55	2.48	2.93		C45H83O13P	PI(16:0/20:2(11Z,14Z))	6.287e+06	7.43419e+06	3.69555e+06	2.03797e+06	865999	765915	0.334738	0.128215	0.22814	0.230364
224	52	1	402.094	10.58	11.11	lgt-S	0	0	4.38459e+06	2.66714e+06	1.01231e+06	1.58184e+06	187346	139899	0.375027	0.103843	0.215676	0.231515
370	2	-1	861.55	1.07	1.28		C45H83O13P	PI(16:0/20:2(11Z,14Z))	2.34169e+07	2.02599e+07	1.29778e+07	7.30577e+06	2.63064e+06	3.70779e+06	0.314913	0.134118	0.291163	0.246732
35	453	1	299.014	14.13	14.43	6pgc	0	0	1.36333e+06	1.7736e+06	1.70833e+06	163967	388991	451768	0.180388	0.26099	0.305125	0.248834
360	3	-1	885.549	2.47	2.65		C47H83O13P	PI(16:0/22:4(10Z,13Z,16Z,19Z))	7.67693e+06	1.06149e+07	4.93956e+06	2.75449e+06	1.8438e+06	1.07754e+06	0.367046	0.18141	0.233659	0.260705
3415	66	1	74.0972	9.4	10.65		C4H11N	1-Butylamine	2.82899e+08	3.07696e+08	2.03474e+08	1.22281e+08	4.14583e+07	4.52638e+07	0.432441	0.135019	0.222837	0.263432
3380	77	1	90.0919	10.24	10.99		C4H11NO	Dimethylethanolamine	1.1603e+08	2.05543e+08	1.13183e+08	8.02657e+07	9.65472e+06	1.63654e+07	0.692033	0.0474352	0.145347	0.294938
223	345	1	380.112	10.6	11.2	lgt-S	C13H21N3O8S	S-Lactoylglutathione	2.92109e+07	1.73884e+07	8.56109e+06	1.23741e+07	2.90826e+06	2.44346e+06	0.425577	0.172015	0.293665	0.297086
253	325	1	253.008	12.07	12.91	r5p/ru5p-D	0	0	2.30059e+07	2.63063e+07	2.1193e+07	1.12695e+07	8.27308e+06	1.89629e+06	0.49206	0.317086	0.0937535	0.300967
359	2	-1	885.549	1.04	1.26		C47H83O13P	PI(16:0/22:4(10Z,13Z,16Z,19Z))	4.46065e+07	3.6683e+07	2.24106e+07	1.59619e+07	6.63806e+06	8.37929e+06	0.359275	0.183184	0.37668	0.30638
276	310	-1	180.066	8.6	9.31		C9H11NO3	L-Tyrosine	1.26509e+08	1.00363e+08	7.23047e+07	8.56716e+07	8.08086e+06	1.31737e+07	0.677453	0.0814318	0.183326	0.31407
34	454	1	277.032	14.13	14.43	6pgc	C6H13O10P	6-Phosphogluconic acid	2.4629e+06	2.7449e+06	2.77248e+06	638672	740465	940961	0.288217	0.295429	0.362392	0.315346
242	333	-1	116.072	8.03	9.02	val-L/norval-L	C5H11NO2	Betaine	1.06792e+08	7.51231e+07	9.8033e+06	1.22504e+07	7.31693e+06	7.41953e+06	0.11554	0.0985991	0.759295	0.324478
2873	14	1	222.097	8.37	9.12		C8H15NO6	N-Acetylgalactosamine/2'-Deoxysepiapterin	2.33082e+07	2.10424e+07	2.12867e+07	1.47759e+07	3.79432e+06	3.34278e+06	0.6355	0.184194	0.160978	0.326891
222	346	-1	378.098	10.58	11.11	lgt-S	C13H21N3O8S	S-Lactoylglutathione	2.18333e+07	1.20965e+07	6.08589e+06	9.52504e+06	2.32383e+06	2.04913e+06	0.438833	0.198732	0.347424	0.32833
93	28	1	365.105	11.45	11.86		C21H16O6	Gerberinol	3.13939e+07	2.29417e+07	7.66281e+07	1.20976e+07	1.19239e+07	7.16284e+06	0.3873	0.52183	0.0946568	0.334596
374	2	-1	859.533	1.06	1.27		C45H81O13P	PI(16:0/20:3(5Z,8Z,11Z))	1.15152e+07	8.70854e+06	6.97777e+06	4.74702e+06	1.92816e+06	2.45612e+06	0.417299	0.230249	0.361147	0.336232
33	59	-1	275.018	14.1	14.5	6pgc	C6H13O10P	6-Phosphogluconic acid/5-(4-Acetoxy-1-butynyl)-2,2'-bithiophene	8.43689e+06	1.02073e+07	1.00087e+07	2.7239e+06	2.80899e+06	4.10019e+06	0.330788	0.282226	0.415503	0.342839
376	2	-1	857.519	1.07	1.26		C45H79O13P	PI(16:0/20:4(5Z,8Z,11Z,14Z))	8.07544e+06	7.18456e+06	5.50742e+06	3.55508e+06	1.51292e+06	2.01851e+06	0.447081	0.221416	0.377804	0.348767
2555	188	1	306.095	12.66	13.05		C15H15NO6	Ascorbigen	2.59031e+07	3.03181e+07	2.55554e+07	1.10756e+07	1.42697e+07	3.77079e+06	0.429779	0.472407	0.150877	0.351021
249	327	-1	114.056	8.22	8.7	pro-L	C5H9NO2	L-Proline	8.60458e+07	6.34979e+07	6.9631e+06	8.90188e+06	5.70925e+06	6.15291e+06	0.104496	0.0913435	0.885293	0.360377
3226	1	1	135.102	1.25	1.48		C6H14O3	Polypropylene glycol (m w 1,200-3,000)	5.22657e+07	5.169e+07	5.43146e+07	2.527e+07	1.58951e+07	1.58746e+07	0.484478	0.308844	0.293573	0.362298
478	2	-1	699.497	1.03	1.19		C39H73O8P	PA(18:0/18:2(9Z,12Z))	2.96453e+06	2.68544e+06	1.21692e+06	908630	824420	476634	0.32913	0.331876	0.437867	0.366291
3411	67	1	76.0764	11.3	12.1		C3H9NO	Trimethylamine N-oxide	2.05713e+07	1.78546e+07	1.73646e+07	2.0394e+07	792448	992930	0.991423	0.0497058	0.0625796	0.367903
316	19	1	168.066	12.2	12.7		C8H9NO3	Pyridoxal	2.20131e+07	1.56838e+07	2.20854e+07	1.65649e+07	2.11572e+06	4.71467e+06	0.753624	0.140379	0.21702	0.370341
3084	134	1	175.144	8.63	9.75		C8H18N2O2	Ne,Ne dimethyllysine	4.12854e+07	4.69522e+07	2.46818e+07	4.24589e+07	1.22408e+06	1.52324e+06	1.02836	0.0281406	0.0655014	0.373999
362	3	-1	883.535	2.47	2.65		C47H81O13P	PI(16:0/22:5(4Z,7Z,10Z,13Z,16Z))	4.4596e+06	5.1e+06	3.29529e+06	2.16096e+06	1.72547e+06	872311	0.495868	0.351052	0.28637	0.377763
501	4	-1	653.14	11.31	11.65		C28H30O18	3-Methylellagic acid 2-(4-galactosylglucoside)	3.74756e+07	2.5898e+07	1.84249e+07	1.79283e+07	5.47423e+06	8.13713e+06	0.479788	0.21441	0.444651	0.379616
38	451	-1	151.061	7.77	8.11	abt	C5H12O5	Ribitol	4.00718e+07	4.0141e+06	4.72886e+06	1.56889e+06	2.38948e+06	2.31995e+06	0.0415438	0.605108	0.501142	0.382598
2976	19	1	204.087	12.1	12.68		C9H17NS2	1-Isothiocyanato-7-(methylthio)heptane	4.75662e+08	3.37308e+08	4.42285e+08	3.47524e+08	5.32361e+07	1.16525e+08	0.730668	0.158076	0.263627	0.384124
2965	143	1	207.005	12.7	13.08		C7H7ClO5	2-Chloro-5-methylmaleylacetate	1.91651e+07	1.99709e+07	2.15435e+07	4.27203e+06	1.11317e+07	8.69738e+06	0.226941	0.559601	0.406467	0.39767
330	278	-1	259.022	12.6	13.3	f6p/g1p/gal1p/man6p	C6H13O9P	Fructose 6-phosphate/Urolithin D	7.48975e+08	7.25532e+08	6.39994e+08	2.58618e+08	3.38099e+08	2.45907e+08	0.345383	0.466075	0.38433	0.398596
3018	9	1	194.045	8.61	9.15		C9H7NO4	5,6-Dihydroxyindole-2-carboxylic acid	3.57682e+07	3.11686e+07	2.97889e+07	3.34869e+07	1.75379e+06	5.99936e+06	0.936398	0.0592859	0.204068	0.399917
3409	68	1	79.0219	1.94	2.46		C2H6OS	Dimethyl sulfoxide	4.67853e+08	4.98667e+08	5.73351e+08	2.50515e+08	2.00889e+08	1.52009e+08	0.535555	0.402972	0.265251	0.401259
3096	131	1	171.005	12.13	12.47		C3H7O6P	D-Glyceraldehyde 3-phosphate	1.7351e+07	1.59381e+07	2.79239e+07	8.01324e+06	6.60468e+06	8.99778e+06	0.464917	0.418046	0.324644	0.402536
3	468	1	306.049	8.75	9.23	23ccmp	C9H12N3O7P	Cytidine 2',3'-cyclic phosphate	1.75591e+07	1.03997e+07	2.84223e+07	1.68926e+07	1.11749e+06	4.04695e+06	0.962253	0.115955	0.145393	0.407867
277	9	1	182.081	8.6	9.15		C9H11NO3	L-Tyrosine	7.17796e+08	6.24633e+08	5.15462e+08	5.81134e+08	8.55562e+07	1.43322e+08	0.809635	0.137109	0.278186	0.40831
2952	145	1	210.134	4.5	5.44		C9H15N5O	Minoxidil	7.96318e+07	7.24996e+07	2.72458e+07	1.89384e+07	1.62965e+07	2.1042e+07	0.23878	0.225848	0.773134	0.412588
3209	19	1	138.055	12.16	12.66		C7H7NO2	Trigonelline	8.13914e+07	5.90861e+07	7.89079e+07	6.12477e+07	1.16517e+07	2.26865e+07	0.752812	0.198555	0.288408	0.413258
289	303	1	347.025	12.09	12.43	ump	0	0	7.54047e+06	8.46932e+06	8.08761e+06	4.76174e+06	983984	4.07045e+06	0.636315	0.126496	0.509362	0.424057
211	6	1	371.036	12.38	12.92	imp	0	0	3.10693e+07	2.89837e+07	2.39324e+07	1.2607e+07	2.08184e+07	3.39238e+06	0.407676	0.719248	0.145319	0.424081
3280	9	1	123.044	8.61	9.14		C7H6O2	Benzoic acid	2.14587e+07	1.85166e+07	1.51576e+07	1.69899e+07	2.77144e+06	4.88591e+06	0.792712	0.154241	0.326781	0.424578
3110	9	1	165.055	8.61	9.27		C9H8O3	Phenylpyruvic acid	9.90583e+07	8.67779e+07	7.04774e+07	7.96691e+07	1.44056e+07	2.15327e+07	0.804462	0.166966	0.306511	0.42598
280	309	1	630.07	12.17	12.62	uacmam/uacgam	0	0	1.98817e+07	1.7649e+07	1.90607e+07	1.55121e+07	795839	8.54475e+06	0.781321	0.0504725	0.451171	0.427655
735	260	-1	338.989	12.1	12.58	mi14p	C6H14O12P2	1D-Myo-inositol 1,4-bisphosphate	7.25823e+08	7.23839e+08	9.6793e+08	3.19398e+08	2.6745e+08	4.62914e+08	0.440126	0.369575	0.478305	0.429335
650	263	-1	402.995	12.38	12.58	udp	C9H14N2O12P2	Uridine 5'-diphosphate	6.27417e+06	4.45008e+06	4.15167e+06	5.2995e+06	0	1.71047e+06	0.84709	0.0219777	0.425825	0.431631
442	3	-1	760.513	2.51	3.85		C40H76NO10P	PS(16:0/18:1(9Z))	3.28629e+07	3.19629e+07	2.87982e+07	1.49276e+07	1.21393e+07	1.3317e+07	0.455895	0.381729	0.464286	0.43397
1325	215	-1	105.019	5.29	9.96	glyc-R	C3H6O4	Glyceric acid	4.5937e+08	4.31336e+08	3.50442e+08	1.2535e+08	2.25219e+08	1.7798e+08	0.273033	0.522255	0.508012	0.434433
3420	63	1	72.0815	8.1	8.8		C4H9N	Pyrrolidine	7.87418e+07	6.05079e+07	1.27373e+07	1.4778e+07	1.13537e+07	1.21424e+07	0.188707	0.188981	0.953656	0.443782
3336	87	1	109.029	12.69	13.08		C6H4O2	Quinone	5.7474e+07	6.07622e+07	7.11896e+07	1.52655e+07	3.88287e+07	3.1145e+07	0.266883	0.639621	0.438283	0.448262
3171	121	1	146.118	8.08	8.74		C7H15NO2	3-Dehydroxycarnitine	4.1566e+07	3.0914e+07	9.02234e+06	8.60455e+06	6.52722e+06	8.34587e+06	0.208913	0.213685	0.925845	0.449481
154	387	1	283.019	12.59	13.78	g1p/gal1p/man1p/f6p	0	0	1.07996e+08	1.21584e+08	1.27545e+08	5.36392e+07	7.31359e+07	3.23441e+07	0.497141	0.601851	0.254175	0.451056
3220	9	1	136.076	8.57	9.89		C8H9NO	N-Acetylarylamine	9.0582e+07	7.749e+07	6.3472e+07	7.13343e+07	1.62056e+07	2.29395e+07	0.787745	0.210151	0.362416	0.453438
4	467	1	328.031	8.75	9.23	23ccmp	0	0	3.40433e+06	1.97116e+06	6.8439e+06	3.70277e+06	183638	862812	1.08516	0.136947	0.138656	0.453588
386	2	-1	837.547	1.08	1.26		C43H83O13P	PI(16:0/18:0)/PC(DiMe(11,3)/DiMe(9,3))	6.61798e+06	6.53254e+06	5.5742e+06	3.42274e+06	2.36782e+06	2.54633e+06	0.524375	0.372078	0.466379	0.454277
99	417	1	489.115	12.3	12.6	cdpchol	C14H26N4O11P2	Citicoline	8.24899e+07	7.48533e+07	7.98216e+07	3.16141e+07	4.1304e+07	3.42758e+07	0.383995	0.552398	0.430119	0.455504
903	249	-1	256.059	8.51	9.04		C14H11NO4	1,3,5-Trihydroxy-10-methylacridone	6.35169e+07	6.90388e+07	7.49833e+07	6.06913e+07	1.28246e+07	1.71529e+07	0.955583	0.186937	0.229783	0.457435
255	6	1	248.052	12.14	12.91	ru5p-D	C8H10FN3O3S	Emtricitabine	1.12868e+07	1.05832e+07	1.10762e+07	4.42599e+06	6.30103e+06	4.22307e+06	0.397477	0.599169	0.386809	0.461151
166	378	-1	181.072	9.01	9.6	mnl/galt	C6H14O6	Galactitol	6.54908e+07	9.58848e+07	3.88067e+07	4.0928e+07	1.56311e+07	2.30818e+07	0.625514	0.163892	0.595831	0.461746
250	41	1	116.071	8	8.8	pro-L	C5H9NO2	L-Proline	4.21686e+09	3.38993e+09	7.61712e+08	9.24765e+08	6.71226e+08	7.46287e+08	0.21932	0.19803	0.979752	0.465701
3210	14	1	138.055	8.49	9.09		C7H7NO2	Trigonelline	1.06335e+07	8.89807e+06	1.04286e+07	7.49459e+06	3.3805e+06	3.10987e+06	0.707563	0.386805	0.304872	0.466413
387	2	-1	836.543	1.06	1.25		C46H80NO10P	PS(18:0/22:5(7Z,10Z,13Z,16Z,19Z))	1.8386e+07	1.47415e+07	1.30573e+07	8.48374e+06	6.1659e+06	6.89991e+06	0.464338	0.422189	0.532016	0.472848
2766	165	1	243.026	12.62	13.04	man6p	C6H11O8P	Inositol cyclic phosphate	2.23619e+08	2.17518e+08	2.64668e+08	9.07779e+07	1.50698e+08	8.47792e+07	0.406214	0.692947	0.32058	0.473247
3360	79	1	100.112	9.73	11.06		C6H13N	Cyclohexylamine	1.05404e+08	1.62088e+08	1.05441e+08	1.17748e+08	1.43428e+07	2.30501e+07	1.11699	0.0890499	0.219347	0.47513
160	383	1	278.064	12.63	13.77	gal1p/man1p/f6p	0	0	3.22782e+07	3.21066e+07	3.27005e+07	1.31929e+07	1.8024e+07	1.49518e+07	0.410552	0.562741	0.458888	0.477394
3385	1	1	89.0715	2.45	2.66		C3H8N2O	Dimethylurea	5.56215e+06	6.71188e+06	6.63002e+06	3.00047e+06	3.0303e+06	2.82578e+06	0.547578	0.459535	0.434736	0.480616
3382	76	1	90.0919	6.35	6.79		C4H11NO	Dimethylethanolamine	1.06171e+08	1.00413e+08	1.2257e+08	6.29704e+07	5.20399e+07	4.06864e+07	0.593489	0.518738	0.33249	0.481572
3330	91	1	112.051	12.28	12.56		C4H5N3O	Cytosine	1.15435e+07	8.83536e+06	9.65917e+06	5.81837e+06	4.70634e+06	3.81419e+06	0.508296	0.537902	0.401078	0.482425
2351	201	1	384.083	9.66	10.29		C16H15F2N3O4S	Pantoprazole	8.22657e+07	9.3706e+07	4.54332e+07	6.65896e+07	2.36549e+07	1.78766e+07	0.809677	0.253235	0.394801	0.485904
254	324	1	231.026	12.14	12.91	ru5p-D	C5H11O8P	D-Ribulose 5-phosphate	3.13807e+07	2.91765e+07	3.13436e+07	1.48887e+07	1.52529e+07	1.45304e+07	0.476123	0.524411	0.46529	0.488608
744	258	-1	333.06	12.53	12.81		C9H19O11P	1-(sn-Glycero-3-phospho)-1D-myo-inositol/Xanthotoxol arabinoside	2.34593e+07	1.26484e+07	1.04257e+07	1.17659e+07	4.7361e+06	6.16569e+06	0.503661	0.379348	0.595278	0.492762
170	375	1	260.053	12.6	13.1	gam6p	C6H14NO8P	Glucosamine-1P	4.20205e+07	4.17161e+07	5.63632e+07	1.84654e+07	3.20403e+07	1.55523e+07	0.440768	0.768611	0.277213	0.495531
159	384	1	261.037	12.59	13.77	gal1p/man1p/f6p	C6H13O9P	Fructose 6-phosphate	4.57865e+07	4.38318e+07	4.59544e+07	2.08522e+07	2.56158e+07	2.11464e+07	0.456609	0.585358	0.461332	0.5011
2757	1	1	244.133	1.13	1.29		C15H17NO2	Agomelatine	1.7261e+06	2.67819e+06	2.65307e+06	1.12159e+06	1.26384e+06	858551	0.668958	0.49091	0.348176	0.502681
2643	182	1	277.089	9.37	9.79		C12H18Cl2N2O	Clenbuterol	2.74766e+08	1.93201e+08	1.48539e+08	1.6154e+08	6.71987e+07	8.90753e+07	0.588068	0.348155	0.599946	0.512056
3423	41	1	70.0658	8.19	8.82		C4H7N	1-Pyrroline	7.89599e+07	6.44899e+07	1.59734e+07	1.88175e+07	1.50719e+07	1.69904e+07	0.239281	0.234896	1.06327	0.512483
1229	13	-1	152.986	12.36	12.66		C4H10S3	Methyl propyl trisulfide	1.34082e+07	8.75496e+06	5.90021e+06	6.33059e+06	1.74753e+06	5.04829e+06	0.476053	0.208644	0.858017	0.514238
3176	119	1	145.05	12.63	13.01		C6H8O4	3-Hexenedioic acid	4.89929e+07	4.59342e+07	6.26618e+07	2.30762e+07	3.68841e+07	1.67495e+07	0.472089	0.803405	0.268468	0.514654
3376	78	1	97.0289	12.59	12.93		C5H4O2	2-Furancarboxaldehyde	1.44675e+07	1.73025e+07	2.04806e+07	8.38647e+06	1.21568e+07	5.22158e+06	0.582562	0.704314	0.258573	0.51515
153	388	-1	259.023	13.3	13.7	g6p	C6H13O9P	Fructose 6-phosphate/Urolithin D	6.04564e+07	5.5976e+07	5.25187e+07	3.55383e+07	2.48886e+07	2.71653e+07	0.588514	0.44562	0.518167	0.517434
2756	1	1	244.191	1.02	1.29		C13H25NO3	N-Undecanoylglycine	1.76541e+07	9.10527e+06	6.7932e+06	9.0208e+06	2.26309e+06	5.34925e+06	0.51373	0.256711	0.790525	0.520322
317	285	-1	168.991	12	12.5	dhap	C3H7O6P	D-Glyceraldehyde 3-phosphate	7.44689e+08	7.24338e+08	9.16346e+08	3.45612e+08	4.34768e+08	4.79774e+08	0.464175	0.600283	0.523625	0.529361
258	322	1	313.029	12.87	13.29	s7p	C9H16N2O5Se	Gamma-Glutamyl-Se-methylselenocysteine	6.92953e+06	7.15517e+06	7.95273e+06	3.46005e+06	4.46882e+06	3.6447e+06	0.506442	0.629732	0.465023	0.533732
167	377	1	205.068	9.01	9.48		0	0	2.02436e+07	3.1281e+07	1.67214e+07	1.47001e+07	8.19118e+06	1.03406e+07	0.727504	0.264211	0.620673	0.537463
3181	117	1	144.066	12.2	13.01		C6H9NO3	Vinylacetylglycine	3.86704e+07	3.04681e+07	4.14847e+07	3.17389e+07	1.57018e+07	1.18616e+07	0.821218	0.516938	0.287643	0.541933
3346	84	1	104.071	7.54	10.61	dmgly	C4H9NO2	Dimethylglycine	5.16898e+08	4.76702e+08	3.62022e+08	2.89795e+08	2.09533e+08	2.26705e+08	0.560729	0.439665	0.626322	0.542238
107	412	-1	322.044	12.6	13.1	cmp	C9H14N3O8P	Cytidine monophosphate	9.03392e+07	7.47144e+07	6.04488e+07	3.82527e+07	4.43372e+07	3.72389e+07	0.424072	0.593966	0.616675	0.544904
3278	104	1	123.092	3.18	3.57		C7H10N2	Trimethylpyrazine	6.87682e+06	1.93696e+07	1.01358e+07	5.22268e+06	4.74275e+06	6.40377e+06	0.762909	0.248734	0.635396	0.549013
3203	115	1	139.05	2.59	3.12		C6H6N2O2	Urocanic acid	4.96056e+07	1.18593e+08	4.5528e+07	2.79266e+07	3.0904e+07	3.75501e+07	0.563851	0.261212	0.825155	0.550073
3329	92	1	112.051	12.67	13.09		C4H5N3O	Cytosine	5.34248e+07	4.25099e+07	3.29969e+07	2.29414e+07	2.65551e+07	1.97663e+07	0.43048	0.625561	0.600245	0.552096
94	422	1	360.15	11.46	11.76		0	0	9.56574e+06	7.10366e+06	3.9122e+07	7.05495e+06	5.26795e+06	6.70396e+06	0.740238	0.745171	0.173473	0.55296
3214	6	1	137.046	12.39	12.89		C5H4N4O	Hypoxanthine/Erythronic acid/1-Pentanesulfenothioic acid	1.47507e+08	1.5233e+08	1.6078e+08	6.916e+07	1.29696e+08	5.60529e+07	0.469219	0.851513	0.349036	0.556589
530	3	-1	599.32	2.55	2.94		C27H53O12P	1-Stearoylglycerophosphoinositol	7.81334e+06	1.1038e+07	1.12136e+07	4.74656e+06	6.57729e+06	5.15525e+06	0.612455	0.599508	0.464506	0.558823
209	353	-1	347.04	12.38	12.92	imp	C10H13N4O8P	Inosinic acid/2-O-(6-Phospho-alpha-mannosyl)-D-glycerate	1.80467e+08	1.34497e+08	1.34653e+08	5.71924e+07	1.03746e+08	8.15289e+07	0.317292	0.771533	0.605766	0.564864
2336	202	1	389.121	11.94	12.26		C20H20O8	5-Hydroxy-3,3',4',7,8-pentamethoxyflavone	2.43744e+07	2.46789e+07	1.06951e+07	9.32573e+06	4.37937e+06	1.21386e+07	0.385126	0.180774	1.13373	0.566542
2112	16	1	491.18	10.58	10.96		C21H30O13	Phloroacetophenone 6'-[xylosyl-(1->6)-glucoside]	2.48304e+07	1.77905e+07	1.67586e+07	1.56001e+07	1.15682e+07	7.34254e+06	0.629755	0.6522	0.441467	0.574474
1096	237	-1	199.007	1.69	1.99		C8H8O4S	4-vinylphenol Sulfate	1.24484e+07	1.72662e+07	3.86851e+07	9.79778e+06	9.62837e+06	1.44249e+07	0.788765	0.560191	0.374497	0.574484
1965	1	1	547.405	1.09	1.25		C34H50N4O2	endo-1,4-beta-Xylanase	3.4865e+06	4.87954e+06	4.84206e+06	1.75744e+06	2.80013e+06	2.9858e+06	0.517898	0.582409	0.624395	0.574901
220	348	1	365.105	10.66	11.15	isomaltu/sucr	C21H16O6	Gerberinol	1.11646e+08	1.39201e+08	3.55241e+07	2.07113e+07	1.82712e+07	5.02079e+07	0.186238	0.131881	1.41219	0.576769
2218	206	1	445.165	9.24	9.54		C22H24N2O8	Doxycycline	2.02349e+07	1.67273e+07	1.33407e+07	1.04706e+07	1.05112e+07	7.74494e+06	0.519827	0.630595	0.583668	0.57803
3301	101	1	118.123	7.48	7.98		C6H15NO	2-Diethylaminoethanol	1.17046e+07	1.29336e+07	1.79896e+07	7.71874e+06	7.83758e+06	8.36012e+06	0.662348	0.609011	0.467678	0.579679
910	247	-1	253.094	9.42	9.71		C9H18O8	Galactosylglycerol/Dyphylline	1.66987e+07	1.09729e+07	9.02116e+06	1.01339e+07	4.18606e+06	6.70314e+06	0.609207	0.387077	0.745863	0.580716
1236	226	-1	150.971	2.1	2.43		C3H4O5S	B-Sulfinyl pyruvate/3,5-Dimethyl-1,2,4-trithiolane	1.71236e+07	1.80565e+07	2.3808e+07	1.09879e+07	1.22435e+07	1.01285e+07	0.643761	0.679838	0.427827	0.583809
189	362	-1	282.084	8.11	9.19	gsn	C10H13N5O5	Guanosine	1.21259e+08	7.68108e+07	4.76298e+07	6.99358e+07	4.47755e+07	2.83009e+07	0.577097	0.583475	0.595035	0.585202
741	259	-1	334.958	13.78	14.07		C6H10O12P2	1D-myo-inositol 1,4-bisphosphate(4-)	8.23944e+07	5.68334e+07	7.16056e+07	2.62142e+07	5.46427e+07	3.45588e+07	0.318982	0.961521	0.483349	0.587951
256	40	-1	289.033	12.8	13.4	s7p	C7H15O10P	D-Sedoheptulose 7-phosphate	4.14566e+07	3.84632e+07	4.45343e+07	2.35001e+07	2.51328e+07	2.43424e+07	0.567902	0.654325	0.547614	0.589947
252	326	-1	229.011	12.01	13	r5p/ru5p-D	C5H11O8P	D-Ribulose 5-phosphate	2.74012e+08	1.89709e+08	1.76924e+08	1.2596e+08	1.11785e+08	1.27768e+08	0.459885	0.589461	0.722318	0.590555
2582	187	1	298.097	12.1	12.43	5mta	C11H15N5O3S	5'-Methylthioadenosine	9.97796e+06	8.77782e+06	8.757e+06	5.71505e+06	5.64069e+06	4.96972e+06	0.577006	0.646633	0.572396	0.598678
212	352	-1	179.056	11.87	12.25		C6H12O6	D-Glucose/Paraxanthine/Adrenochrome o-semiquinone	5.75884e+07	5.40559e+07	4.41729e+07	3.66742e+07	2.48115e+07	3.11874e+07	0.637463	0.459997	0.706693	0.601384
221	347	1	343.123	11.49	12.07	lcts/melb-D	C12H22O11	Melibiose	1.30175e+07	7.3131e+06	6.07792e+07	8.06683e+06	7.42498e+06	1.06652e+07	0.622592	1.01509	0.176829	0.604838
3192	1	1	141.113	3.9	4.42		C6H12N4	Metenamine	1.06489e+07	1.14498e+07	8.07168e+06	6.86088e+06	6.30039e+06	4.98942e+06	0.647592	0.554156	0.622812	0.608187
495	2	-1	665.391	0.87	1.02		C36H58O11	Lucyoside R	7.82663e+06	1.3218e+07	7.93946e+06	4.66515e+06	3.79566e+06	7.44174e+06	0.601158	0.292512	0.938089	0.610586
98	418	-1	487.101	12.3	12.61	cdpchol	C14H26N4O11P2	Citicoline	1.21001e+07	1.06647e+07	1.18759e+07	6.07879e+06	8.99552e+06	5.66176e+06	0.506453	0.844939	0.481115	0.610836
210	6	1	349.054	12.4	12.9	imp	C10H13N4O8P	Inosinic acid/2-O-(6-Phospho-alpha-mannosyl)-D-glycerate	3.57291e+08	3.93527e+08	4.10731e+08	1.75997e+08	3.50215e+08	1.90455e+08	0.492729	0.889966	0.463828	0.615508
86	423	-1	118.051	9.7	10.25	thr-L/athr-L/hom-L	C4H9NO3	L-Threonine	1.03109e+08	8.46273e+07	6.17894e+07	6.45946e+07	3.6304e+07	4.9545e+07	0.626832	0.429661	0.802157	0.61955
1663	1	1	718.537	1.13	1.28		C39H76NO8P	PC(15:0/16:1(9Z))	1.05376e+07	1.92165e+07	2.09631e+07	1.04072e+07	8.59171e+06	8.83354e+06	0.987743	0.449963	0.424133	0.620613
111	2	-1	130.062	10.14	10.64	creat	C4H9N3O2	Creatine	777858	433027	691367	644569	243764	202700	0.848165	0.644928	0.382503	0.625199
122	404	1	244.093	7.4	7.8	cytd	C9H13N3O5	Cytidine	2.43486e+07	2.72756e+07	1.66862e+07	1.19165e+07	1.18975e+07	1.59411e+07	0.491502	0.438255	0.955614	0.628457
235	338	1	138.055	7	7.82	mnac	C7H7NO2	Trigonelline	6.35421e+07	7.1959e+07	5.13333e+07	3.19459e+07	3.48569e+07	4.62474e+07	0.503533	0.485115	0.901117	0.629922
3383	75	1	90.0555	8.2	9.05		C3H7NO2	Beta-Alanine	1.19043e+07	1.15765e+07	9.36236e+06	7.91959e+06	5.85246e+06	6.65518e+06	0.668057	0.509783	0.713899	0.63058
3233	110	1	134.081	9.66	10.09		C5H11NO3	L-2-Amino-5-hydroxypentanoic acid	4.63974e+07	3.79255e+07	3.60996e+07	2.98114e+07	2.31316e+07	2.30873e+07	0.643291	0.610949	0.64054	0.631593
243	332	1	118.086	8	8.8	val-L/norval-L	C5H11NO2	Betaine	7.45584e+08	5.3563e+08	95501070	9.24373e+07	1.29722e+08	1.4819e+08	0.124097	0.242328	1.55113	0.639185
2868	155	1	224.128	8.03	8.78		C12H17NO3	Cerulenin	1.05857e+08	9.95731e+07	7.02028e+07	5.80438e+07	5.45905e+07	5.77002e+07	0.548749	0.548698	0.822161	0.639869
3125	1	1	160.097	1.34	2.05		C7H13NO3	2-Methylbutyrylglycine	5.00743e+07	4.93793e+07	3.53401e+07	24230749	3.12511e+07	2.82981e+07	0.484924	0.633621	0.801296	0.639947
291	301	-1	279.039	4.84	5.67	uri	0	0	1.05824e+09	6.79812e+08	6.49862e+08	6.30724e+08	4.57068e+08	4.24949e+08	0.596051	0.672394	0.653959	0.640801
510	2	-1	637.36	0.87	1.04		C34H54O11	26-Glucosyl-1,3,11,22-tetrahydroxyergosta-5,24-dien-26-oate	3.53465e+07	5.77874e+07	4.07896e+07	2.07405e+07	2.51474e+07	3.66892e+07	0.587942	0.436147	0.89972	0.64127
241	334	1	335.064	12.2	12.41		C11H15N2O8P	Nicotinamide ribotide	1.60582e+06	1.28774e+06	1.82187e+06	1.81469e+06	194272	1.03738e+06	1.12244	0.212051	0.59181	0.642101
2467	194	1	341.003	14.59	15.05		C6H14O12P2	1D-Myo-inositol 1,4-bisphosphate	7.32025e+07	7.24841e+07	6.86967e+07	4.30078e+07	3.59308e+07	5.80487e+07	0.588082	0.496401	0.845225	0.643236
218	1	1	204.124	1.31	1.67	acrn	C9H17NO4	L-Acetylcarnitine	1.05535e+07	1.11888e+07	8.54816e+06	7.7445e+06	5.80884e+06	5.7702e+06	0.736329	0.523425	0.678781	0.646178
188	26	1	386.047	13.16	13.64	gmp	0	0	1.70167e+07	1.68851e+07	1.80103e+07	7.34802e+06	1.54324e+07	1.05963e+07	0.435132	0.914475	0.590623	0.646744
120	405	-1	278.054	7.36	7.88	cytd	C8H14N3O6P	Cidofovir	7.71685e+06	9.01826e+06	4.69705e+06	3.60449e+06	3.38828e+06	5.15665e+06	0.473911	0.38256	1.09581	0.650761
615	35	-1	454.15	4.92	5.49		C20H21N7O6	5,10-Methenyltetrahydrofolic acid	5.37171e+07	3.90326e+07	3.747e+07	3.4706e+07	2.75229e+07	2.27415e+07	0.646746	0.705879	0.607973	0.653533
2995	139	1	200.176	6.33	6.92		C10H21N3O	Diethylcarbamazine	1.14079e+08	1.04584e+08	1.11774e+08	8.31431e+07	6.66662e+07	6.64827e+07	0.729058	0.63779	0.595158	0.654002
1985	207	1	537.195	10.63	10.91		C33H28O7	Asticolorin B/8-Hydroxypinoresinol 8-glucoside	1.99778e+07	9.92109e+06	9.64019e+06	1.30776e+07	7.61901e+06	5.15842e+06	0.656327	0.770276	0.539868	0.65549
257	323	1	291.047	12.87	13.29	s7p	C7H15O10P	D-Sedoheptulose 7-phosphate	1.89753e+06	1.65555e+06	2.16782e+06	1.0722e+06	1.3012e+06	1.23677e+06	0.586824	0.798155	0.589453	0.658144
290	302	-1	111.02	2.84	3.26	ura	C4H4N2O2	Uracil	1.93712e+08	1.63789e+08	1.99005e+08	9.47575e+07	1.45935e+08	1.18465e+08	0.48943	0.891059	0.595488	0.658659
269	313	1	447.027	12.41	12.7	thmpp	0	0	540419	892767	905026	555647	697566	50415.3	1.02378	0.803377	0.149663	0.65894
85	424	1	134.045	11.45	11.85	asp-L	C4H7NO4	L-Aspartic acid	8.18504e+07	6.12091e+07	5.17917e+07	5.06818e+07	3.43304e+07	4.14089e+07	0.619665	0.561586	0.799914	0.660389
2547	6	1	309.094	12.1	13.05		C15H16O7	4R,5R,6S-Trihydroxy-2-hydroxymethyl-2-cyclohexen-1-one 6-(2-hydroxy-6-methylbenzoate)	6.75626e+07	4.78809e+07	5.54847e+07	4.45407e+07	4.74321e+07	1.83067e+07	0.659755	0.990646	0.331147	0.660516
190	47	1	284.099	8	9	gsn	C10H13N5O5	Guanosine	3.08179e+08	2.26204e+08	1.79244e+08	2.51376e+08	1.42744e+08	9.74569e+07	0.81574	0.631205	0.543965	0.663637
260	320	1	106.05	11	11.3	ser-L	C3H7NO3	L-Serine	2.85895e+07	3.62907e+07	1.67976e+07	1.78229e+07	1.59114e+07	1.55819e+07	0.624721	0.439985	0.928054	0.664253
3240	16	1	132.077	10.65	11.01		C4H9N3O2	Creatine	4.6144e+06	5.56317e+06	5.68395e+06	2.8343e+06	3.50062e+06	4.18436e+06	0.622414	0.635797	0.740733	0.666314
245	330	-1	166.975	13.7	14.15	pep	C3H5O6P	Phosphoenolpyruvic acid	3.22223e+08	2.71029e+08	2.96345e+08	1.62725e+08	2.37927e+08	1.83694e+08	0.505162	0.877911	0.619993	0.667689
753	2	-1	327.18	0.8	1.2		C20H26NO3	8-O-Methyloblongine/7-hydroxygranisetron	2.28668e+08	2.79649e+08	2.33963e+08	1.33098e+08	1.55335e+08	2.0265e+08	0.58224	0.555622	0.86622	0.668028
3324	1	1	113.06	1.03	1.34		C6H8O2	trans-1,2-Dihydrobenzene-1,2-diol	4.44963e+07	3.31451e+07	4.10932e+07	2.00541e+07	2.9274e+07	2.78762e+07	0.451923	0.883559	0.679146	0.671543
3375	36	1	97.0288	12.1	12.48		C5H4O2	2-Furancarboxaldehyde	1.27765e+07	1.11558e+07	9.56775e+06	6.20453e+06	8.4928e+06	7.37774e+06	0.489614	0.763412	0.773473	0.6755
261	319	1	360.15	10.66	11.15		0	0	2.07125e+07	3.06351e+07	8.05681e+06	4.18205e+06	4.38116e+06	1.36041e+07	0.205744	0.1458	1.68008	0.677208
113	410	1	162.112	9	10		C7H15NO3	L-Carnitine	2.18563e+08	1.94911e+08	1.95247e+08	1.36935e+08	1.40023e+08	1.34073e+08	0.626693	0.718536	0.686841	0.677357
50	2	-1	308.099	9.6	10.55	acnam	C11H19NO9	N-Acetylneuraminic acid/Glutamyl-Tyrosine	1.40197e+08	1.13284e+08	8.70775e+07	9.64489e+07	6.18357e+07	6.95737e+07	0.688173	0.546249	0.799216	0.67788
1131	2	-1	187.097	4.82	9.17		C9H16O4	Azelaic acid	8.73727e+07	8.26867e+07	6.5574e+07	7.16388e+07	3.33067e+07	5.33179e+07	0.820128	0.403527	0.813379	0.679012
763	2	-1	325.184	0.83	1.07		C18H30O3S	2-Dodecylbenzenesulfonic acid/Heptaethylene glycol	6.3136e+09	7.856e+09	6.55675e+09	3.78022e+09	4.46765e+09	5.73281e+09	0.598748	0.568699	0.874339	0.680595
3386	73	1	88.1127	7.98	9.86		C5H13N	3-Methyl-1-butylamine	1.17205e+08	1.20489e+08	1.16705e+08	8.77985e+07	7.95198e+07	7.40353e+07	0.749314	0.660259	0.634691	0.681421
781	2	-1	313.163	0.86	1.38		C16H26O6	(-)-trans-Carveol glucoside	3.04858e+08	3.68473e+08	3.31171e+08	1.79557e+08	2.21236e+08	2.84059e+08	0.589122	0.60052	0.857783	0.682475
288	36	1	325.043	12.09	12.43	ump	C9H13N2O9P	Uridine 5'-monophosphate	2.23887e+08	2.06804e+08	2.14555e+08	1.20429e+08	1.65592e+08	1.53711e+08	0.538108	0.800816	0.716552	0.685159
798	4	-1	309.04	11.29	11.705		C17H10O6	De-O-methylsterigmatocystin	2.15515e+07	1.8573e+07	1.7163e+07	1.75864e+07	9.87786e+06	1.21158e+07	0.816868	0.534346	0.707628	0.686281
112	411	1	132.077	10.2	10.5	3gudppa/creat	C4H9N3O2	Creatine	5.77412e+08	4.68283e+08	5.0422e+08	4.53583e+08	3.12259e+08	307885624	0.785583	0.666888	0.610694	0.687722
3339	86	1	106.087	4.68	5.29		C4H11NO2	Diethanolamine	1.64108e+07	1.58804e+07	1.31928e+07	1.23682e+07	9.11236e+06	9.63285e+06	0.755159	0.576479	0.732189	0.687942
102	415	1	206.056	11.76	12.55		0	0	1.48112e+08	1.33693e+08	9.3423e+07	9.63703e+07	6.41899e+07	8.74443e+07	0.650893	0.480518	0.936073	0.689161
1295	2	-1	125.061	1.28	1.44		C7H10O2	Methyl sorbate	1.89546e+06	1.6327e+06	1.51572e+06	782350	1.12137e+06	1.39435e+06	0.442178	0.704891	0.924881	0.69065
3388	72	1	88.0763	3.92	4.49		C4H9NO	4-Aminobutyraldehyde	3.7319e+07	3.41679e+07	3.81416e+07	2.76295e+07	2.38722e+07	2.40733e+07	0.741053	0.699553	0.632122	0.690909
1279	220	-1	132.03	10.97	11.9		C4H7NO4	L-Aspartic acid	1.61079e+08	1.38152e+08	1.1125e+08	1.07402e+08	8.21489e+07	9.0212e+07	0.666977	0.594919	0.811066	0.690987
454	3	-1	742.54	2.3	2.72		C41H78NO8P	PC(15:0/18:2(9Z,12Z))	5.73159e+06	6.18086e+06	6.38917e+06	4.18964e+06	4.61351e+06	3.71949e+06	0.735587	0.750457	0.588594	0.691546
3300	1	1	119.086	3.15	3.34		C9H10	Indane	4.35275e+06	4.44124e+06	3.78331e+06	2.95122e+06	3.13193e+06	2.54216e+06	0.685244	0.711685	0.68039	0.69244
3338	1	1	106.087	3.15	3.45		C4H11NO2	Diethanolamine	5.34025e+06	5.32335e+06	4.15591e+06	3.3973e+06	2.89454e+06	3.65988e+06	0.642856	0.552158	0.883448	0.692821
2	469	-1	304.034	8.5	9.7	23ccmp	C9H12N3O7P	Cytidine 2',3'-cyclic phosphate	1.61633e+07	8.71137e+06	2.52663e+07	1.49547e+07	7.61872e+06	6.95863e+06	0.925686	0.875995	0.278268	0.693316
52	442	1	332.095	9.64	10.59	acnam	0	0	3.88521e+07	3.05629e+07	2.82783e+07	2.76539e+07	2.00458e+07	2.01832e+07	0.712515	0.657008	0.714741	0.694755
2778	163	1	241.155	8.39	9.6		C12H20N2O3	Pirbuterol	2.13152e+07	1.91871e+07	1.79456e+07	1.73617e+07	1.09302e+07	1.25446e+07	0.815388	0.571894	0.700705	0.695996
108	55	1	324.059	12.7	13.2	cmp	C9H14N3O8P	Cytidine monophosphate	1.12547e+08	9.84741e+07	1.1679e+08	6.13351e+07	9.66835e+07	6.61305e+07	0.545378	0.981834	0.566603	0.697939
3313	97	1	116.071	15.48	16.82		C5H9NO2	L-Proline	1.12283e+07	1.65585e+07	1.37326e+07	9.64484e+06	8.96608e+06	9.5112e+06	0.860224	0.544232	0.694824	0.69976
3153	1	1	150.112	2.23	3.87		C6H15NO3	Triethanolamine	5.43074e+08	5.58639e+08	4.10018e+08	3.43337e+08	2.48802e+08	4.2004e+08	0.632277	0.445471	1.02444	0.700729
693	2	-1	359.152	0.88	1.08		C21H20N4O2	Lepidine C/Quassinol	1.34921e+07	1.91004e+07	1.64712e+07	8.54703e+06	1.15577e+07	1.44088e+07	0.636179	0.607158	0.875542	0.706293
26	458	1	118.086	11	11.35		C5H11NO2	Betaine	7.70642e+07	5.37206e+07	4.38228e+07	45151376	39282246	3.54896e+07	0.586429	0.731732	0.810277	0.709479
793	256	-1	310.115	9.96	10.27		C12H17N5O5	1,7-Dimethylguanosine	1.70669e+07	1.5282e+07	1.25606e+07	1.70461e+07	6.18899e+06	9.03893e+06	0.998794	0.408854	0.72184	0.70983
37	452	-1	187.037	7.77	8.21		C11H8O3	Isoplumbagin	1.67422e+07	2.78966e+07	3.20318e+07	1.37534e+07	1.98995e+07	1.91765e+07	0.822543	0.714354	0.599919	0.712272
3114	129	1	164.092	4.63	8.79		C7H9N5	6-Dimethylaminopurine/Bicine	2.84452e+08	2.5336e+08	2.16451e+08	1.92768e+08	1.47377e+08	1.92464e+08	0.677796	0.581856	0.889233	0.716295
1896	8	1	577.378	0.89	1.07		C33H52O8	Collettiside I	3.75261e+06	4.76833e+06	5.1718e+06	2.70625e+06	3.17604e+06	3.91743e+06	0.728402	0.672929	0.76206	0.72113
2314	204	1	395.161	11.78	12.4		C21H27ClO5	Loteprednol	1.1507e+08	1.10468e+08	8.50006e+07	8.57926e+07	7.07879e+07	6.66023e+07	0.745789	0.641123	0.783805	0.723572
1063	241	-1	209.008	1.7	2.06		C6H7FO7	Fluorocitric acid	4.04009e+07	5.15687e+07	4.1228e+07	2.72853e+07	3.08434e+07	3.69182e+07	0.676164	0.598881	0.895717	0.723588
296	49	1	387.031	14.3	14.63	xmp	C17H11ClF4N2S	Quazepam	2.54681e+06	2.20738e+06	2.25706e+06	4.06302e+06	670376	524519	1.57285	0.333875	0.264956	0.723892
3306	1	1	117.091	1.26	1.46		C6H12O2	Caproic acid	5.88068e+07	5.82235e+07	5.75853e+07	4.87758e+07	3.82924e+07	3.98578e+07	0.829714	0.658266	0.692686	0.726889
1066	240	-1	208.015	1.65	2.3		C10H8ClNO2	4-Chloro-1H-indole-3-acetic acid	1.07168e+08	1.3963e+08	1.14163e+08	7.48691e+07	8.41067e+07	1.00965e+08	0.698896	0.602638	0.884497	0.728677
1187	50	-1	168.991	14.58	15.08		C3H7O6P	D-Glyceraldehyde 3-phosphate	4.80998e+07	4.66374e+07	4.40501e+07	3.21644e+07	2.622e+07	4.20933e+07	0.669389	0.563146	0.955679	0.729405
3317	96	1	115.087	2.63	6.44		C5H10N2O	3-Amino-2-piperidone	1.09685e+08	1.26971e+08	9.80152e+07	7.67777e+07	7.91165e+07	8.49049e+07	0.700258	0.623405	0.866379	0.730014
3173	1	1	146.081	2.52	3.37		C6H11NO3	Isobutyrylglycine	1.68469e+07	1.88156e+07	1.59616e+07	1.37835e+07	1.08264e+07	1.26406e+07	0.819235	0.577642	0.793231	0.730036
2704	1	1	255.084	1.15	1.68		C6H15N4O5P	L-Phosphoarginine	6.33133e+07	6.54859e+07	7.35846e+07	4.99049e+07	4.81331e+07	4.92973e+07	0.788556	0.73542	0.670388	0.731454
157	50	-1	338.988	14.6	15.2	fdp	C6H14O12P2	1D-Myo-inositol 1,4-bisphosphate	4.78086e+08	4.70866e+08	4.49145e+08	3.17565e+08	2.65099e+08	4.36683e+08	0.664313	0.563095	0.97226	0.733223
3302	100	1	118.123	6.86	7.39		C6H15NO	2-Diethylaminoethanol	3.39106e+07	3.81543e+07	5.33939e+07	2.46329e+07	3.36719e+07	3.1496e+07	0.72721	0.882824	0.590646	0.73356
118	55	1	223.075	12.6	13.1	cyst-L	C7H14N2O4S	L-Cystathionine/Flavone	1.24601e+08	8.81867e+07	9.62782e+07	1.00248e+08	7.85304e+07	4.86628e+07	0.80471	0.890625	0.505952	0.733762
1326	214	-1	102.02	4.45	7.12		C3H5NO3	Pyruvatoxime	9.37251e+07	8.13127e+07	7.62824e+07	7.55979e+07	5.0623e+07	5.9356e+07	0.806797	0.623035	0.778399	0.736077
3307	99	1	116.144	6.04	8.79		C7H17N	Isobutylpropylamine	1.0606e+08	1.35969e+08	1.44297e+08	1.03033e+08	8.69144e+07	8.63747e+07	0.971486	0.639487	0.598868	0.736614
3180	118	1	144.102	6.02	6.63		C7H13NO2	Proline betaine	1.27162e+07	1.77152e+07	1.01646e+07	6.28751e+06	6.86229e+06	1.34686e+07	0.498395	0.390806	1.32188	0.737028
611	2	-1	465.304	0.85	1.11		C27H46O4S	Cholesterol sulfate	2.95445e+07	2.53128e+07	2.91877e+07	2.19297e+07	1.95029e+07	2.04767e+07	0.74313	0.771378	0.702571	0.739026
3340	1	1	106.087	1.4	2.41		C4H11NO2	Diethanolamine	1.91586e+07	1.83447e+07	1.76721e+07	1.56107e+07	1.25659e+07	1.26134e+07	0.815778	0.6867	0.715358	0.739279
3331	90	1	112.051	7.9	10.54		C4H5N3O	Cytosine	2.31619e+07	2.76679e+07	2.95957e+07	2.25615e+07	1.81747e+07	1.73454e+07	0.974191	0.658121	0.587471	0.739927
117	407	-1	221.059	12.69	13.18	cyst-L	C7H14N2O4S	L-Cystathionine/Flavone	4.143e+07	2.90004e+07	2.18662e+07	3.12972e+07	1.63749e+07	1.9682e+07	0.756011	0.566139	0.900567	0.740906
469	3	-1	716.523	2.38	3.04		C39H76NO8P	PC(15:0/16:1(9Z))	3.64569e+06	4.86078e+06	4.68559e+06	2.90899e+06	3.56659e+06	3.16729e+06	0.803321	0.739115	0.682734	0.741724
2060	1	1	509.38	1.36	1.43		C37H48O	2'-Apo-beta-carotenal/Fasciculol C	5.15873e+06	6.49768e+06	7.15547e+06	3.50623e+06	5.79144e+06	4.65867e+06	0.685761	0.892956	0.655873	0.744863
2480	192	1	336.14	12.05	12.32		C12H21N3O8	Aspartylglycosamine/Methionyl-Tryptophan	6.96723e+06	5.12204e+06	5.15797e+06	4.69478e+06	3.26736e+06	4.73094e+06	0.678452	0.644836	0.918784	0.747357
3080	1	1	176.092	1.33	3.78		C7H13NO4	N-Carboxyethyl-g-aminobutyric acid	1.22539e+08	1.80529e+08	8.11002e+07	8.45767e+07	6.5303e+07	9.6699e+07	0.690454	0.362085	1.1921	0.748214
163	380	1	280.092	10.25	11.09		0	0	4.10575e+08	2.89752e+08	2.88894e+08	2.94981e+08	2.37645e+08	2.03986e+08	0.718527	0.820229	0.706197	0.748318
2409	197	1	359.103	0.97	1.14		C11H23N2O7PS	Pantetheine 4'-phosphate/N1-(5-Phospho-a-D-ribosyl)-5,6-dimethylbenzimidazole	7.85567e+06	6.75737e+06	6.32656e+06	6.31418e+06	4.70469e+06	4.7014e+06	0.80624	0.700661	0.747119	0.75134
2428	5	1	353.027	11.57	12.09		C18H8O8	Thelephoric acid	3.00261e+07	3.76358e+07	3.7322e+07	2.75473e+07	2.43643e+07	2.56468e+07	0.91772	0.648307	0.688011	0.751346
309	3	-1	116.035	3.65	4.06	acgly	C4H7NO3	Acetylglycine	2.10636e+06	1.86057e+06	1.20324e+06	980953	942296	1.5124e+06	0.489927	0.531628	1.23723	0.752927
2331	203	1	390.082	11.71	12.05		C11H20NO12P	N-Acetylneuraminic acid 9-phosphate/Acetyl adenylate	5.50358e+06	7.68141e+06	1.07664e+07	6.01196e+06	5.03954e+06	5.42359e+06	1.09072	0.66049	0.508318	0.753178
201	357	1	178.059	9.9	10.97	his-L	0	0	2.98181e+07	2.34117e+07	1.95638e+07	2.02552e+07	1.66684e+07	1.69532e+07	0.680364	0.713192	0.867237	0.753598
3319	95	1	114.092	1.23	2.73		C6H11NO	2,5-Dihydro-2,4,5-trimethyloxazole	1.61744e+09	1.46837e+09	1.60459e+09	1.28062e+09	1.18217e+09	1.07044e+09	0.791771	0.805104	0.66713	0.754669
2291	205	1	405.209	11.02	11.37		C19H32O9	Pisumionoside	1.78883e+07	8.48304e+06	7.46332e+06	1.11169e+07	6.91558e+06	6.12802e+06	0.623569	0.817377	0.823451	0.754799
304	293	1	76.0393	10.8	11.3	gly	C2H5NO2	Glycine	5.41003e+07	4.09455e+07	3.79008e+07	3.91269e+07	2.58964e+07	3.43961e+07	0.723739	0.633354	0.907774	0.754956
3396	70	1	86.0606	9.65	10.58		C4H7NO	2-Pyrrolidinone	2.98818e+07	2.38557e+07	2.09478e+07	2.60109e+07	1.50447e+07	1.59636e+07	0.870892	0.632195	0.763194	0.755427
3332	89	1	111.056	8.47	12.08		C5H6N2O	Imidazole-4-acetaldehyde	7.64641e+07	7.24739e+07	6.12599e+07	5.69323e+07	4.92512e+07	5.16352e+07	0.744897	0.680013	0.843144	0.756018
3149	26	1	152.057	13.17	13.58		C5H5N5O	Guanine	1.57181e+07	1.38476e+07	1.67341e+07	7.48259e+06	1.52261e+07	1.15355e+07	0.479362	1.09884	0.691182	0.75646
3238	1	1	132.102	1.3	2.5		C6H13NO2	L-Isoleucine	2.48009e+07	2.1174e+07	2.76372e+07	2.00128e+07	1.87136e+07	1.59291e+07	0.807714	0.884345	0.577891	0.75665
3311	98	1	116.071	14.53	15.16	pro-L	C5H9NO2	L-Proline	1.89134e+07	3.00639e+07	1.26378e+07	1.25177e+07	1.33051e+07	1.47084e+07	0.663618	0.444408	1.16256	0.756862
3089	133	1	173.092	7.87	9.4		C7H12N2O3	Glycylproline	6.01994e+07	6.07919e+07	6.15667e+07	5.08425e+07	4.48778e+07	4.25929e+07	0.844826	0.73865	0.692318	0.758598
3198	1	1	140.107	0.57	2.17		C8H13NO	9-Azabicyclo[3.3.1]nonan-3-one	4.32718e+07	3.79297e+07	4.27331e+07	3.33984e+07	2.93736e+07	3.13811e+07	0.772354	0.775016	0.734971	0.76078
295	297	1	365.049	14.3	14.63	xmp	C10H13N4O9P	Xanthylic acid	1.59587e+07	1.36945e+07	1.41915e+07	2.50196e+07	5.36731e+06	4.54798e+06	1.56423	0.396341	0.325226	0.761934
187	26	1	364.065	13.16	13.64	gmp	C10H14N5O8P	Guanosine monophosphate	1.49371e+08	1.34841e+08	1.58942e+08	7.1607e+07	1.47987e+08	1.13208e+08	0.479737	1.09742	0.712439	0.763198
3418	64	1	74.0608	3.06	3.32		C3H7NO	3-Aminopropionaldehyde	4.69367e+07	4.07027e+07	2.54494e+07	3.43769e+07	2.60953e+07	2.33559e+07	0.732979	0.642	0.918062	0.764347
244	331	1	133.097	14.5	15.4	orn	C5H12N2O2	Ornithine	2.71545e+07	4.3562e+07	1.74113e+07	1.81419e+07	1.89716e+07	2.08011e+07	0.669318	0.436801	1.19358	0.766565
19	60	1	187	13.28	13.95	3pg	C3H7O7P	2-Phosphoglyceric acid/8-Chloroxanthine	1.14731e+08	1.27246e+08	1.73855e+08	1.02685e+08	1.1931e+08	8.24832e+07	0.895096	0.937679	0.474739	0.769171
825	254	-1	295.024	11.26	11.94		C16H8O6	Medicagol	8.10855e+07	6.90896e+07	6.42753e+07	6.28858e+07	4.80404e+07	5.37663e+07	0.775826	0.695775	0.836755	0.769452
313	2	-1	130.051	1.35	1.6	5a2opntn/5aop/acala-L/ glu5sa	C5H9NO3	4-Hydroxyproline	2.49493e+06	1.87246e+06	1.90291e+06	1.62974e+06	1.4591e+06	1.61401e+06	0.666584	0.790437	0.855761	0.770928
3194	60	1	140.995	13.41	13.95		C2H5O5P	Acetylphosphate	1.71139e+07	1.88189e+07	2.66402e+07	1.52246e+07	1.82252e+07	1.20599e+07	0.890242	0.968616	0.454741	0.7712
929	245	-1	245.043	9.23	9.72		C13H10O5	Isopimpinellin	2.28128e+08	2.15137e+08	1.92911e+08	2.33101e+08	9.13769e+07	1.67264e+08	1.02179	0.425005	0.86712	0.771305
2680	1	1	264.181	1.12	1.3		C12H25NO5	Hydroxyvalerylcarnitine	6.5237e+07	5.1277e+07	6.52152e+07	4.54038e+07	4.97976e+07	4.21818e+07	0.696448	0.971206	0.64735	0.771668
3350	82	1	102.092	11.2	12.91		C5H11NO	5-Aminopentanal	1.30461e+08	1.21762e+08	9.33975e+07	9.65739e+07	8.26443e+07	8.42644e+07	0.740449	0.679	0.902317	0.773922
1184	2	-1	169.098	1.03	11.48		C8H14N2O2	Levetiracetam	3.13148e+08	3.36127e+08	3.13877e+08	2.52656e+08	2.42668e+08	2.50075e+08	0.806888	0.722037	0.796793	0.775239
64	436	1	560.079	11.99	12.31	adprib	C15H23N5O14P2	Adenosine diphosphate ribose	1.15204e+07	1.13048e+07	1.17872e+07	5.64424e+06	1.12473e+07	9.8725e+06	0.494324	0.994951	0.838929	0.776068
2394	198	1	367.139	11.87	12.29		C18H22O8	7-beta-D-Glucopyranosyloxybutylidenephthalide	2.46932e+09	2.0058e+09	1.50326e+09	1.63206e+09	1.34476e+09	1.50441e+09	0.660949	0.670454	1.00076	0.777388
1243	3	-1	146.046	3.29	4.37		C5H9NO4	L-Glutamic acid	1.84392e+07	1.52651e+07	1.30357e+07	1.3005e+07	9.09366e+06	13406969	0.70688	0.598348	1.02826	0.777831
2810	160	1	234.077	16.15	17.73		C12H11NO4	Casimiroin	7.22158e+07	7.72958e+07	7.31156e+07	5.82451e+07	6.03963e+07	5.44943e+07	0.806809	0.781649	0.745665	0.778041
279	38	1	608.089	12.17	12.62	uacmam/uacgam	C17H27N3O17P2	Uridine diphosphate-N-acetylglucosamine	2.25749e+08	1.58005e+08	1.91699e+08	1.88628e+08	1.01562e+08	1.6489e+08	0.835637	0.643001	0.860224	0.779621
3389	71	1	88.0763	6.36	7.08		C4H9NO	4-Aminobutyraldehyde	3.45287e+07	2.69164e+07	3.16429e+07	2.55677e+07	2.30116e+07	2.34894e+07	0.741224	0.855467	0.743138	0.779943
287	304	-1	323.029	11.7	12.4	ump	C9H13N2O9P	Uridine 5'-monophosphate/6-Chlorocatechin	5.0392e+08	4.49654e+08	4.05087e+08	2.6122e+08	3.94045e+08	3.85484e+08	0.518473	0.876357	0.951621	0.78215
322	282	-1	195.051	9.1	9.9		C6H12O7	Galactonic acid/1,3-Dimethyluric acid	1.06752e+08	8.76679e+07	6.97457e+07	8.72938e+07	4.98478e+07	6.72585e+07	0.817899	0.56909	0.964389	0.783793
1938	58	1	559.158	11.23	11.62		C27H30N2O7S2	Sulforhodamine B	4.08694e+07	4.02019e+07	3.33983e+07	2.14892e+07	3.91855e+07	2.84239e+07	0.52696	0.97478	0.851504	0.784415
1130	2	-1	187.097	1	1.55		C9H16O4	Azelaic acid	3.97525e+07	3.3948e+07	2.60283e+07	2.58267e+07	2.24268e+07	2.71179e+07	0.650566	0.661619	1.0417	0.784629
135	395	1	106.087	9	9.9		C4H11NO2	Diethanolamine	4.72392e+08	4.2864e+08	3.81811e+08	3.76867e+08	2.63529e+08	3.59517e+08	0.797827	0.614891	0.941628	0.784782
1234	3	-1	151.051	2.58	2.83		C7H8N2O2	N1-Methyl-2-pyridone-5-carboxamide	3.3245e+07	2.37179e+07	2.82374e+07	2.56091e+07	1.94467e+07	2.16432e+07	0.771003	0.820671	0.767299	0.786324
74	6	1	348.07	12.34	13.04	amp	C10H14N5O7P	Adenosine monophosphate	1.48306e+07	1.26323e+07	1.36103e+07	1.26837e+07	1.06884e+07	8.9451e+06	0.856209	0.847325	0.659729	0.787754
1287	2	-1	129.092	0.99	2.02		C7H14O2	Heptanoic acid	1.17178e+08	1.05083e+08	1.11174e+08	8.11349e+07	8.58175e+07	9.51965e+07	0.692671	0.816841	0.85641	0.788641
186	363	-1	362.051	13.16	13.64	gmp	C10H14N5O8P	Guanosine monophosphate	1.42917e+08	1.26408e+08	1.44745e+08	6.73725e+07	1.39238e+08	1.14795e+08	0.471781	1.10142	0.793228	0.788809
219	349	-1	341.109	10.6	11.2	isomaltu/sucr	C12H22O11	Melibiose	7.14994e+07	9.47219e+07	2.32802e+07	1.29886e+07	1.35884e+07	4.76066e+07	0.182803	0.144359	2.04047	0.789211
200	358	1	156.077	10	10.8	his-L	C6H9N3O2	L-Histidine	8.33345e+08	6.95359e+08	6.10395e+08	6.22519e+08	5.35553e+08	5.20347e+08	0.747043	0.770215	0.852501	0.78992
3148	47	1	152.057	8.21	8.69	gua	C5H5N5O	Guanine	1.31055e+08	9.33959e+07	9.07301e+07	1.30164e+08	7.55953e+07	5.16927e+07	0.99321	0.809612	0.570216	0.791012
2828	7	1	233.059	11.26	11.87		C10H13ClO4	3-Chloro-1-(4-hydroxy-3-methoxyphenyl)-1,2-propanediol	1.62166e+07	1.10812e+07	9.40041e+06	1.08725e+07	8.12459e+06	9.09583e+06	0.672472	0.735576	0.96794	0.791996
89	2	-1	121.03	1.24	1.71		C7H6O2	Benzoic acid	1.5191e+08	1.30992e+08	1.2427e+08	1.0377e+08	9.89062e+07	1.16579e+08	0.683313	0.755245	0.938157	0.792238
2977	14	1	204.087	6.67	10.47		C9H17NS2	1-Isothiocyanato-7-(methylthio)heptane	3.876e+08	3.16864e+08	3.7103e+08	2.76382e+08	2.70424e+08	3.00585e+08	0.713133	0.853486	0.810187	0.792269
1178	230	-1	171.139	1.09	1.37		C10H20O2	Capric acid	2.26212e+08	2.04167e+08	1.8836e+08	1.51081e+08	1.54481e+08	1.79584e+08	0.668019	0.756761	0.953433	0.792737
2514	7	1	323.102	11.26	11.91		C18H14N2O4	Flazine methyl ether	2.59851e+07	2.04611e+07	1.76811e+07	1.88744e+07	1.54844e+07	1.58303e+07	0.727402	0.757955	0.895914	0.793757
961	17	-1	228.064	11.93	12.29		C13H11NO3	gamma-Fagarine	2.03536e+07	1.52812e+07	1.23675e+07	1.218e+07	1.21403e+07	1.22437e+07	0.600382	0.795796	0.990065	0.795414
2483	6	1	335.074	12.5	12.84		C9H19O11P	1-(sn-Glycero-3-phospho)-1D-myo-inositol/Xanthotoxol arabinoside	1.70276e+07	1.60484e+07	1.76576e+07	1.82552e+07	1.39485e+07	7.79793e+06	1.07168	0.869961	0.444763	0.795466
782	4	-1	313.035	11.29	11.8		C16H11ClN2O3	Clorazepate/Laccaic acid D	2.57472e+07	2.0576e+07	2.00177e+07	2.07242e+07	1.51078e+07	1.69324e+07	0.805664	0.735531	0.846639	0.795944
162	381	1	258.11	10.3	11		C8H20NO6P	Glycerophosphocholine/5-Methylcytidine/Tolmetin	3.86103e+09	2.73856e+09	2.77116e+09	2.80538e+09	2.40179e+09	2.18084e+09	0.726596	0.877032	0.786984	0.796871
3223	113	1	136.062	10.85	12.25		C5H5N5	Adenine/(+)-threo-2-Amino-3,4-dihydroxybutanoic acid/4-(Hydroxymethyl)benzenediazonium(1+)	3.93349e+08	3.18711e+08	3.16683e+08	2.75851e+08	2.86255e+08	2.50678e+08	0.701365	0.898196	0.791638	0.797067
900	2	-1	258.029	0.98	1.33		C6H13NO8S	Glucosamine 6-sulfate	4.44311e+06	2.40891e+06	8.74723e+06	6.17969e+06	227634	7.68212e+06	1.38224	0.130588	0.87961	0.797481
3188	116	1	142.086	11.05	11.55		C7H11NO2	Ethosuximide	1.25593e+07	9.88196e+06	1.1401e+07	9.79051e+06	8.258e+06	8.80139e+06	0.781287	0.83731	0.773967	0.797521
994	3	-1	213.044	2.44	2.61		C5H15N2O3PS	Amifostine	6.5708e+06	4.47159e+06	9.01669e+06	8.23588e+06	618189	8.89598e+06	1.24961	0.157098	0.986759	0.797821
2809	161	1	234.077	12.5	15.58		C12H11NO4	Casimiroin	3.24848e+08	3.04682e+08	2.91757e+08	2.48982e+08	2.50401e+08	2.35332e+08	0.766528	0.821903	0.806667	0.798366
2557	7	1	306.076	11.25	11.95		C18H11NO4	Cepharadione A	7.21692e+07	6.00763e+07	5.13496e+07	5.17516e+07	4.57173e+07	4.70854e+07	0.717478	0.761385	0.917119	0.79866
31	456	-1	163.061	5.54	6.38		C6H12O5	L-Fucose/Butyl isopropyl disulfide	1.51048e+07	1.5098e+07	1.19914e+07	9.90215e+06	1.12309e+07	1.2013e+07	0.657827	0.745554	1.00179	0.801724
198	359	1	118.061	10.87	11.11	gudac	C3H7N3O2	Guanidoacetic acid	4.06727e+06	3.61224e+06	3.00001e+06	2.69457e+06	2.01493e+06	3.53721e+06	0.670598	0.569717	1.17329	0.804534
20	461	1	146.092	10.5	10.9	5gudbutn	C5H11N3O2	4-Guanidinobutanoic acid	3.18951e+07	2.96926e+07	2.06027e+07	2.2397e+07	1.94089e+07	2.17662e+07	0.703139	0.654823	1.0562	0.80472
62	437	1	450.019	12.31	12.91	adp/dgdp	0	0	9.45801e+06	8.5908e+06	8.67183e+06	1.25644e+07	3.76447e+06	5.56044e+06	1.325	0.444663	0.645298	0.804987
1165	21	-1	175.044	11.32	11.88		C7H12O3S	Methylthio 2-(propanoyloxy)propanoate	9.53802e+07	8.49947e+07	7.63178e+07	8.86372e+07	5.7839e+07	6.14703e+07	0.929378	0.680877	0.805707	0.805321
1249	2	-1	143.108	0.96	2.06		C8H16O2	Caprylic acid	3.4924e+08	2.89514e+08	2.8883e+08	2.66696e+08	2.35481e+08	2.42523e+08	0.763712	0.813433	0.839732	0.805626
175	49	1	606.084	14.31	14.64	gdpmann	C16H25N5O16P2	Guanosine diphosphate mannose	6.4313e+06	4.74654e+06	5.69788e+06	4.33604e+06	4.10942e+06	4.96216e+06	0.679196	0.868543	0.873105	0.806948
236	21	-1	174.041	11	11.85	Nacasp	C6H9NO5	N-Acetyl-L-aspartic acid/Berteroin	1.70974e+09	1.37882e+09	1.21338e+09	1.36997e+09	9.7182e+08	1.11181e+09	0.801285	0.704839	0.916301	0.807475
3397	53	1	86.0606	10.8	11.23	gaba	C4H7NO	2-Pyrrolidinone	1.08825e+07	9.73733e+06	6.59205e+06	8.23271e+06	6.95028e+06	6.26609e+06	0.758728	0.716686	0.951291	0.808902
1354	211	-1	90.9713	9.64	13.26		CH2NO2S	Cyanosulfurous acid anion	2.01908e+08	2.0103e+08	1.98946e+08	1.65524e+08	1.60154e+08	1.61256e+08	0.819889	0.796769	0.810643	0.8091
3187	1	1	142.159	2	3.27		C9H19N	Isometheptene	1.52598e+07	1.46698e+07	1.44306e+07	1.279e+07	1.18806e+07	1.12799e+07	0.839207	0.811155	0.783166	0.811176
3144	1	1	153.066	2.56	2.81		C7H8N2O2	N1-Methyl-2-pyridone-5-carboxamide	9.02309e+07	1.1323e+08	8.69247e+07	8.07214e+07	5.9919e+07	8.77857e+07	0.894726	0.529596	1.00989	0.811405
73	432	1	399.145	12	12.6	amet	C22H22O7	Dulxanthone E/S-adenosyl-L-methioninate	9.07758e+07	9.07374e+07	9.47413e+07	9.01378e+07	5.83752e+07	7.58228e+07	0.992979	0.643735	0.800525	0.812413
2610	186	1	288.203	8.65	10.1		C12H25N5O3	Arginyl-Isoleucine	1.65247e+08	4.98429e+07	6.94236e+07	1.29386e+08	3.93326e+07	6.08233e+07	0.783117	0.789552	0.876297	0.816322
1895	8	1	577.518	0.86	1.18		C37H68O4	Cohibin C	9.28174e+07	8.76058e+07	9.87691e+07	7.3343e+07	7.59235e+07	7.83704e+07	0.790412	0.866801	0.793679	0.816964
937	2	-1	242.176	1.3	1.44		C13H25NO3	N-Undecanoylglycine	1.09622e+08	6.91893e+07	7.334e+07	7.81879e+07	5.67809e+07	6.7227e+07	0.713513	0.820919	0.916761	0.817065
141	53	1	104.071	10.8	11.3	4abut	C4H9NO2	Dimethylglycine	9.02444e+07	7.97897e+07	5.47224e+07	7.42904e+07	5.39179e+07	5.20975e+07	0.823409	0.676156	0.95212	0.817228
2891	1	1	219.057	2.53	2.63		C13H11ClO	(E,E)-1-Chloro-3,11-tridecadiene-5,7,9-triyn-2-ol/3-(Isothiocyanatomethyl)-1-methoxy-1H-indole	3.22018e+06	4.12082e+06	3.59474e+06	3.066e+06	2.86766e+06	2.8418e+06	0.953564	0.7031	0.796215	0.817626
59	438	1	268.104	4	5.8	adn	C10H13N5O4	Adenosine/Neuraminic acid	4.22032e+09	3.14334e+09	4.5222e+09	4.28081e+09	3.0865e+09	2.07301e+09	1.01433	0.981919	0.458419	0.818224
2721	175	1	250.093	2.81	3.31		C10H19NO2S2	S-Acetyldihydrolipoamide	7.74052e+07	7.0541e+07	7.67833e+07	5.79466e+07	6.32875e+07	6.21574e+07	0.748938	0.897319	0.809765	0.818674
23	460	1	132.066	9.79	10.72	5aop/acala-L	C5H9NO3	4-Hydroxyproline	8.97459e+08	7.10853e+08	6.01053e+08	7.43176e+08	5.64833e+08	5.05313e+08	0.828108	0.794614	0.840741	0.821154
2645	38	1	276.119	12.17	12.57		C10H17N3O6	Norophthalmic acid	3.01756e+07	4.66367e+06	1.31653e+07	1.66256e+07	5.18877e+06	1.06522e+07	0.552445	1.11023	0.810554	0.82441
101	416	1	184.073	11.8	12.6		0	0	3.44158e+10	2.7983e+10	2.60323e+10	24933849741	2.40611e+10	2.32447e+10	0.724489	0.859848	0.892915	0.825751
1607	1	1	746.567	1.1	1.26		C41H80NO8P	PC(15:0/18:1(11Z))	1.94607e+07	2.0072e+07	1.95628e+07	1.78405e+07	1.59474e+07	1.49522e+07	0.917172	0.795525	0.765517	0.826071
1837	7	1	615.175	11.32	11.83		C30H30O14	Safflomin C	4.14871e+07	2.39831e+07	1.73793e+07	2.71397e+07	1.72693e+07	1.91845e+07	0.655003	0.721226	1.10328	0.826503
3158	1	1	148.097	3.13	3.36		C6H13NO3	(2R,3R,4R)-2-Amino-4-hydroxy-3-methylpentanoic acid	7.96606e+07	6.71828e+07	6.99504e+07	6.9879e+07	5.16045e+07	5.84913e+07	0.877363	0.768466	0.836416	0.827415
3417	65	1	74.0608	9.66	10.23		C3H7NO	3-Aminopropionaldehyde	2.82146e+07	2.60828e+07	2.35796e+07	2.40093e+07	1.98222e+07	2.0644e+07	0.851477	0.760889	0.876029	0.829465
774	4	-1	321.088	11.26	11.78		C18H14N2O4	Flazine methyl ether	3.11803e+07	2.50932e+07	2.26853e+07	2.72002e+07	1.71807e+07	2.12007e+07	0.87276	0.685926	0.934843	0.831177
2872	153	1	222.112	7.38	7.91		C12H15NO3	Metaxalone	1.8731e+07	1.9422e+07	2.19196e+07	1.65339e+07	1.65945e+07	1.65461e+07	0.883327	0.855163	0.755966	0.831486
3351	81	1	102.092	4.67	5.2		C5H11NO	5-Aminopentanal	3.03435e+07	2.91496e+07	2.91598e+07	2.85875e+07	2.10491e+07	2.43032e+07	0.942321	0.723058	0.834017	0.833132
1981	1	1	538.52	1.05	1.3		C34H67NO3	N-Palmitoylsphingosine	5.85754e+07	4.88748e+07	6.88215e+07	3.36554e+07	6.23718e+07	4.49217e+07	0.57529	1.27559	0.653231	0.834704
806	4	-1	304.061	11.24	11.92		C18H11NO4	Cepharadione A	4.33347e+07	3.40435e+07	3.07629e+07	3.52578e+07	2.49498e+07	2.95296e+07	0.814046	0.733662	0.960041	0.835916
1265	222	-1	135.066	4.53	5.2		C6H8N4	Tetrahydropteridine/2-Methylerythritol	2.70965e+07	4.77191e+07	2.87785e+07	2.15958e+07	3.2902e+07	2.94147e+07	0.79774	0.690143	1.02203	0.836638
2738	172	1	247.093	10.97	12.08		C9H14N2O6	5,6-Dihydrouridine	1.09198e+08	8.6832e+07	9.80015e+07	8.6423e+07	8.0494e+07	7.7586e+07	0.791628	0.927093	0.791894	0.836871
3094	132	1	171.113	4.39	10.6		C8H14N2O2	Levetiracetam	9.6414e+08	9.2653e+08	8.71643e+08	7.08831e+08	8.50012e+08	7.49779e+08	0.735223	0.917423	0.860207	0.837618
3320	94	1	114.066	5.22	5.7		C4H7N3O	Creatinine	3.51492e+07	3.76877e+07	6.49068e+07	3.94288e+07	2.31119e+07	5.09316e+07	1.12141	0.61427	0.78502	0.840234
2059	1	1	509.38	2.55	2.69		C37H48O	2'-Apo-beta-carotenal/Fasciculol C	5.61584e+06	6.50457e+06	7.43855e+06	4.05335e+06	6.3516e+06	6.07328e+06	0.726639	0.976838	0.818894	0.84079
2054	1	1	510.392	2.55	2.69		C26H56NO6P	LysoPC(O-18:0)	5.0143e+06	5.50613e+06	6.74608e+06	4.15268e+06	5.05304e+06	5.19098e+06	0.831527	0.91918	0.772848	0.841185
202	54	-1	171.007	5.23	5.83	hxan	C3H9O6P	Glycerol 3-phosphate	6.98628e+06	3.17131e+06	1.95642e+06	5.80375e+06	1.76309e+06	2.20593e+06	0.833124	0.569526	1.12133	0.841326
9	62	1	120.066	9.62	10.4	thr-L/athr-L/hom-L	C4H9NO3	L-Threonine	4.90226e+08	4.35701e+08	4.0104e+08	4.0919e+08	3.46283e+08	3.58846e+08	0.83473	0.794819	0.894815	0.841455
3071	7	1	179.048	11.26	11.87		C5H10N2O3S	Cysteinylglycine	4.28063e+07	3.02848e+07	2.58558e+07	2.97004e+07	2.37018e+07	2.70717e+07	0.694545	0.783347	1.04685	0.841579
1106	3	-1	196.011	2.47	2.6		C3H8N3O5P	Phosphoguanidinoacetate	4.52352e+06	5.19017e+06	2.95319e+06	2.32523e+06	3.66193e+06	3.84246e+06	0.524543	0.711118	1.29126	0.842307
2725	1	1	249.133	1.17	1.3		C12H16N4O2	Histidylproline diketopiperazine/Prenyl glucoside	1.45452e+07	1.23937e+07	1.37175e+07	1.31506e+07	1.10798e+07	1.0002e+07	0.904779	0.894831	0.731102	0.843571
3099	130	1	170.092	8.71	9.44		C7H11N3O2	1-Methylhistidine	2.3106e+07	1.84653e+07	1.73244e+07	1.9398e+07	1.37523e+07	1.63727e+07	0.840214	0.746139	0.945376	0.84391
3108	29	1	166.053	9.29	9.85		C5H11NO3S	Methionine sulfoxide	3.46872e+07	4.01464e+07	3.42186e+07	3.40681e+07	2.82645e+07	2.89902e+07	0.982203	0.704771	0.847653	0.844876
2585	16	1	296.067	10.56	10.98		C8H14N3O7P	5-Aminoimidazole ribonucleotide/N4-Acetylsulfamethoxazole	2.03096e+07	1.12354e+07	1.16546e+07	1.36886e+07	1.04104e+07	1.08624e+07	0.675593	0.927217	0.932611	0.845141
10	465	-1	146.046	7.28	9.4	glu-L	C5H9NO4	L-Glutamic acid	2.92259e+07	2.79524e+07	2.45164e+07	2.58244e+07	2.22436e+07	2.09543e+07	0.884013	0.796496	0.855295	0.845268
294	298	-1	363.035	14.2	14.7	xmp	C10H13N4O9P	Xanthylic acid	1.64042e+07	1.41501e+07	1.50302e+07	2.9469e+07	6.03137e+06	4.65066e+06	1.7916	0.430267	0.313985	0.845286
56	439	1	136.062	4.2	5.4	ade	C5H5N5	Adenine/(+)-threo-2-Amino-3,4-dihydroxybutanoic acid/4-(Hydroxymethyl)benzenediazonium(1+)	4.99074e+08	3.11433e+08	4.22123e+08	3.67947e+08	3.36043e+08	3.07448e+08	0.737313	1.07899	0.728402	0.848236
1181	228	-1	171.006	10.65	10.92		C3H9O6P	Glycerol 3-phosphate	7.62488e+07	5.88781e+07	5.71513e+07	6.4426e+07	5.05231e+07	4.81124e+07	0.845148	0.858337	0.84212	0.848535
151	2	-1	121.051	6.29	6.62		C4H10O4	Erythritol	2.6319e+06	3.12781e+06	2.78757e+06	2.09165e+06	2.3865e+06	2.71075e+06	0.802243	0.770337	0.973397	0.848659
1297	217	-1	124.991	1.94	2.24		C2H6O4S	2-Hydroxyethanesulfonate	1.36653e+07	1.31735e+07	1.61333e+07	1.19495e+07	9.1885e+06	1.57198e+07	0.875359	0.699779	0.974531	0.84989
115	409	1	114.066	4.4	5.07		C4H7N3O	Creatinine	1.56044e+08	1.2507e+08	1.23752e+08	1.78743e+08	6.33703e+07	1.11256e+08	1.14537	0.507072	0.899102	0.850514
51	443	1	310.113	9.64	10.59	acnam	C11H19NO9	N-Acetylneuraminic acid/Glutamyl-Tyrosine	5.1836e+07	4.30831e+07	4.43444e+07	4.31587e+07	3.79982e+07	3.70841e+07	0.832924	0.882249	0.836643	0.850605
3268	5	1	127.05	11.67	12.12		C5H6N2O2	Thymine	1.19867e+07	1.61264e+07	1.90616e+07	1.28581e+07	1.32344e+07	1.25161e+07	1.07209	0.821774	0.658407	0.850758
3239	109	1	132.102	2.82	3.63		C6H13NO2	L-Isoleucine	1.54065e+07	1.16429e+07	9.93647e+06	1.02801e+07	9.86783e+06	1.03198e+07	0.669405	0.848838	1.0382	0.852146
2681	7	1	264.101	11.29	11.85		C9H17N3O4S	Asparaginyl-Methionine/Dehydroanonaine	1.41018e+07	9.30065e+06	7.65289e+06	9.31336e+06	7.45341e+06	8.361e+06	0.66283	0.803499	1.09134	0.852555
3039	1	1	189.112	1.06	1.28		C9H16O4	Azelaic acid	1.87284e+07	1.45133e+07	1.79451e+07	1.49901e+07	1.40413e+07	1.41981e+07	0.801454	0.9677	0.792353	0.853835
2550	7	1	308.091	11.28	11.88	gthrd	C10H17N3O6S	Glutathione/Hallacridone	4.42624e+09	3.14052e+09	2.80192e+09	3127812699	2.61947e+09	2.86255e+09	0.706659	0.834095	1.02164	0.85413
3161	1	1	147.08	1.06	1.32		C10H10O	4-Phenyl-2-butenal	4.42632e+07	4.0355e+07	4.33964e+07	4.12761e+07	3.45581e+07	3.35564e+07	0.932667	0.856708	0.773774	0.854383
2543	7	1	310.087	11.27	11.89		C13H15N3O4S	Glycodiazine	1.77777e+08	1.26017e+08	1.08988e+08	1.23755e+08	1.03601e+08	1.14892e+08	0.696294	0.822261	1.05412	0.857559
685	2	-1	367.105	9.73	10.23		C17H20O9	3-O-Feruloylquinic acid	1.56384e+08	2.19198e+08	2.23799e+08	1.96086e+08	1.14681e+08	1.78469e+08	1.25371	0.523403	0.797543	0.858218
1285	21	-1	130.051	11.48	11.92		C5H9NO3	4-Hydroxyproline	3.49149e+07	2.88915e+07	2.65463e+07	3.02043e+07	2.23131e+07	2.48568e+07	0.86547	0.773091	0.936596	0.858386
2730	174	1	249.072	13.92	14.36		C8H12N2O7	L-beta-aspartyl-L-aspartic acid/Dapsone	2.23969e+07	1.69015e+07	1.88038e+07	1.61001e+07	1.60413e+07	1.70487e+07	0.720106	0.949402	0.907155	0.858888
2423	1	1	355.063	2.53	2.66		C15H14O10	2-O-p-Coumaroylhydroxycitric acid	4.14636e+06	3.84419e+06	4.75124e+06	3.55984e+06	3.24278e+06	4.10996e+06	0.861877	0.847519	0.86781	0.859069
2481	191	1	336.14	13.49	13.9		C12H21N3O8	Aspartylglycosamine/Methionyl-Tryptophan	1.24837e+07	1.13685e+07	9.42494e+06	9.18472e+06	8.7911e+06	1.0039e+07	0.737836	0.775265	1.06447	0.859191
3356	62	1	102.055	9.69	10.21		C4H7NO2	L-3-Aminodihydro-2(3H)-furanone	4.74882e+07	4.27023e+07	4.07913e+07	4.06319e+07	3.54388e+07	3.64657e+07	0.855924	0.830302	0.894217	0.860148
259	321	-1	104.035	10.92	11.35	ser-L	C3H7NO3	L-Serine	1.18705e+07	1.29125e+07	5.0092e+06	6.03672e+06	6.31591e+06	7.96088e+06	0.512654	0.493057	1.57772	0.861143
1	470	1	137.071	11	13.5	1mncam	C7H8N2O	N-Methylnicotinamide	1.42247e+09	1.06453e+09	7.46416e+08	7.08825e+08	9.69418e+08	8.76947e+08	0.49834	0.91066	1.17485	0.861284
426	2	-1	775.549	0.87	1.16		C42H81O10P	PG(18:0/18:1(11Z))	2.29224e+07	2.09205e+07	2.10272e+07	1.72468e+07	2.20374e+07	1.63742e+07	0.753476	1.05313	0.779762	0.862124
119	406	1	245.056	12.69	13.18	cyst-L	0	0	7.67148e+06	5.91838e+06	5.47485e+06	9.64306e+06	4.96662e+06	2.63985e+06	1.25369	0.841857	0.491466	0.862339
292	300	-1	243.062	4.8	5.5	uri	C9H12N2O6	Uridine	8.3887e+08	5.62021e+08	6.80022e+08	6.70698e+08	5.87805e+08	5.04578e+08	0.79955	1.04587	0.742041	0.862486
2436	1	1	349.135	1.08	1.32		C16H20N4O3S	Torasemide/N2-(2-Carboxymethyl-2-hydroxysuccinoyl)arginine	2.95714e+07	2.70935e+07	2.98155e+07	2.91138e+07	2.29903e+07	2.24913e+07	0.984578	0.84911	0.75517	0.862953
2439	196	1	348.07	11.26	11.73	amp	C10H14N5O7P	Adenosine monophosphate	6.36272e+08	5.59459e+08	5.01819e+08	3.57863e+08	5.89436e+08	4.88811e+08	0.562505	1.05357	0.974083	0.863387
18	61	-1	184.986	13.2	14	2pg/3pg	C3H7O7P	2-Phosphoglyceric acid/8-Chloroxanthine	1.24668e+09	1.31772e+09	1.72267e+09	1.18535e+09	1.37188e+09	1.03162e+09	0.950814	1.0411	0.598871	0.863596
3308	1	1	116.144	1.37	2.38		C7H17N	Isobutylpropylamine	2.07244e+07	1.73691e+07	1.69358e+07	1.58876e+07	1.71357e+07	1.4254e+07	0.767735	0.98664	0.842575	0.86565
884	2	-1	269.176	1.03	1.24		C15H26O4	Ethylene brassylate	2.40166e+06	3.26678e+06	2.86531e+06	1.59272e+06	3.44723e+06	2.47382e+06	0.676641	1.0536	0.867978	0.866072
3251	15	1	130.05	12.23	14.92		C5H7NO3	Pyroglutamic acid	3.26985e+07	2.91523e+07	3.20083e+07	2.6894e+07	2.9033e+07	2.49587e+07	0.823025	0.99592	0.780444	0.866463
2777	164	1	241.155	4.95	7.57		C12H20N2O3	Pirbuterol	4.71074e+07	4.28514e+07	4.13435e+07	3.93387e+07	3.83279e+07	3.60402e+07	0.835436	0.894684	0.872035	0.867385
3228	1	1	135.084	2.33	2.56		C6H14OS	(+/-)-3-(Ethylthio)butanol	6.27329e+06	6.17395e+06	5.2184e+06	5.93979e+06	5.65868e+06	3.91099e+06	0.947673	0.91787	0.754172	0.873239
993	4	-1	214.049	11.5	11.74		C5H14NO6P	Glycerylphosphorylethanolamine	1.39422e+07	1.7688e+07	1.59806e+07	1.69037e+07	1.18948e+07	1.17378e+07	1.2109	0.674323	0.736156	0.873793
2865	1	1	225.091	1.09	1.36		C15H12O2	4-Hydroxychalcone	4.93404e+07	4.69713e+07	4.89961e+07	4.51851e+07	4.01649e+07	4.17795e+07	0.915953	0.855402	0.853012	0.874789
470	2	-1	716.523	1.14	1.74		C39H76NO8P	PC(15:0/16:1(9Z))	1.02601e+07	1.06946e+07	1.28424e+07	8.997e+06	1.01609e+07	1.03202e+07	0.878078	0.950556	0.805119	0.877918
1470	1	1	813.683	2.5	2.71		C47H93N2O6P	SM(d18:1/24:1(15Z))	8.17363e+07	9.03726e+07	1.01337e+08	6.70161e+07	8.12994e+07	9.26187e+07	0.820126	0.899714	0.914049	0.877963
307	290	-1	115.004	11	12.6	fum	C4H4O4	Fumaric acid	2.58362e+07	2.37288e+07	2.4559e+07	2.15419e+07	2.11165e+07	2.23372e+07	0.834426	0.890372	0.909899	0.878232
57	10	-1	302.066	4.1	5.3	adn	0	0	1.73676e+08	1.18262e+08	2.01182e+08	1.88757e+08	1.34145e+08	8.40916e+07	1.08678	1.13419	0.418277	0.879752
1230	227	-1	152.986	1.77	2.09		C4H10S3	Methyl propyl trisulfide	3.32937e+07	2.62489e+07	4.57564e+07	4.01678e+07	1.08004e+07	4.67089e+07	1.20585	0.413693	1.02077	0.880106
83	426	1	133.061	10.7	11.15	asn-L	C4H8N2O3	Ureidopropionic acid	4.50562e+07	3.84541e+07	3.51943e+07	3.93408e+07	3.03551e+07	3.45727e+07	0.873431	0.789932	0.982387	0.881917
521	267	-1	613.14	12.43	12.77	cmpacna	C20H31N4O16P	Cytidine monophosphate N-acetylneuraminic acid	1.26734e+07	7.65659e+06	1.01645e+07	1.13003e+07	6.10388e+06	9.69606e+06	0.892503	0.79982	0.954367	0.88223
3348	83	1	102.128	6.43	9.38		C6H15N	Hexylamine	1.50475e+09	1.66053e+09	1.77035e+09	1.33123e+09	1.49279e+09	1.52864e+09	0.884694	0.898992	0.863476	0.882387
520	4	-1	613.161	11.3	11.72		C30H30O14	Safflomin C	4.1612e+07	2.63617e+07	2.20204e+07	3.65673e+07	1.74552e+07	2.43975e+07	0.879061	0.663418	1.10746	0.883313
3040	5	1	189.087	11.67	12.08		C7H12N2O4	N-Acetylglutamine	3.83479e+07	5.37771e+07	6.34887e+07	4.27955e+07	4.44317e+07	4.49416e+07	1.11568	0.826541	0.708328	0.883517
340	4	-1	662.102	11.5	11.9		C21H27N7O14P2	Fenugreekine	1.12109e+08	8.26102e+07	7.98007e+07	5.22097e+07	8.10205e+07	9.61336e+07	0.466179	0.98078	1.20441	0.883791
25	459	-1	130.051	9.85	10.72	5aop/acala-L	C5H9NO3	4-Hydroxyproline	4.75948e+07	3.52604e+07	2.75338e+07	3.69885e+07	2.88313e+07	2.9143e+07	0.777622	0.818183	1.05823	0.884679
247	328	1	166.086	6	7	phe-L	C9H11NO2	L-Phenylalanine	1.57733e+09	1.26512e+09	1.12013e+09	1.31021e+09	1.17061e+09	1.00834e+09	0.830665	0.925301	0.900209	0.885392
278	39	-1	606.076	12.1	12.6	uacmam/uacgam	C17H27N3O17P2	Uridine diphosphate-N-acetylglucosamine	5.41642e+08	3.99439e+08	4.27811e+08	5.51606e+08	2.8129e+08	3.99611e+08	1.01839	0.704288	0.9341	0.885593
1771	28	1	664.116	11.47	11.91		C21H27N7O14P2	Fenugreekine	1.87162e+08	1.22727e+08	1.34645e+08	8.46554e+07	1.31643e+08	1.5386e+08	0.452604	1.07259	1.1426	0.889266
1611	1	1	744.553	1.14	1.27		C41H78NO8P	PC(15:0/18:2(9Z,12Z))	1.7922e+07	2.25907e+07	2.43101e+07	1.96784e+07	1.84146e+07	1.84386e+07	1.09746	0.815958	0.759466	0.890961
965	2	-1	225.223	1.09	1.38		C15H30O	Pentadecanal	5.3728e+06	5.48804e+06	4.47338e+06	4.33249e+06	4.22755e+06	4.89689e+06	0.809911	0.77443	1.0926	0.892315
42	448	1	222.097	7.02	8	acgal/acgam	C8H15NO6	N-Acetylgalactosamine/2'-Deoxysepiapterin	1.00349e+08	8.47629e+07	1.02644e+08	7.61218e+07	8.3827e+07	9.54299e+07	0.758811	0.988972	0.929783	0.892522
1678	210	1	714.556	17.88	19		C40H75NO9	Soyacerebroside I	4.67919e+07	5.56636e+07	6.38784e+07	3.12386e+07	5.90026e+07	6.06427e+07	0.668315	1.05988	0.949425	0.892539
43	447	-1	256.06	7.2	8.07	acgal/acgam	C14H11NO4	1,3,5-Trihydroxy-10-methylacridone	2.88873e+08	2.51599e+08	3.15344e+08	2.3724e+08	2.35979e+08	2.89973e+08	0.821321	0.937945	0.919572	0.892946
174	371	-1	604.072	14.31	14.64	gdpmann	C16H25N5O16P2	Guanosine diphosphate mannose	7.88364e+06	5.81054e+06	7.4165e+06	6.12049e+06	5.62145e+06	6.91779e+06	0.779155	0.968007	0.933651	0.893604
1769	209	1	665.128	15.84	16.17		C21H28N7O14P2	NAD	5.48625e+07	3.7829e+07	4.60991e+07	4.93507e+07	3.25265e+07	4.24524e+07	0.899719	0.8602	0.921066	0.893661
1170	2	-1	173.118	1.06	1.34		C9H18O3	(Ã‚Â±)-3-Hydroxynonanoic acid	3.50134e+07	2.61836e+07	2.22314e+07	2.19937e+07	1.98273e+07	2.89094e+07	0.62921	0.758163	1.29904	0.895472
32	455	-1	165.024	2.2	2.34		C6H6N4S	6-Methylmercaptopurine	2.85316e+06	1.59094e+06	990481	1.47815e+06	894110	1.60568e+06	0.534393	0.587903	1.56416	0.895484
3252	30	1	130.05	15.78	16.26		C5H7NO3	Pyroglutamic acid	4.2298e+06	3.73481e+06	4.27876e+06	3.82329e+06	3.42349e+06	3.70436e+06	0.906113	0.918816	0.868822	0.897917
3174	120	1	145.134	3.74	4.22		C7H16N2O	N-Acetylcadaverine	1.06787e+08	8.19388e+07	6.43063e+07	6.42324e+07	6.51394e+07	8.34835e+07	0.601872	0.795226	1.29775	0.898284
3122	1	1	161.081	1.17	1.29		C7H12O4	3-Methyladipic acid/Hydralazine	3.74595e+06	3.20231e+06	3.68607e+06	4.17369e+06	2.77304e+06	2.60233e+06	1.11122	0.870008	0.713758	0.898328
1471	1	1	813.683	1.33	1.54		C47H93N2O6P	SM(d18:1/24:1(15Z))	1.10631e+08	1.05068e+08	1.36817e+08	1.05833e+08	8.32336e+07	1.29543e+08	0.956666	0.792387	0.946872	0.898642
1194	3	-1	167.002	2.42	2.66		C5H12S3	Methyl 1-(methylthio)propyl disulfide	3.39313e+06	3.83423e+06	2.64544e+06	2.28534e+06	3.44501e+06	2.96379e+06	0.682868	0.901068	1.11596	0.899964
1291	3	-1	127.001	2.26	2.55		C5H4O4	5-Hydroxy-2-furoic acid	1.49435e+07	1.93672e+07	2.10513e+07	1.42006e+07	1.73154e+07	1.80172e+07	0.950613	0.894601	0.856555	0.90059
2621	185	1	285.098	9.68	10.23		C13H16O7	p-Cresol glucuronide	2.30067e+07	1.56412e+07	1.82781e+07	1.72046e+07	1.64682e+07	1.64822e+07	0.7489	1.05254	0.902281	0.901239
30	457	-1	128.035	6.72	9.5	5oxpro	C5H7NO3	Pyroglutamic acid	2.5685e+08	2.77652e+08	2.47103e+08	2.19341e+08	2.63427e+08	2.23269e+08	0.854021	0.948786	0.903588	0.902132
106	413	1	176.103	11.4	11.8	citr-L	C6H13N3O3	Citrulline	1.54004e+07	2.77774e+07	8.30578e+06	2.293e+07	7.75734e+06	7.87314e+06	1.48576	0.281854	0.94853	0.905382
2055	1	1	510.392	1.35	1.45		C26H56NO6P	LysoPC(O-18:0)	4.2217e+06	5.56588e+06	5.93779e+06	3.82214e+06	5.44785e+06	4.95639e+06	0.907545	0.979169	0.837457	0.908057
114	10	-1	112.052	4.25	5		C4H7N3O	Creatinine	1.62958e+07	1.20182e+07	1.42543e+07	1.99586e+07	6.74472e+06	1.33767e+07	1.2234	0.56483	0.938859	0.909029
2061	1	1	509.185	2.62	2.86		C28H28O9	4,7-Didehydroneophysalin B	5.1023e+06	6.32973e+06	3.93701e+06	4.46822e+06	4.48738e+06	4.49502e+06	0.878116	0.713464	1.13822	0.909934
27	3	-1	332.06	2.56	3.2	5mta	C11H15N5O3S	5'-Methylthioadenosine/L-Menthone 1,2-glycerol ketal	2.12349e+06	1.64728e+06	1.86655e+06	1.52828e+06	1.91183e+06	1.57622e+06	0.732307	1.15141	0.852365	0.912028
2302	1	1	400.139	3.03	4.78		C18H25NO7S	Niaziminin A/Narcotoline	2.65502e+07	2.91292e+07	3.36586e+07	2.71344e+07	2.69318e+07	2.65905e+07	1.02192	0.924823	0.79063	0.912458
531	3	-1	597.305	2.55	2.99		C27H51O12P	1-Oleoylglycerophosphoinositol	8.63777e+06	7.22705e+06	8.32493e+06	9.30411e+06	6.6904e+06	6.19221e+06	1.07626	0.926757	0.746857	0.916625
1221	3	-1	155.046	2.65	5.14		C6H8N2O3	5-Hydroxymethyl-4-methyluracil	1.1182e+08	8.54792e+07	1.93904e+08	1.15318e+08	1.11963e+08	7.99418e+07	1.03126	1.30946	0.412578	0.917767
161	382	-1	256.096	10.52	11.08	g3pc	C8H20NO6P	Glycerophosphocholine/Tolmetin	9.56904e+06	6.51676e+06	7.09073e+06	8.41635e+06	6.30297e+06	6.40775e+06	0.880786	0.967689	0.905019	0.917831
1180	229	-1	171.012	1.86	2.27		C7H8O3S	p-Toluenesulfonic acid	3.97695e+07	5.96802e+07	5.49869e+07	4.29895e+07	4.18557e+07	5.35223e+07	1.08077	0.701833	0.973413	0.91867
1959	8	1	549.487	0.88	1.1		C35H64O4	Cohibin A	1.06931e+07	8.78333e+06	1.18455e+07	8.82211e+06	9.13691e+06	1.06078e+07	0.826649	1.0398	0.89639	0.920947
13	2	-1	137.024	1.18	1.51		C7H6O3	4-Hydroxybenzoic acid	3.39779e+07	4.5928e+07	2.68446e+07	2.68648e+07	2.85697e+07	3.62972e+07	0.791269	0.622875	1.35082	0.921653
2350	1	1	384.144	3.23	5.64		C21H21NO6	13-Oxocryptopine	1.26325e+08	1.28933e+08	1.42457e+08	1.21715e+08	1.21761e+08	1.22616e+08	0.963536	0.944419	0.860822	0.922926
251	1	1	170.081	2.5	3.2		C8H11NO3	Norepinephrine	2.58319e+06	2.42383e+06	2.11133e+06	2.36489e+06	1.87195e+06	2.26633e+06	0.918642	0.781331	1.07009	0.923354
82	427	-1	131.046	10.65	11.1	asn-L	C4H8N2O3	Ureidopropionic acid	3.74503e+07	2.99596e+07	2.41869e+07	3.2091e+07	2.42839e+07	2.67072e+07	0.857277	0.811187	1.10377	0.924078
2991	1	1	201.091	1.04	1.26		C13H12O2	Monobenzone	4.25097e+06	3.85451e+06	4.94878e+06	4.75727e+06	3.49202e+06	3.6905e+06	1.11636	0.908335	0.750775	0.925158
286	37	1	598.068	14.94	15.37	udpglcur	0	0	5.58464e+07	4.33179e+07	5.18736e+07	4.66038e+07	4.43913e+07	4.7545e+07	0.834796	1.02472	0.916715	0.925411
2292	37	1	405.009	14.91	15.38	udp	C9H14N2O12P2	Uridine 5'-diphosphate	3.10904e+07	2.38907e+07	2.89426e+07	2.5885e+07	2.471e+07	2.65883e+07	0.833107	1.03415	0.918939	0.928732
1137	234	-1	185.022	6.05	6.65		C11H6O3	Angelicin	1.92181e+07	1.89564e+07	2.50446e+07	2.19703e+07	1.93362e+07	1.55897e+07	1.14247	1.01993	0.623978	0.928791
829	2	-1	293.176	0.98	2.02		C17H26O4	Gingerol	6.2156e+08	6.21399e+08	7.16171e+08	5.14295e+08	6.81261e+08	6.18051e+08	0.827453	1.09632	0.863013	0.928928
181	367	-1	74.0247	10.72	11.33	gly	C2H5NO2	Glycine	1.25313e+07	9.39917e+06	9.40234e+06	9.45247e+06	8.57215e+06	1.05457e+07	0.756251	0.912938	1.12033	0.929839
134	2	-1	199.171	1	2		C12H24O2	Dodecanoic acid	6.21776e+08	5.82793e+08	4.85013e+08	4.51317e+08	4.72375e+08	6.08803e+08	0.725896	0.81057	1.25518	0.930548
55	440	-1	134.047	4.2	5.66	ade	C5H5N5	Adenine/4-(Hydroxymethyl)benzenediazonium(1+)	1.97272e+09	1.33303e+09	2.29484e+09	2.13099e+09	1.61865e+09	1.14219e+09	1.08022	1.21425	0.497745	0.930738
3151	1	1	151.075	1.04	1.35		C9H10O2	Hydrocinnamic acid	2.20958e+07	2.01707e+07	2.41374e+07	2.145e+07	1.99895e+07	2.00343e+07	0.970904	0.991061	0.830709	0.930891
1244	225	-1	145.087	2.09	2.63		C7H14O3	3-Hydroxyisoheptanoic acid	4.48142e+07	3.45653e+07	4.12666e+07	3.46563e+07	3.28639e+07	4.43043e+07	0.773838	0.950917	1.07343	0.93273
67	435	1	407.111	10.02	10.45	ahcys	0	0	4.96345e+06	3.48717e+06	3.38783e+06	3.92372e+06	3.26569e+06	3.62079e+06	0.794661	0.938257	1.06679	0.933237
1568	8	1	764.543	0.86	1.12		C40H78NO10P	PS(16:0/18:0)	1.95407e+07	1.74523e+07	2.31263e+07	1.71121e+07	1.80569e+07	2.06209e+07	0.876348	1.03445	0.892131	0.93431
299	296	-1	87.0088	2	3		C3H4O3	Pyruvic acid	1.10547e+08	1.3785e+08	1.41734e+08	8.28332e+07	1.49546e+08	1.37452e+08	0.74953	1.08478	0.969806	0.934706
78	429	1	197.101	15.78	16.57	arg-L	C11H16OS	1-(2-Thienyl)-1-heptanone	1.49255e+07	1.15612e+07	8.1754e+06	1.50787e+07	7.87632e+06	9.09447e+06	1.0102	0.684006	1.11106	0.935087
262	40	-1	149.009	12.75	13.21		C4H6O6	Tartaric acid/2-Methyl-2-(methyldithio)propanal	4.11066e+06	3.85633e+06	3.53846e+06	5.38594e+06	1.96931e+06	3.4769e+06	1.30287	0.523038	0.983081	0.936329
455	2	-1	742.54	1.13	2.29		C41H78NO8P	PC(15:0/18:2(9Z,12Z))	1.52718e+07	1.46691e+07	1.85629e+07	1.46287e+07	1.48984e+07	1.55298e+07	0.958168	1.01553	0.83748	0.937058
283	306	1	426.991	12.94	13.69	udp	0	0	2.32933e+07	2.21394e+07	2.36536e+07	2.35665e+07	1.98425e+07	2.13773e+07	1.01168	0.896722	0.904172	0.937525
58	10	-1	266.089	4.1	5.47	adn	C10H13N5O4	Adenosine/Neuraminic acid	2.12316e+08	1.44636e+08	2.60702e+08	2.39407e+08	1.78247e+08	1.18805e+08	1.12754	1.23222	0.45592	0.938559
936	3	-1	242.176	2.53	2.62		C13H25NO3	N-Undecanoylglycine	4.10961e+07	2.83671e+07	3.2212e+07	3.35251e+07	3.0184e+07	3.031e+07	0.816223	1.06382	0.941137	0.940394
895	250	-1	265.044	4.91	5.52		C12H14N2OS2	Methoxybrassinin	5.59916e+07	4.7366e+07	5.63127e+07	5.06429e+07	5.28027e+07	4.51971e+07	0.904644	1.11454	0.802961	0.940715
335	4	-1	306.077	11.2	11.9	gthrd	C10H17N3O6S	Glutathione/Hallacridone	2.63878e+09	1.96278e+09	1.85965e+09	2.3535e+09	1.70295e+09	1.97694e+09	0.891894	0.867627	1.06306	0.940861
2743	170	1	246.181	15.33	16.1		C11H23N3O3	Lysyl-Valine	4.82239e+07	3.78003e+07	3.96229e+07	3.97953e+07	3.5888e+07	4.15766e+07	0.825581	0.949544	1.04918	0.941436
66	57	1	385.129	10	10.5	ahcys	C14H20N6O5S	S-Adenosylhomocysteine/(+)-Zeylenol	1.33198e+08	1.03758e+08	1.07241e+08	1.16311e+08	1.05961e+08	1.0048e+08	0.873314	1.02121	0.93702	0.943848
80	428	1	291.13	13.2	13.6	argsuc	C10H18N4O6	Argininosuccinic acid	1.12582e+07	8.86235e+06	9.06972e+06	9.52455e+06	9.342e+06	8.44623e+06	0.847366	1.05352	0.932005	0.944297
208	24	1	132.102	7.35	7.8	ile-L	C6H13NO2	L-Isoleucine	3.65404e+08	3.0212e+08	2.6815e+08	2.86936e+08	3.01434e+08	2.81623e+08	0.785316	0.997731	1.05022	0.944424
3258	5	1	129.066	11.28	12.41		C5H8N2O2	Dihydrothymine	1.11201e+08	1.4874e+08	1.78768e+08	1.25864e+08	1.62345e+08	1.09206e+08	1.13174	1.09141	0.611103	0.94475
2626	184	1	284.134	9.5	10.19		C11H17N5O4	Glutaminyl-Histidine	4.20413e+07	6.5461e+07	2.5077e+07	3.60691e+07	1.57423e+07	4.36148e+07	0.858283	0.241642	1.7363	0.945408
332	277	1	282.12	7.8	8.4	1madn	C11H15N5O4	1-Methyladenosine/N-(1-Deoxy-1-fructosyl)threonine	4.15643e+07	1.77059e+07	1.99034e+07	1.94358e+07	1.96095e+07	2.51304e+07	0.468886	1.10691	1.2613	0.945699
738	3	-1	336.037	2.48	2.6		C8H15N7O2S3	Famotidine	2.50782e+06	2.90882e+06	3.04052e+06	2.69411e+06	2.7325e+06	2.51696e+06	1.07144	0.941397	0.833287	0.948707
315	20	1	144.081	7.6	8.2		C10H9N	6-Methylquinoline	1.59104e+07	1.02382e+07	9.32826e+06	1.02767e+07	1.06635e+07	1.08217e+07	0.648123	1.04114	1.15841	0.949221
3422	5	1	71.0611	11.71	12.1		C3H6N2	Beta-Aminopropionitrile	4.95156e+06	7.80396e+06	9.17945e+06	6.49142e+06	6.28025e+06	6.81182e+06	1.30483	0.807222	0.744852	0.952301
2376	200	1	375.199	10.79	11.15		C18H30O8	6-Epi-7-isocucurbic acid glucoside	1.37757e+07	1.02022e+07	9.95158e+06	1.13396e+07	9.24379e+06	1.12609e+07	0.824437	0.906972	1.13026	0.953892
2397	8	1	365.305	0.85	1.11		C23H40O3	2-Arachidonyl Glycerol ether	1.55407e+07	1.26636e+07	1.75411e+07	1.45047e+07	1.29026e+07	1.59571e+07	0.933761	1.01873	0.910211	0.954235
2694	1	1	259.169	1.12	1.31		C17H22O2	Linalyl benzoate	1.51718e+07	1.78742e+07	2.96331e+07	1.59526e+07	2.09393e+07	1.90093e+07	1.05113	1.17052	0.642695	0.954782
2834	156	1	231.098	12.14	12.58		C9H14N2O5	Aspartyl-L-proline	2.0129e+07	1.53286e+07	2.06833e+07	2.31243e+07	1.35537e+07	1.72152e+07	1.14807	0.884959	0.833135	0.955387
183	366	1	118.087	6.4	7.1	glyb	C5H11NO2	Betaine	1.23027e+09	1.17321e+09	1.17746e+09	1.11169e+09	1171869577	1138836435	0.903623	0.998862	0.967197	0.95656
1512	8	1	792.574	0.86	1.12		C42H82NO10P	PS(18:0/18:0)	2.60277e+07	2.16658e+07	2.77643e+07	2.33799e+07	2.42624e+07	2.36775e+07	0.898658	1.1193	0.853333	0.957096
47	58	1	190.071	10.8	11.7	acglu	C7H11NO5	Glutarylglycine/1-Isothiocyanato-6-(methylthio)hexane	1.08138e+07	8.7371e+06	7.70551e+06	8.55972e+06	8.87301e+06	8.21583e+06	0.793468	1.01538	1.06538	0.958076
3175	1	1	145.086	1.13	1.29		C7H12O3	4-Hydroxycyclohexylcarboxylic acid	3.81254e+06	2.84555e+06	3.35233e+06	3.32021e+06	3.07618e+06	3.08719e+06	0.874166	1.0783	0.923201	0.958554
2764	166	1	243.158	15.17	15.88		C13H22O4	2-Carboxy-4-dodecanolide	8.41362e+07	6.97033e+07	7.12359e+07	7.24439e+07	6.65069e+07	75593195	0.861196	0.954209	1.06108	0.958829
881	4	-1	272.089	11.35	11.8		C15H15NO4	L-Thyronine	1.56192e+07	1.10661e+07	1.00662e+07	1.38314e+07	9.90719e+06	1.10985e+07	0.886264	0.896211	1.10154	0.961337
1252	2	-1	141.017	9.3	10.31		C6H6O4	trans-trans-Muconic acid	5.67531e+07	6.98543e+07	7.73448e+07	6.5182e+07	6.11536e+07	6.65271e+07	1.14826	0.875622	0.860318	0.961399
204	44	1	137.046	5.2	5.8	hxan	C5H4N4O	Hypoxanthine/Erythronic acid/1-Pentanesulfenothioic acid	4.48036e+09	2.94894e+09	2.57317e+09	3.85685e+09	3.04174e+09	2.55538e+09	0.860837	1.03147	0.993087	0.961798
864	2	-1	279.161	0.86	1.13		C16H24O4	Prehumulinic acid	3.03935e+07	3.54902e+07	2.72639e+07	2.40359e+07	3.33143e+07	3.15256e+07	0.79151	0.938864	1.15574	0.96204
300	295	-1	89.0244	1.2	5		C3H6O3	L-Lactic acid	5.31415e+09	4.90252e+09	3.26674e+09	5.0729e+09	3.22487e+09	4.16656e+09	0.954603	0.657806	1.27544	0.962616
432	270	-1	768.551	1.13	1.29		C43H80NO8P	PC(15:0/20:3(5Z,8Z,11Z))	1.89031e+06	2.69908e+06	3.45041e+06	2.2956e+06	2.37887e+06	2.7398e+06	1.20363	0.885601	0.799852	0.963029
84	425	1	155.043	10.65	11.23	asn-L	0	0	6.99049e+06	6.21403e+06	6.67352e+06	7.88464e+06	5.52651e+06	5.81113e+06	1.12611	0.891113	0.872683	0.9633
566	2	-1	536.505	1.07	1.33		C34H67NO3	N-Palmitoylsphingosine	1.57005e+07	1.14211e+07	1.87851e+07	9.5432e+06	1.78423e+07	1.36241e+07	0.610309	1.55734	0.726713	0.964787
3212	44	1	138.043	5.25	5.76		C6H5N2O2	Trans-urocanate	6.34014e+07	4.06047e+07	3.57182e+07	5.4652e+07	4.28416e+07	3.51544e+07	0.862217	1.05495	0.98426	0.967144
246	329	-1	164.072	5.55	7.19	phe-L	C9H11NO2	L-Phenylalanine	2.25945e+08	1.7777e+08	1.59469e+08	2.01565e+08	1.6773e+08	1.70703e+08	0.892144	0.94355	1.07041	0.9687
2495	5	1	331.045	11.66	12.12		C10H11N4O7P	Inosine 2',3'-cyclic phosphate/Malathion/Blighinone	1.3654e+09	2.01085e+09	2.72269e+09	1744375995	1793788270	2.00593e+09	1.27753	0.892062	0.736756	0.968784
2641	183	1	277.103	13.48	13.86		C10H16N2O7	Gamma Glutamylglutamic acid	1.64725e+07	1.53342e+07	1.90602e+07	1.37177e+07	1.68202e+07	1.86161e+07	0.833774	1.09628	0.976822	0.968959
1129	3	-1	187.097	2.33	2.74		C9H16O4	Azelaic acid	6.48381e+06	6.94197e+06	6.0858e+06	5.65698e+06	6.63817e+06	6.57687e+06	0.874415	0.956857	1.07939	0.970219
2577	1	1	300.091	2.59	2.85	hydroxiguanosine	C10H13N5O6	8-Hydroxyguanosine/Chlordiazepoxide	1.76274e+07	2.03652e+07	1.55163e+07	1.41133e+07	1.66763e+07	2.0039e+07	0.801772	0.819749	1.28962	0.970379
709	3	-1	353.049	2.36	2.85		C15H14O10	2-O-p-Coumaroylhydroxycitric acid	5.90805e+07	4.41056e+07	5.2779e+07	5.34413e+07	4.57022e+07	5.13105e+07	0.904712	1.03612	0.972229	0.97102
1316	216	-1	110.985	11.35	11.89		CH5O4P	Methylphosphate	3.42778e+08	2.78665e+08	2.73082e+08	2.41375e+08	3.24058e+08	2.85654e+08	0.704259	1.16284	1.04602	0.971039
1839	208	1	615.154	12.42	12.78	cmpacna	C20H31N4O16P	Cytidine monophosphate N-acetylneuraminic acid	1.36436e+07	1.08363e+07	1.24867e+07	1.39821e+07	1.0533e+07	1.14839e+07	1.02463	0.972262	0.920324	0.972405
3328	93	1	112.051	13.51	14.15		C4H5N3O	Cytosine	3.94681e+07	3.71378e+07	4.31383e+07	4.01958e+07	3.41474e+07	4.24063e+07	1.01839	0.919695	0.98307	0.973719
3392	24	1	86.097	6.73	7.88		C5H11N	Piperidine	1.82777e+08	1.48759e+08	1.32601e+08	1.41727e+08	1.54565e+08	1.46956e+08	0.775533	1.03901	1.10818	0.97424
2465	1	1	341.196	1.13	1.3		C19H24N4O2	Pentamidine/Methantheline	3.49201e+07	3.30259e+07	1.09511e+08	3.45714e+07	5.21094e+07	39138079	0.990045	1.57609	0.357976	0.974703
842	35	-1	286.068	4.97	5.44		C9H14N5O4P	Tenofovir/Citrusinine II	1.82496e+07	1.20234e+07	1.52774e+07	1.61405e+07	1.49845e+07	1.21873e+07	0.885064	1.24425	0.799052	0.976122
3325	1	1	113.035	5	5.44		C4H4N2O2	Uracil	9.95496e+06	8.02051e+06	1.03979e+07	9.18482e+06	1.02915e+07	7.52125e+06	0.923406	1.27966	0.725982	0.976351
1324	61	-1	105.019	13.18	14.03		C3H6O4	Glyceric acid	1.4051e+07	1.59092e+07	2.4089e+07	1.45123e+07	2.09193e+07	1.40892e+07	1.0326	1.31295	0.586597	0.977381
5	3	-1	103.04	2.61	3.14	2hb	C4H8O3	2-Hydroxybutyric acid	1.41037e+07	1.86696e+07	1.81842e+07	1.44339e+07	1.68823e+07	1.83348e+07	1.02325	0.904779	1.00824	0.978758
3159	15	1	148.06	13.41	13.85		C5H9NO4	L-Glutamic acid	1.59089e+08	1.30124e+08	1.52317e+08	1.48863e+08	1.37935e+08	1.43822e+08	0.93576	1.05998	0.944269	0.980004
849	33	-1	283.264	0.88	1.15		C18H36O2	Stearic acid	1.2877e+09	1.61904e+09	1.90036e+09	1.82303e+09	1.3242e+09	1.34245e+09	1.41569	0.8179	0.706435	0.98001
3366	1	1	99.0921	3.1	5.54		C5H10N2	xi-4,5-Dihydro-2,4(5)-dimethyl-1H-imidazole	6.82008e+07	7.34256e+07	8.57623e+07	7.01964e+07	7.45759e+07	7.68012e+07	1.02922	1.01565	0.895635	0.980166
274	311	-1	203.083	7.65	8.27		C11H12N2O2	L-Tryptophan	4.50876e+07	3.01426e+07	2.74715e+07	3.26778e+07	3.03531e+07	3.35803e+07	0.725372	1.00696	1.22156	0.984633
2890	150	1	219.077	7.65	8.1		C11H10N2O3	(S)-3-[(Cyanophenylmethyl)amino]-3-oxopropanoic acid	1.51266e+07	9.31623e+06	8.71693e+06	1.03315e+07	9.87468e+06	1.05745e+07	0.685085	1.05931	1.21068	0.985025
906	248	-1	255.233	0.86	1.26		C16H32O2	Palmitic acid	1.9525e+09	2.18979e+09	2.37159e+09	2.50218e+09	1.85862e+09	1.9579e+09	1.28151	0.848776	0.825571	0.985285
3225	1	1	136.062	2.56	2.87		C5H5N5	Adenine/(+)-threo-2-Amino-3,4-dihydroxybutanoic acid/4-(Hydroxymethyl)benzenediazonium(1+)	2.38067e+07	2.81885e+07	2.17212e+07	2.05472e+07	2.34546e+07	2.74256e+07	0.863658	0.832656	1.26142	0.98591
2702	177	1	255.107	9.41	9.73		C9H18O8	Galactosylglycerol/Dyphylline	2.11798e+07	1.68132e+07	1.86528e+07	1.88471e+07	1.86202e+07	1.80204e+07	0.89038	1.10684	0.966278	0.987832
1258	223	-1	138.971	13.11	13.51		C3H8S3	Methyl (methylthio)methyl disulfide	2.79786e+07	1.39187e+07	1.66048e+07	1.85639e+07	1.4802e+07	2.05693e+07	0.664703	1.06301	1.23733	0.988347
1191	3	-1	167.108	2.43	2.58		C10H16O2	trans-4,5-epoxy-2(E)-decenal	1.97094e+06	4.01343e+06	4.28433e+06	2.22597e+06	4.42955e+06	3.15371e+06	1.12315	1.10116	0.742122	0.98881
70	57	1	90.0555	10	10.5		C3H7NO2	Beta-Alanine	9.57606e+07	8.18356e+07	7.11778e+07	8.77612e+07	7.65935e+07	7.95029e+07	0.916551	0.936022	1.1168	0.98979
237	337	1	176.055	11.34	11.97	Nacasp	C6H9NO5	N-Acetyl-L-aspartic acid/Berteroin	1.30299e+07	9.52514e+06	9.9481e+06	1.20026e+07	9.54321e+06	1.0419e+07	0.921762	1.00188	1.04686	0.990168
3279	103	1	123.055	11.02	15.07		C6H6N2O	Niacinamide	5.45509e+08	3.93092e+08	4.51189e+08	4.42004e+08	4.35404e+08	4.76568e+08	0.810295	1.10761	1.05624	0.991382
2475	8	1	337.274	0.86	1.02		C21H36O3	Pregnanetriol	9.41568e+06	7.20781e+06	9.38299e+06	8.4793e+06	7.90362e+06	9.16872e+06	0.901596	1.09522	0.977404	0.991405
2561	15	1	305.098	13.43	13.83		C11H16N2O8	N-Acetylaspartylglutamic acid	6.94824e+08	5.67674e+08	6.67568e+08	6.63511e+08	6.08777e+08	6.38659e+08	0.954941	1.07239	0.956703	0.994679
1634	1	1	731.605	1.35	1.5		C41H83N2O6P	SM(d18:0/18:1(11Z))	7.57042e+06	9.0041e+06	7.97894e+06	7.80567e+06	8.22502e+06	8.30683e+06	1.03067	0.914425	1.04059	0.995227
872	2	-1	277.145	0.92	1.05		C16H22O4	Alpha-CEHC	3.98094e+06	3.39697e+06	4.31967e+06	3.40186e+06	3.87248e+06	4.29442e+06	0.858099	1.13598	0.994288	0.996122
182	2	-1	116.072	6.33	7.19	glyb	C5H11NO2	Betaine	744376	622719	459670	519549	565826	646334	0.733735	0.921279	1.33353	0.99618
3224	112	1	136.062	12.33	12.69		C5H5N5	Adenine/(+)-threo-2-Amino-3,4-dihydroxybutanoic acid/4-(Hydroxymethyl)benzenediazonium(1+)	1.27138e+08	8.47004e+07	9.09762e+07	1.30628e+08	7.05789e+07	1.02722e+08	1.02743	0.833473	1.12897	0.996623
285	305	-1	579.028	14.8	15.4	udpglcur	C15H22N2O18P2	Uridine diphosphate glucuronic acid	1.52012e+08	1.13137e+08	1.37788e+08	1.37921e+08	1.18543e+08	1.43036e+08	0.907361	1.04774	1.03806	0.997719
2803	5	1	235.092	11.55	12.08		C8H14N2O6	L-beta-aspartyl-L-threonine	3.8937e+07	5.4948e+07	7.27039e+07	4.4906e+07	5.13434e+07	6.59103e+07	1.15291	0.934518	0.906686	0.998037
797	10	-1	309.095	4.39	5.14		C15H18O7	(E)-1-O-Cinnamoyl-beta-D-glucose	3.12023e+07	2.01685e+07	3.97911e+07	3.55054e+07	2.80473e+07	1.87371e+07	1.13747	1.38872	0.472214	0.999469
302	24	1	132.102	6.9	7.35	leu-L	C6H13NO2	L-Isoleucine	7.15073e+08	5.04779e+08	4.84742e+08	5.50485e+08	5.61011e+08	5.4434e+08	0.769862	1.11138	1.12292	1.00139
2684	1	1	263.14	3.62	4.72		C14H18N2O3	L-phenylalanyl-L-proline	2.3115e+07	2.29964e+07	2.92587e+07	2.26527e+07	2.50787e+07	2.73337e+07	0.980084	1.09016	0.934433	1.00156
437	3	-1	764.561	2.54	3.35		C44H80NO7P	PC(18:3(6Z,9Z,12Z)/P-18:1(11Z))	1.21475e+07	1.54168e+07	1.65166e+07	1.21261e+07	1.54097e+07	1.67676e+07	0.998246	0.999541	1.01511	1.0043
716	4	-1	346.056	10.92	12.04	amp	C10H14N5O7P	Adenosine monophosphate	4.05625e+08	3.45019e+08	3.79008e+08	2.68828e+08	4.29562e+08	4.19648e+08	0.662835	1.24497	1.1072	1.005
275	20	1	205.097	7.6	8.3	trp-L	C11H12N2O2	L-Tryptophan	3.91849e+08	2.78496e+08	2.56339e+08	2.90729e+08	3.01556e+08	3.05412e+08	0.742006	1.08277	1.19136	1.00538
891	251	-1	266.968	12.33	13.13		C12H9ClOS2	5-(4-Chloro-3-hydroxy-1-butynyl)-2,2'-bithiophene	7.5129e+07	9.6409e+07	2.2609e+08	1.19341e+08	1.18243e+08	4.64214e+07	1.5877	1.22624	0.205674	1.00654
1340	212	-1	96.96	13.09	14		C2H4Cl2	1,2-Dichloroethane	1.64773e+08	1.72684e+08	1.96818e+08	1.60125e+08	1.90297e+08	1.8682e+08	0.971812	1.10194	0.949225	1.00766
310	289	-1	117.019	11.6	12.2	succ/mmcoa-R	C4H6O4	Methylmalonic acid	1.73091e+07	1.26177e+07	1.40156e+07	1.17784e+07	1.58253e+07	1.53113e+07	0.682307	1.25222	1.09179	1.00877
2148	1	1	477.251	2.98	5.64		C26H36O8	Retinoyl b-glucuronide	5.36188e+07	5.50378e+07	6.9892e+07	5.52454e+07	6.01185e+07	6.3197e+07	1.03028	1.09215	0.904347	1.00892
1282	219	-1	131.071	2.4	2.64		C6H12O3	2-Hydroxy-3-methylpentanoic acid	3.34099e+07	4.57203e+07	3.89012e+07	3.28626e+07	4.40273e+07	4.20651e+07	0.983667	0.963051	1.08112	1.00928
483	2	-1	688.492	1.16	1.37		C37H72NO8P	PC(14:1(9Z)/15:0)	4.25662e+06	4.16061e+06	5.29345e+06	4.3846e+06	4.67147e+06	4.67707e+06	1.02938	1.1199	0.885716	1.01167
69	2	-1	88.0403	9.99	10.51	ala-L	C3H7NO2	Beta-Alanine	9.67877e+06	8.49137e+06	7.24209e+06	8.80912e+06	8.30717e+06	8.33556e+06	0.911068	0.97856	1.14893	1.01285
282	307	1	405.009	12.94	13.69	udp	C9H14N2O12P2	Uridine 5'-diphosphate	1.42175e+08	1.16582e+08	1.35204e+08	1.30687e+08	1.25903e+08	1.4111e+08	0.919254	1.07989	1.04365	1.01426
3046	5	1	187.071	10.27	12.54		C7H10N2O4	Pyroglutamylglycine	1.06505e+08	1.50379e+08	1.74064e+08	1.15294e+08	1.96006e+08	1.15141e+08	1.08244	1.30321	0.661682	1.01578
199	2	-1	154.062	10.07	10.93	his-L	C6H9N3O2	L-Histidine	1.13821e+08	9.59013e+07	9.67829e+07	1.39458e+08	8.72461e+07	8.85965e+07	1.22504	0.909843	0.915501	1.01679
654	262	-1	401.051	13.51	13.83		C19H14O10	Shoyuflavone B	8.57778e+07	6.91084e+07	6.06843e+07	7.76109e+07	5.7716e+07	7.95349e+07	0.904901	0.83539	1.31012	1.0168
318	284	-1	168.991	12.6	13.2	g3p	C3H7O6P	D-Glyceraldehyde 3-phosphate	4.29328e+07	4.78647e+07	9.47818e+07	6.42634e+07	6.32999e+07	2.28038e+07	1.49568	1.3218	0.241393	1.01963
229	13	-1	133.014	12.25	12.7	mal-L	C4H6O5	L-Malic acid/3,3-Dimethyl-1,2-dithiolane	4.15841e+07	3.24315e+07	2.42189e+07	4.14939e+07	3.01248e+07	2.74662e+07	0.997836	0.929093	1.13353	1.02015
1726	1	1	692.561	1.25	1.46		C38H78NO7P	PC(o-14:0/16:0)	7.0091e+07	6.54093e+07	7.32815e+07	7.15479e+07	7.22242e+07	6.88117e+07	1.02076	1.10403	0.939088	1.02129
3086	20	1	175.087	7.65	8.21		C10H10N2O	Demethylated antipyrine	1.53357e+07	1.06028e+07	1.00934e+07	1.12474e+07	1.20054e+07	1.21211e+07	0.735142	1.13105	1.19893	1.02171
97	419	1	426.007	13.64	14.07	cdp	0	0	6.37936e+06	6.44371e+06	8.1225e+06	7.34441e+06	6.33957e+06	7.56437e+06	1.14894	0.984086	0.932122	1.02172
1228	2	-1	153.017	9.3	10.41		C7H6O4	Gentisic acid	4.22752e+07	5.37251e+07	5.74195e+07	4.90774e+07	5.17516e+07	5.40539e+07	1.16052	0.963334	0.941488	1.02178
29	1	1	298.097	2.6	3	5mta	C11H15N5O3S	5'-Methylthioadenosine	4.6833e+08	5.48733e+08	4.35883e+08	4.29916e+08	4.73577e+08	5.6077e+08	0.917994	0.863062	1.28645	1.0225
1558	1	1	768.592	1.23	1.4		C44H82NO7P	PC(18:2(9Z,12Z)/P-18:1(11Z))	7.63904e+07	6.55858e+07	7.84591e+07	7.55133e+07	7.73448e+07	70658093	0.988534	1.17902	0.900698	1.02275
1809	11	1	631.17	13.47	13.81		C30H30O15	4-(4-Hydroxyphenyl)-2-butanone O-[2,6-digalloylglucoside]	3.21209e+07	2.01822e+07	2.14668e+07	2.94074e+07	2.06913e+07	2.43839e+07	0.915784	1.0251	1.13526	1.02538
63	4	-1	558.065	11.9	12.4	adprib	C15H23N5O14P2	Adenosine diphosphate ribose	1.19787e+07	1.24691e+07	1.37995e+07	7.26321e+06	1.74614e+07	1.47874e+07	0.609603	1.3972	1.07107	1.02596
2385	1	1	371.316	1.03	1.25		C22H42O4	Diethylhexyl adipate	3.11263e+07	1.92124e+07	5.38235e+07	2.40077e+07	3.10871e+07	3.73725e+07	0.772032	1.61488	0.69492	1.02728
96	420	1	404.025	13.6	14.1	cdp	C9H15N3O11P2	CDP	3.6586e+07	3.44387e+07	4.2337e+07	4.06144e+07	3.2996e+07	4.30187e+07	1.10981	0.958228	1.01606	1.02803
2518	30	1	322.077	15.77	16.22		C11H15NO10	Beta-Citryl-L-glutamic acid	6.95373e+08	5.72683e+08	6.71422e+08	6.84263e+08	6.0643e+08	7.02596e+08	0.984026	1.05892	1.04642	1.02979
1983	1	1	538.387	2.55	2.66		C27H56NO7P	LysoPE(0:0/22:0)	2.55222e+06	2.27221e+06	2.46509e+06	2.11243e+06	2.65325e+06	2.71001e+06	0.83418	1.16063	1.09548	1.0301
273	312	1	189.16	14	14.8		C9H20N2O2	N6,N6,N6-Trimethyl-L-lysine	6.82412e+07	5.73071e+07	6.51688e+07	6.3508e+07	6.20061e+07	7.06077e+07	0.930742	1.08185	1.08333	1.03198
2575	1	1	300.29	2.42	3.32	sphings	C18H37NO2	Sphingosine	3.57892e+07	3.27629e+07	3.63428e+07	3.72864e+07	3.66094e+07	3.40829e+07	1.04172	1.11705	0.937987	1.03225
1770	32	1	664.116	11.04	11.43		C21H27N7O14P2	Fenugreekine	1.34838e+07	1.08752e+07	1.44235e+07	2.89001e+07	6.96798e+06	4.51755e+06	2.13491	0.643996	0.317936	1.03228
1226	4	-1	153.036	11.41	11.74		C8H10OS	1-(2-Thienyl)-1-butanone	1.23261e+07	9.70797e+06	1.00763e+07	1.37826e+07	7.76243e+06	1.19271e+07	1.11721	0.801636	1.18187	1.03357
3352	1	1	102.092	2.2	2.94		C5H11NO	5-Aminopentanal	1.38932e+07	1.06391e+07	1.31298e+07	1.2184e+07	1.32561e+07	1.28676e+07	0.877851	1.24369	0.98018	1.03391
3230	1	1	134.081	2.34	2.6		C5H11NO3	L-2-Amino-5-hydroxypentanoic acid	1.18953e+08	1.1492e+08	1.17136e+08	1.19881e+08	1.15465e+08	1.27736e+08	1.00779	1.00473	1.09042	1.03431
553	2	-1	557.109	1.05	1.2		C30H22O11	Deoxyrubroskyrin	1.80651e+06	1.0155e+07	8.09679e+06	2.79263e+06	6.81876e+06	7.36864e+06	1.51724	0.674673	0.911166	1.03436
2484	5	1	335.037	11.68	12.09		C15H10O9	3,3',4',5,6,7,8-Heptahydroxyflavone/Lormetazepam	2.67538e+07	3.96921e+07	5.53237e+07	3.7554e+07	3.85063e+07	4.05551e+07	1.40219	0.9702	0.733532	1.03531
619	3	-1	450.241	2.89	5.8		C31H33NO2	Enterocin 900	3.47913e+09	3.54918e+09	4.495e+09	3.68054e+09	3.89485e+09	4.28492e+09	1.05789	1.09739	0.953265	1.03618
1257	3	-1	139.076	2.28	2.59		C8H12O2	2,4-Hexadienyl acetate	1.76655e+06	2.18052e+06	2.61657e+06	1.93853e+06	2.28232e+06	2.54085e+06	1.09214	1.04464	0.972124	1.0363
3355	80	1	102.055	11.23	12.08		C4H7NO2	L-3-Aminodihydro-2(3H)-furanone	1.9288e+07	1.87189e+07	2.16753e+07	2.01061e+07	2.13411e+07	2.01333e+07	1.04219	1.13934	0.929184	1.03691
207	354	-1	130.087	6.4	7.98	leu-L	C6H13NO2	L-Isoleucine	2.19084e+08	1.76095e+08	1.70817e+08	2.08075e+08	1.87386e+08	1.878e+08	0.949774	1.06408	1.09936	1.03774
1248	224	-1	143.108	2.09	2.77		C8H16O2	Caprylic acid	1.05568e+08	1.02994e+08	1.20467e+08	1.10177e+08	1.16885e+08	1.13344e+08	1.04362	1.13474	0.940919	1.03976
334	1	1	302.305	2.5	3.4		C18H39NO2	Sphinganine	1.56768e+07	1.58128e+07	1.74253e+07	1.68744e+07	1.68276e+07	1.71344e+07	1.07591	1.06377	0.983401	1.04103
3156	1	1	149.097	1.04	1.26		C10H12O	Cuminaldehyde	1.21192e+07	7.35326e+06	1.17801e+07	1.1295e+07	1.04395e+07	9.13699e+06	0.932553	1.41408	0.777516	1.04138
2202	1	1	450.239	3.21	5.38		C26H31N3O4	Cadabicine methyl ether	1.56868e+08	1.55212e+08	2.02727e+08	1.64186e+08	1.75058e+08	1.93041e+08	1.04662	1.12778	0.952244	1.04221
2899	147	1	218.114	8.23	9.4		C8H15N3O4	N-a-Acetylcitrulline/5-Hydroxysebacate	9.44849e+07	4.71816e+07	6.85055e+07	9.8572e+07	4.89137e+07	7.23364e+07	1.04321	1.03663	1.05584	1.04523
3043	136	1	188.128	2.8	4.08		C9H17NO3	N-Heptanoylglycine	5.51219e+07	4.18899e+07	3.624e+07	3.54073e+07	4.6366e+07	5.03211e+07	0.642992	1.1066	1.38748	1.04569
448	2	-1	747.518	0.86	1.16		C40H77O10P	PG(16:0/18:1(11Z))	1.08823e+08	9.28269e+07	1.21729e+08	1.07772e+08	1.19575e+08	1.05305e+08	0.990353	1.28784	0.865188	1.04779
2999	1	1	198.102	3.28	5.35		C12H11N3	3-Amino-1-methyl-5H-pyrido[4,3-b]indole	8.56929e+07	8.5133e+07	1.07012e+08	8.85025e+07	9.46444e+07	1.07224e+08	1.03275	1.11159	1.00198	1.04877
1606	1	1	746.61	1.23	1.45		C42H84NO7P	PC(16:0/P-18:0)	2.56698e+08	2.35238e+08	2.67471e+08	2.58614e+08	2.66531e+08	2.69733e+08	1.00746	1.13297	1.00846	1.04963
3247	43	1	130.086	15.43	16.2		C6H11NO2	Pipecolic acid	4.80554e+07	3.26073e+07	2.91617e+07	4.59523e+07	3.09615e+07	3.67037e+07	0.956326	0.94968	1.25774	1.05458
284	11	1	422.036	12.94	13.69	udp	0	0	1.58235e+08	1.34746e+08	1.57527e+08	1.6051e+08	1.47025e+08	1.66832e+08	1.01437	1.09106	1.05903	1.05482
338	274	-1	535.037	12.8	13.2	udpxyl	C14H22N2O16P2	UDP-D-Xylose	3.15252e+06	2.30633e+06	3.16552e+06	3.29748e+06	3.07707e+06	2.51875e+06	1.04457	1.3203	0.80194	1.0556
228	43	1	147.113	15.5	16.3	lys-L	C6H14N2O2	L-Lysine	1.68464e+08	1.10792e+08	1.0063e+08	1.61116e+08	1.04682e+08	1.2744e+08	0.956408	0.944901	1.26616	1.05582
156	385	1	786.163	9.7	10.2		C27H33N9O15P2	FAD	1.11786e+07	8.21277e+06	1.04379e+07	9.49208e+06	1.0909e+07	1.03787e+07	0.850467	1.32435	0.994381	1.0564
206	355	1	159.029	5.23	5.83	hxan	C6H6O5	Zymonic acid	1.18766e+08	8.4031e+07	7.84392e+07	1.1368e+08	9.06013e+07	8.89579e+07	0.957216	1.0781	1.13393	1.05641
173	372	1	466.013	14.15	14.61	gdp	0	0	4.63161e+06	5.34253e+06	6.68999e+06	4.88265e+06	6.15318e+06	6.47763e+06	1.05306	1.14895	0.968724	1.05691
226	343	1	209.092	7	7.6	Lkynr	C10H12N2O3	L-Kynurenine	3.42411e+07	2.94369e+07	2.959e+07	2.81802e+07	3.52438e+07	3.41014e+07	0.823508	1.1966	1.15195	1.05735
3241	108	1	132.066	9.22	9.7	4hpro-LC	C5H9NO3	4-Hydroxyproline	8.34621e+06	8.20239e+06	1.36102e+07	1.2618e+07	8.11414e+06	9.34169e+06	1.50577	0.989371	0.688661	1.06127
2654	1	1	273.084	5.33	5.7		C11H14NO7	Pyridine N-oxide glucuronide	5.48674e+07	2.48162e+07	1.81796e+07	4.46365e+07	3.04945e+07	2.08481e+07	0.813872	1.2279	1.14598	1.06258
339	27	-1	565.048	12.9	13.4	udpg/udpgal	C15H24N2O17P2	Uridine diphosphate glucose	3.68309e+08	2.75893e+08	3.57261e+08	3.53699e+08	3.33242e+08	3.69195e+08	0.960343	1.20779	1.0334	1.06718
1271	221	-1	134.047	2.56	2.83		C5H5N5	Adenine/4-(Hydroxymethyl)benzenediazonium(1+)	7.50171e+07	5.97891e+07	6.75325e+07	6.50775e+07	7.35986e+07	7.48849e+07	0.867679	1.23058	1.10871	1.06899
1954	1	1	550.387	1.34	1.45		C28H56NO7P	LysoPC(20:1(11Z))	1.09577e+07	7.18246e+06	9.01563e+06	1.11713e+07	8.745e+06	8.78402e+06	1.01932	1.21456	0.974593	1.06949
3232	111	1	134.081	1.35	1.89		C5H11NO3	L-2-Amino-5-hydroxypentanoic acid	1.35358e+08	1.26399e+08	1.08704e+08	1.36064e+08	1.21249e+08	1.35376e+08	1.00521	0.959288	1.24513	1.06988
576	2	-1	510.287	1.04	1.28		C30H41NO6	Cytochalasin Ppho	1.81455e+07	8.67901e+06	1.22762e+07	2.01864e+07	9.89707e+06	1.17712e+07	1.11186	1.13875	0.959193	1.06993
2595	5	1	293.098	11.69	12.12		C10H16N2O8	Edetic Acid	2.08002e+09	3.3221e+09	4.81138e+09	3.12894e+09	3237330589	3.51905e+09	1.50426	0.974483	0.731406	1.07005
325	280	1	204.123	7	7.6	acrn	C9H17NO4	L-Acetylcarnitine	1.05665e+07	8.14505e+06	2.44688e+07	1.2693e+07	1.17563e+07	1.40548e+07	1.19936	1.43799	0.576128	1.07116
65	2	-1	383.114	9.96	10.52	ahcys	C14H20N6O5S	S-Adenosylhomocysteine/(+)-Zeylenol	2.13624e+07	1.67548e+07	1.94198e+07	2.13719e+07	1.89481e+07	2.11138e+07	1.00044	1.13013	1.08678	1.07245
3242	5	1	132.066	11.69	12.04		C5H9NO3	4-Hydroxyproline	8.3177e+06	1.31037e+07	1.8105e+07	1.20753e+07	1.31075e+07	1.39867e+07	1.44639	1.00029	0.773782	1.07349
3334	88	1	110.097	16.32	16.97		C7H11N	1,2,5-Trimethyl-1H-pyrrole	1.42294e+07	2.41853e+07	3.11041e+07	2.7308e+07	1.56227e+07	2.09364e+07	1.91271	0.647418	0.674156	1.07809
348	2	-1	915.599	1.04	1.22		C49H88O15	Glycerol 2-(9Z,12Z-octadecadienoate) 1-hexadecanoate 3-O-[alpha-D-galactopyranosyl-(1->6)-beta-D-galactopyranoside]	3.16499e+06	2.11271e+06	3.74976e+06	3.07232e+06	3.01813e+06	3.19753e+06	0.971617	1.40919	0.856554	1.07912
2742	171	1	247.058	9.22	9.83		C13H10O5	Isopimpinellin	6.55299e+07	6.32279e+07	7.04775e+07	8.52752e+07	6.668e+07	6.2368e+07	1.30086	1.05451	0.885097	1.08016
883	33	-1	269.249	0.96	1.14		C17H34O2	Heptadecanoic acid	2.13417e+07	1.92994e+07	2.54653e+07	3.10591e+07	1.65135e+07	2.37515e+07	1.4532	0.856393	0.932962	1.08085
2053	1	1	510.488	1.06	1.27		C32H63NO3	Cer(d18:1/14:0)	7.59947e+06	7.0432e+06	9.09924e+06	7.15786e+06	9.72691e+06	8.42963e+06	0.942645	1.3757	0.92721	1.08185
81	11	1	313.112	13.31	13.54	argsuc	C11H20O10	Galactose-beta-1,4-xylose	0	2808.67	4931.23	19430.1	13160.5	0	1.1943	1.10069	0.953005	1.08267
3391	1	1	86.097	1.27	1.42		C5H11N	Piperidine	2.46743e+06	2.34716e+06	2.81343e+06	2.12476e+06	2.82041e+06	3.3666e+06	0.866533	1.19339	1.18987	1.08326
1101	2	-1	196.984	0.96	1.37		C4H7O7P	Dihydroxyacetone Phosphate Acyl Ester	6.97624e+06	1.61853e+07	9.61074e+06	9.57515e+06	7.97508e+06	1.34619e+07	1.36727	0.495849	1.39659	1.08657
323	3	-1	202.11	2.5	2.6		0	0	334951	189023	253476	329939	285440	233258	0.988478	1.3336	0.942802	1.08829
172	373	1	444.032	14.15	14.61	gdp	C10H15N5O11P2	Guanosine diphosphate	2.76309e+07	3.15072e+07	3.95689e+07	3.11626e+07	3.5363e+07	4.02103e+07	1.12735	1.12199	1.01617	1.08851
2690	179	1	260.197	8.63	10.46		C12H25N3O3	Isoleucyl-Lysine	1.95565e+08	7.7241e+07	1.11041e+08	1.59261e+08	9.83361e+07	1.31397e+08	0.814459	1.27275	1.18315	1.09012
3106	1	1	168.065	2.59	2.88		C8H9NO3	Pyridoxal	1.22364e+07	1.04752e+07	1.17447e+07	1.56046e+07	1.09694e+07	1.11775e+07	1.27303	1.04674	0.952112	1.09063
1526	1	1	785.652	1.34	1.5		C45H89N2O6P	SM(d18:1/22:1(13Z))	1.37496e+07	1.5539e+07	1.54879e+07	11527979	1.85896e+07	1.92166e+07	0.839592	1.19507	1.23921	1.09129
1288	218	-1	129.092	2.35	2.73		C7H14O2	Heptanoic acid	3.24744e+07	3.5041e+07	4.20174e+07	3.4506e+07	4.18964e+07	4.27218e+07	1.06237	1.19508	1.01673	1.09139
293	299	-1	151.026	6.95	7.55	xan	C5H4N4O2	Xanthine	1.60467e+08	8.44035e+07	9.55283e+07	1.7079e+08	9.43162e+07	1.04731e+08	1.06429	1.1173	1.09623	1.09261
809	34	-1	303.083	13.44	13.86		C11H16N2O8	N-Acetylaspartylglutamic acid/3'-O-methyl-(-)-epicatechin	2.83052e+08	2.19298e+08	2.24344e+08	2.73596e+08	2.47879e+08	2.68034e+08	0.966604	1.13027	1.19466	1.09718
3121	126	1	161.128	10	11.25		C7H16N2O2	N(6)-Methyllysine	3.22769e+07	2.44446e+07	3.36176e+07	3.94774e+07	1.41877e+07	5.01825e+07	1.2224	0.582113	1.49128	1.0986
2898	148	1	218.139	6.13	6.69	propcrn	C10H19NO4	Propionylcarnitine	2.31537e+07	1.89305e+07	1.57616e+07	2.17839e+07	2.10794e+07	1.96411e+07	0.941093	1.11292	1.24459	1.09953
28	3	-1	296.082	2.56	3.2	5mta	C11H15N5O3S	5'-Methylthioadenosine/L-Menthone 1,2-glycerol ketal	1.24186e+07	1.04467e+07	1.05234e+07	1.05476e+07	1.29723e+07	1.27625e+07	0.850547	1.23947	1.21077	1.10026
979	2	-1	218.103	1.35	1.78		C9H17NO5	Pantothenic acid/Cis-zeatin	7.9409e+06	6.24898e+06	4.25809e+06	8.03006e+06	5.96721e+06	5.72103e+06	1.01109	0.95562	1.33568	1.1008
53	441	-1	173.009	13.8	14.17	acnt	C6H6O6	cis-Aconitic acid/2,5-Dimethyl-3-(methyldithio)furan	2.40997e+06	2.03676e+06	5.67033e+06	3.16074e+06	2.85521e+06	3.51876e+06	1.29912	1.38303	0.627132	1.10309
1148	233	-1	181.992	1.76	2.1		C7H5NO3S	Saccharin	6.29783e+07	6.40698e+07	7.08924e+07	8.57086e+07	5.57342e+07	7.65944e+07	1.36035	0.870101	1.08032	1.10359
2703	176	1	255.097	13.17	14.16		C11H14N2O5	L-Agaridoxin	3.203e+07	2.95805e+07	3.7083e+07	3.21156e+07	3.88778e+07	3.69156e+07	1.00266	1.31325	0.995499	1.1038
311	288	-1	129.056	1.2	1.45	3mop/4mop	C6H10O3	2-Methyl-3-ketovaleric acid	8.61139e+07	8.47381e+07	7.79231e+07	7.82443e+07	9.54119e+07	9.97482e+07	0.90872	1.12581	1.27973	1.10475
604	3	-1	478.294	2.54	3.36		C23H46NO7P	LysoPE(0:0/18:1(11Z))	1.93035e+07	7.65935e+06	9.05822e+06	1.908e+07	9.65157e+06	9.72971e+06	0.988484	1.25675	1.07332	1.10618
3126	5	1	160.06	11.69	12.07		C6H9NO4	L-2-Amino-4-methylenepentanedioic acid	2.32596e+07	4.02397e+07	5.91373e+07	3.81491e+07	3.99422e+07	4.08445e+07	1.6374	0.992624	0.691195	1.10707
3250	48	1	130.05	11.19	11.79		C5H7NO3	Pyroglutamic acid	8.11553e+07	5.88012e+07	6.82808e+07	7.76918e+07	8.18113e+07	6.67178e+07	0.957376	1.39066	0.977143	1.10839
2581	1	1	298.097	1.38	1.96	5mta	C11H15N5O3S	5'-Methylthioadenosine	4.68532e+07	4.66306e+07	3.0035e+07	4.06969e+07	4.30295e+07	4.61642e+07	0.868885	0.922939	1.53523	1.10902
1527	1	1	785.652	2.52	2.69		C45H89N2O6P	SM(d18:1/22:1(13Z))	1.2747e+07	1.33937e+07	1.34916e+07	1.07067e+07	1.52129e+07	1.83231e+07	0.841187	1.13482	1.35548	1.11049
171	374	-1	442.017	14.15	14.5	gdp	C10H15N5O11P2	Guanosine diphosphate	2.61841e+07	2.95664e+07	3.66062e+07	3.09286e+07	3.29007e+07	3.80439e+07	1.18051	1.11239	1.03917	1.11069
620	265	-1	450.241	1.42	2.19		C31H33NO2	Enterocin 900	6.78869e+07	6.40517e+07	9.74805e+07	8.00301e+07	7.48029e+07	9.71459e+07	1.17861	1.16759	0.996571	1.11426
1703	1	1	703.575	2.51	2.69		C39H79N2O6P	SM(d18:0/16:1(9Z))	5.14051e+08	4.47519e+08	5.52702e+08	5.29831e+08	5.40505e+08	6.13225e+08	1.03069	1.20773	1.10948	1.11597
837	10	-1	288.072	4.46	5.1		C11H15NO8	N-Succinyl-2-amino-6-ketopimelate	1.70338e+07	1.32657e+07	2.43294e+07	2.19406e+07	2.05181e+07	1.33164e+07	1.28638	1.54261	0.549188	1.12606
155	386	-1	784.151	9.7	10.24		C27H33N9O15P2	FAD	7.31763e+06	4.61442e+06	6.00433e+06	6.05135e+06	6.58728e+06	6.86143e+06	0.829287	1.41847	1.14041	1.12939
180	48	1	148.06	10.8	11.9	glu-L	C5H9NO4	L-Glutamic acid	4.82289e+08	3.47556e+08	4.28946e+08	4.73335e+08	5.03752e+08	4.11565e+08	0.98144	1.44928	0.959489	1.13007
1435	1	1	838.629	1.21	1.38		C48H88NO8P	PC(18:0/22:4(7Z,10Z,13Z,16Z))	2.17633e+07	1.74776e+07	2.38329e+07	2.36857e+07	2.53807e+07	2.05415e+07	1.08793	1.44961	0.862475	1.13334
1633	1	1	731.605	2.53	2.67		C41H83N2O6P	SM(d18:0/18:1(11Z))	6.6517e+06	9.63295e+06	7.66776e+06	8.69709e+06	7.82401e+06	9.90428e+06	1.30295	0.814142	1.28792	1.135
1755	1	1	675.543	1.34	1.6		C37H75N2O6P	SM(d18:1/14:0)	3.93023e+07	3.73824e+07	4.12621e+07	4.57359e+07	4.22749e+07	4.60315e+07	1.16328	1.13053	1.11531	1.13637
593	266	-1	489.076	13.27	13.85		C14H26CaO16	Calcium Gluceptate	9.43322e+07	7.54528e+07	8.13453e+07	9.47205e+07	9.56267e+07	9.28432e+07	1.00411	1.26702	1.14117	1.13743
3249	106	1	130.05	10.61	11.18		C5H7NO3	Pyroglutamic acid	4.75943e+07	2.89081e+07	3.89864e+07	4.95445e+07	3.71606e+07	4.24242e+07	1.04089	1.28449	1.08795	1.13778
750	4	-1	329.03	11.7	12.08		C10H11N4O7P	Inosine 2',3'-cyclic phosphate/Malathion/Blighinone	1.46908e+09	2.54646e+09	3.38779e+09	2.40594e+09	2.55041e+09	2.63509e+09	1.63768	1.00155	0.777827	1.13902
231	42	1	150.058	7.2	8.1	met-L	C5H11NO2S	L-Methionine	9.62748e+07	7.08316e+07	7.64147e+07	1.11508e+08	8.28232e+07	8.34323e+07	1.15806	1.16906	1.09172	1.13961
2168	1	1	467.268	3.52	5.59		C25H38O8	Androsterone glucuronide	2.57625e+07	2.64634e+07	3.50957e+07	3.01695e+07	3.05624e+07	3.85242e+07	1.1704	1.15431	1.09741	1.14071
1754	1	1	675.544	2.53	2.8		C37H75N2O6P	SM(d18:1/14:0)	3.83124e+07	3.0931e+07	3.83929e+07	3.82049e+07	3.91017e+07	4.46251e+07	0.997202	1.26331	1.16191	1.14081
2358	1	1	381.18	3.26	5.36		C22H24N2O4	Di-4-coumaroylputrescine	5.38214e+07	5.4397e+07	8.2605e+07	6.63892e+07	6.69704e+07	7.95954e+07	1.23308	1.23072	0.963611	1.14247
301	294	1	90.055	1.3	2.5		C3H7NO2	Beta-Alanine	5.19392e+07	3.85951e+07	5.53238e+07	5.85577e+07	5.52578e+07	4.82981e+07	1.12718	1.43061	0.873236	1.14368
643	2	-1	409.236	1.35	1.44		C19H39O7P	LPA(0:0/16:0)	4.41798e+06	2.47477e+06	3.06645e+06	4.48265e+06	3.27393e+06	3.41062e+06	1.01431	1.31038	1.10869	1.14446
2057	1	1	510.355	2.55	2.68		C25H52NO7P	LysoPE(0:0/20:0)	1.0165e+07	7.13619e+06	1.00054e+07	9.92983e+06	1.01496e+07	1.04244e+07	0.977092	1.41643	1.04146	1.145
2634	1	1	281.096	2.51	2.62		C13H16N2O3S	N-Despyridinyl rosiglitazone	4.17078e+06	2.21022e+06	3.92644e+06	3.97891e+06	3.6396e+06	3.37797e+06	0.955073	1.61872	0.863783	1.14586
921	246	-1	247.056	13.94	14.34		C8H12N2O7	L-beta-aspartyl-L-aspartic acid	1.9737e+07	1.44671e+07	1.81645e+07	1.85869e+07	1.87925e+07	2.19047e+07	0.942022	1.29693	1.20478	1.14791
810	39	-1	303.035	12.2	12.57		C10H13N2O7P	Thymidine 3',5'-cyclic monophosphate	1.91547e+07	1.27628e+07	1.57819e+07	1.96626e+07	1.58388e+07	1.87695e+07	1.02638	1.23914	1.18811	1.15121
169	376	1	180.087	9.13	10.28	manam-D	C6H13NO5	Glucosamine/7-Aminomethyl-7-carbaguanine	1.22613e+08	2.13815e+08	3.41606e+08	1.68887e+08	2.65276e+08	2.85931e+08	1.37709	1.24057	0.837067	1.15158
1953	1	1	550.387	2.54	2.67		C28H56NO7P	LysoPC(20:1(11Z))	7.58896e+06	4.54259e+06	6.32507e+06	7.47947e+06	6.26011e+06	6.96767e+06	0.98576	1.36995	1.10002	1.15191
1133	235	-1	186.114	2.91	3.42		C9H17NO3	N-Heptanoylglycine	4.34446e+07	2.4913e+07	2.23849e+07	2.42927e+07	3.24969e+07	3.57206e+07	0.560177	1.3032	1.59309	1.15216
708	2	-1	353.049	1.3	1.76		C15H14O10	2-O-p-Coumaroylhydroxycitric acid	1.05857e+07	5.75753e+06	7.46563e+06	1.05065e+07	7.07721e+06	9.27087e+06	0.992589	1.2253	1.23861	1.15217
3267	105	1	127.073	6.13	6.6		C3H6N6	Melamine	5.02847e+07	6.32936e+07	5.80396e+07	6.28205e+07	6.40749e+07	6.96459e+07	1.2488	1.01232	1.19963	1.15358
1190	17	-1	168.043	11.9	12.3		C4H12NO4P	Phosphodimethylethanolamine	2.7941e+07	2.43216e+07	2.2742e+07	2.35564e+07	3.21327e+07	2.98002e+07	0.843636	1.31984	1.309	1.15749
3237	42	1	133.032	7.45	8.06		C5H8O2S	3-Methyl sulfolene	1.80765e+07	1.25615e+07	1.33636e+07	2.03809e+07	1.52105e+07	1.52916e+07	1.12678	1.20922	1.1432	1.15973
3402	69	1	84.0814	16.34	17.24		C5H9N	(+)-2,3-Dihydro-3-methyl-1H-pyrrole	2.41149e+07	3.71481e+07	4.84313e+07	4.46076e+07	3.16974e+07	3.77643e+07	1.84629	0.853665	0.780204	1.16005
2698	178	1	257.152	15.71	16.42		C17H20O2	Falcarindione	1.46866e+07	1.41209e+07	1.45083e+07	1.10702e+07	1.81802e+07	2.10348e+07	0.755423	1.28545	1.44677	1.16255
17	462	1	170.092	2.6	3	3mhis-L	C7H11N3O2	1-Methylhistidine	6.54937e+07	5.8512e+07	7.86666e+07	7.4214e+07	7.85646e+07	8.03696e+07	1.13294	1.34212	1.02162	1.16556
2551	25	1	307.083	14.3	14.72		C15H14O7	(-)-Epigallocatechin/Glutathionate(1-)	2.53862e+07	2.24084e+07	2.00775e+07	2.35362e+07	2.83889e+07	2.62195e+07	0.927413	1.2657	1.3044	1.16584
95	421	-1	402.01	13.5	14.07	cdp	C9H15N3O11P2	CDP	3.43862e+07	3.06053e+07	3.78917e+07	4.32877e+07	3.53311e+07	4.13671e+07	1.25812	1.15391	1.09148	1.16783
3067	1	1	180.102	1.2	1.73		C10H13NO2	2(N)-Methyl-norsalsolinol	4.96887e+07	6.40549e+07	8.63987e+07	6.6963e+07	7.99371e+07	7.95976e+07	1.34695	1.24756	0.921374	1.17196
496	269	-1	663.115	15.84	16.16		C21H28N7O14P2	NAD	1.3934e+07	1.0983e+07	1.25603e+07	1.53843e+07	1.31965e+07	1.52825e+07	1.10334	1.19972	1.21502	1.1727
1605	1	1	746.611	2.33	2.68		C42H84NO7P	PC(16:0/P-18:0)	8.88472e+07	7.53139e+07	1.01638e+08	9.48138e+07	1.07011e+08	1.05017e+08	1.06708	1.4203	1.03321	1.17353
2750	1	1	245.186	1.27	1.43		C12H24N2O3	Isoleucyl-Isoleucine	3.26928e+07	1.94381e+07	2.07221e+07	2.30207e+07	2.79893e+07	2.87267e+07	0.705054	1.43767	1.38443	1.17572
14	464	-1	151.04	2.16	2.45		C8H8O3	p-Hydroxyphenylacetic acid	5.1455e+06	5.25154e+06	5.17743e+06	5.91338e+06	6.47826e+06	5.98186e+06	1.14639	1.22923	1.15243	1.17602
195	361	1	635.141	14.29	14.77		0	0	1.76048e+07	1.63594e+07	1.52732e+07	1.68624e+07	2.04251e+07	2.02537e+07	0.958068	1.24701	1.32397	1.17635
16	463	-1	145.051	11.06	11.61	3mglt	C6H10O4	2-Methylglutaric acid	6.75373e+06	6.47849e+06	6.69885e+06	6.51045e+06	8.15662e+06	8.85386e+06	0.964504	1.25509	1.31697	1.17885
1492	1	1	806.568	2.21	2.73		C42H79NO13	Lactosylceramide (d18:1/12:0)/PC(16:0/22:6(4Z,7Z,10Z,13Z,16Z,19Z))	1.79517e+07	1.71779e+07	1.9998e+07	2.00864e+07	2.44063e+07	2.00362e+07	1.11825	1.41836	1.0019	1.17951
2573	1	1	300.29	1.34	1.69	sphings	C18H37NO2	Sphingosine	1.30213e+07	1.49539e+07	1.89257e+07	1.72021e+07	1.90116e+07	1.80245e+07	1.31862	1.26955	0.952633	1.18027
2574	1	1	300.29	1.14	1.29	sphings	C18H37NO2	Sphingosine	2.84407e+06	3.23119e+06	3.37574e+06	3.86121e+06	3.80631e+06	3.45882e+06	1.34549	1.17265	1.0239	1.18068
324	281	1	203.15	13.4	14	adma	C8H18N4O2	Asymmetric dimethylarginine	3.90943e+07	2.84274e+07	2.48942e+07	3.58436e+07	3.31184e+07	3.64106e+07	0.917061	1.16444	1.46076	1.18075
603	2	-1	478.294	1.34	1.55		C23H46NO7P	LysoPE(0:0/18:1(11Z))	1.55665e+07	6.39664e+06	7.80118e+06	1.6504e+07	8.32979e+06	9.2676e+06	1.05984	1.29756	1.1856	1.181
3077	135	1	177.087	8.2	9.4		C6H12N2O4	Alanyl-Serine	3.28461e+07	1.51841e+07	2.50672e+07	4.00876e+07	1.97498e+07	2.57406e+07	1.2198	1.29872	1.02676	1.18176
1235	34	-1	151.038	13.45	13.85		C8H8O3	p-Hydroxyphenylacetic acid	2.68807e+07	2.07235e+07	2.31673e+07	2.75282e+07	2.68357e+07	2.85111e+07	1.024	1.29353	1.22967	1.1824
281	308	-1	402.995	13.1	13.7	udp	C9H14N2O12P2	Uridine 5'-diphosphate	2.35499e+08	2.0549e+08	2.44706e+08	2.70726e+08	2.39346e+08	3.02562e+08	1.14952	1.16468	1.23634	1.18351
1506	1	1	796.623	2.23	2.62		C46H86NO7P	PC(20:2(11Z,14Z)/P-18:1(11Z))	1.82502e+07	1.58944e+07	2.1039e+07	2.10555e+07	2.26566e+07	2.0758e+07	1.15288	1.42279	0.98671	1.18746
1542	1	1	780.549	2.33	2.6		C44H78NO8P	PC(14:0/22:5(4Z,7Z,10Z,13Z,16Z))	8.50661e+06	8.17137e+06	9.89488e+06	9.85288e+06	1.1444e+07	1.00029e+07	1.15642	1.39566	1.01081	1.18763
230	341	-1	148.044	7.18	8.17	met-L	C5H11NO2S	L-Methionine	8.31904e+06	5.26033e+06	5.2975e+06	8.99489e+06	6.62135e+06	6.56855e+06	1.08028	1.25391	1.23549	1.18989
306	291	-1	112.04	11.1	12	1p2cbxl/1pyr5c	C5H7NO2	1-Pyrroline-5-carboxylic acid	6.73019e+06	7.33443e+06	7.13249e+06	7.58381e+06	8.663e+06	9.05678e+06	1.12498	1.17871	1.26606	1.18991
194	25	1	613.159	14.29	14.77	gthox	C20H32N6O12S2	Oxidized glutathione	1.0516e+08	9.43229e+07	8.5598e+07	1.02109e+08	1.20593e+08	1.13086e+08	0.971009	1.27822	1.32075	1.18999
3115	1	1	164.074	1.3	1.43		C6H13NO2S	S-(2-carboxypropyl)-Cysteamine	1.26809e+07	9.38421e+06	1.1773e+07	17239459	1.12199e+07	1.21158e+07	1.35667	1.19355	1.02887	1.19303
1838	25	1	615.158	14.31	14.69	cmpacna	C20H31N4O16P	Cytidine monophosphate N-acetylneuraminic acid	1.36594e+07	1.18069e+07	1.10596e+07	1.31151e+07	1.54471e+07	1.46097e+07	0.960443	1.30572	1.31812	1.19476
775	18	-1	320.062	15.79	16.22		C11H15NO10	Beta-Citryl-L-glutamic acid	1.032e+09	8.68966e+08	1.03546e+09	1.16103e+09	1.10217e+09	1.23725e+09	1.12501	1.26834	1.19486	1.19607
2752	167	1	245.113	11.02	12.48		C10H16N2O5	Carbidopa	4.19367e+07	3.20192e+07	3.41515e+07	4.1521e+07	4.60612e+07	3.97687e+07	0.990111	1.43719	1.164	1.1971
1704	1	1	703.574	1.33	1.49		C39H79N2O6P	SM(d18:0/16:1(9Z))	5.2671e+08	4.89395e+08	4.55162e+08	474927396	6.17314e+08	6.50294e+08	0.901705	1.26133	1.42862	1.19722
158	3	-1	193.051	2.29	2.75		C10H10O4	trans-Ferulic acid	2.95918e+06	3.03358e+06	3.50574e+06	3.54342e+06	3.69279e+06	4.19242e+06	1.19098	1.21037	1.19044	1.19726
2197	1	1	452.255	1.39	1.95		C31H33NO2	Enterocin 900	1.84452e+08	1.76852e+08	2.46701e+08	217009758	2.44919e+08	2.54572e+08	1.17642	1.38466	1.03189	1.19766
203	356	-1	135.031	5.23	5.83	hxan	C5H4N4O	Hypoxanthine/1-Pentanesulfenothioic acid	5.75457e+08	2.99426e+08	2.94296e+08	5.77547e+08	3.97414e+08	3.728e+08	1.00363	1.32714	1.26666	1.19915
1725	1	1	692.562	2.42	2.66		C38H78NO7P	PC(o-14:0/16:0)	2.12949e+07	1.81971e+07	2.57512e+07	2.42853e+07	2.62666e+07	2.64193e+07	1.13977	1.44103	1.02584	1.20221
225	344	-1	207.078	7.01	7.65	Lkynr	C10H12N2O3	L-Kynurenine	6.23754e+06	5.5802e+06	5.24393e+06	5.90868e+06	7.57427e+06	6.89157e+06	0.948109	1.35106	1.30832	1.20249
1169	3	-1	173.118	2.21	2.63		C9H18O3	(Ã‚Â±)-3-Hydroxynonanoic acid	1.78253e+07	1.82629e+07	1.80781e+07	1.68683e+07	2.10617e+07	2.75156e+07	0.94661	1.15242	1.51916	1.20606
1507	1	1	794.607	2.18	2.67		C46H84NO7P	PC(20:3(5Z,8Z,11Z)/P-18:1(11Z))	3.47367e+07	3.12674e+07	3.7052e+07	3.82216e+07	4.54893e+07	3.98038e+07	1.10004	1.4534	1.07407	1.20917
46	446	-1	188.056	11.2	11.7		C7H11NO5	Glutarylglycine/1-Isothiocyanato-6-(methylthio)hexane	1.93778e+07	1.70935e+07	1.72915e+07	2.04246e+07	2.16593e+07	2.28339e+07	1.05374	1.26555	1.31869	1.21266
1416	1	1	864.641	1.17	1.33		C50H90NO8P	PC(18:4(6Z,9Z,12Z,15Z)/24:1(15Z))	1.68259e+06	1.29485e+06	2.04983e+06	1.40585e+06	2.40033e+06	2.05458e+06	0.844752	1.79254	1.00221	1.21317
11	4	-1	102.056	10.78	12.13	3aib/4abut	C4H9NO2	Dimethylglycine	8.07929e+06	5.98953e+06	7.86421e+06	8.89256e+06	8.54457e+06	8.8405e+06	1.09943	1.41958	1.12258	1.21386
745	4	-1	333.023	11.43	12.12		C15H10O9	3,3',4',5,6,7,8-Heptahydroxyflavone	3.09152e+07	5.47306e+07	8.45002e+07	5.57918e+07	6.01341e+07	6.27094e+07	1.80208	1.09855	0.742425	1.21435
104	56	-1	147.03	11.85	12.3	citmal	C5H8O5	Citramalic acid/2-Propenyl propyl disulfide	5.50289e+07	5.32407e+07	3.39235e+07	4.97442e+07	5.25808e+07	5.952e+07	0.904138	0.987629	1.75232	1.2147
326	279	-1	217.083	6.5	8.2	gluala	C8H14N2O5	Glutamylalanine	1.27171e+07	8.17544e+06	8.42483e+06	1.4106e+07	9.8474e+06	1.13092e+07	1.10836	1.20204	1.33835	1.21625
1085	2	-1	201.088	1.35	1.52		C8H14N2O4	Alanyl-Hydroxyproline	1.46577e+06	1.29864e+06	1.18776e+06	1.52279e+06	1.63151e+06	1.67675e+06	1.03641	1.238	1.37973	1.21804
1987	1	1	536.504	1.05	1.27		C34H65NO3	N-[(4E,8E)-1,3-dihydroxyoctadeca-4,8-dien-2-yl]hexadecanamide	1.3638e+07	1.11989e+07	1.54665e+07	1.272e+07	1.943e+07	1.53737e+07	0.933182	1.7285	0.994036	1.21857
2745	168	1	246.17	4.49	5.44		C12H23NO4	2-Methylbutyroylcarnitine	3.87775e+07	3.32094e+07	2.21243e+07	4.44762e+07	3.35021e+07	3.34274e+07	1.14658	1.00879	1.50859	1.22132
943	18	-1	240.052	15.82	16.18		C10H11NO6	2,4-Dihydroxy-6,7-dimethoxy-2H-1,4-benzoxazin-3(4H)-one	2.37772e+07	2.04577e+07	2.32279e+07	2.75264e+07	2.51288e+07	2.97761e+07	1.15702	1.22722	1.2807	1.22164
743	4	-1	334.126	12	12.29		C12H21N3O8	Aspartylglycosamine	1.07889e+07	9.21929e+06	4.23368e+06	7.86394e+06	6.86812e+06	9.38989e+06	0.731384	0.747709	2.1898	1.22296
178	369	1	147.076	10.6	11.2	gln-L	C5H10N2O3	L-Glutamine	8.98591e+07	5.51804e+07	7.39308e+07	9.76151e+07	7.62651e+07	8.89753e+07	1.08622	1.38141	1.20322	1.22362
333	276	-1	288.12	6.8	8	gluabutgly	C11H19N3O6	Ophthalmic acid	3.71986e+06	2.61809e+06	2.64703e+06	3.75394e+06	3.46891e+06	3.63053e+06	1.00892	1.31302	1.35802	1.22666
1590	1	1	756.552	2.17	2.93		C42H78NO8P	PC(14:0/20:3(5Z,8Z,11Z))	2.60213e+07	2.08202e+07	3.01984e+07	2.9647e+07	3.0428e+07	3.27344e+07	1.1388	1.45925	1.0837	1.22725
3384	74	1	89.1079	16.32	17.05		C4H12N2	Putrescine	6.14514e+07	7.55936e+07	1.179e+08	1.03512e+08	9.1787e+07	9.26064e+07	1.68335	1.21393	0.785645	1.22764
1447	1	1	832.584	2.14	2.62		C48H82NO8P	PC(18:1(11Z)/22:6(4Z,7Z,10Z,13Z,16Z,19Z))	1.45115e+07	1.2882e+07	1.51342e+07	1.65188e+07	1.96929e+07	1.55216e+07	1.13738	1.52464	1.02543	1.22915
77	430	1	175.119	15.8	16.5	arg-L	C6H14N4O2	L-Arginine	1.08533e+09	8.98112e+08	8.15119e+08	1.31446e+09	9.7244e+08	1.14371e+09	1.21109	1.08275	1.40307	1.2323
240	1	1	123.055	2.51	2.7		C6H6N2O	Niacinamide	2.04269e+08	1.7982e+08	2.02332e+08	1.74616e+08	2.70543e+08	2.70973e+08	0.854905	1.50424	1.33908	1.23274
1919	1	1	570.355	1.35	1.44		C30H52NO7P	LysoPC(22:5(4Z,7Z,10Z,13Z,16Z))/Janthitrem C	3.9772e+07	1.53378e+07	2.96339e+07	40466275	2.48404e+07	3.16411e+07	1.01741	1.61554	1.0675	1.23349
988	18	-1	216.051	15.83	16.2		C8H11NO6	Lycoperdic acid	2.09819e+07	1.74384e+07	2.05812e+07	2.33195e+07	2.29327e+07	2.6569e+07	1.11088	1.31327	1.28953	1.23789
833	4	-1	291.083	11.33	12.57		C10H16N2O8	Edetic Acid	1.72435e+09	2.55198e+09	4.2552e+09	2.69412e+09	3.68659e+09	3.01159e+09	1.56237	1.44458	0.70775	1.23824
321	3	-1	190.054	2.5	2.65	acmet-L	C7H13NO3S	N-Acetyl-L-methionine	2.87773e+06	1.5508e+06	3.86759e+06	2.44613e+06	3.26317e+06	3.18003e+06	0.855057	2.0373	0.826707	1.23969
2984	1	1	203.139	2.98	3.39	ala-ile	C9H18N2O3	Alanyl-Isoleucine	6.8059e+07	3.1846e+07	4.99117e+07	6.32065e+07	4.8634e+07	6.33271e+07	0.928806	1.52551	1.26825	1.24086
3295	1	1	120.066	1.39	1.96		C4H9NO3	L-Threonine	8.38794e+06	6.64198e+06	1.26555e+07	6.80197e+06	1.31092e+07	1.20433e+07	0.81315	1.95925	0.952006	1.24147
2235	1	1	437.231	3.53	5.29		C24H33FO6	Flurandrenolide/Kanzonol I	2.40327e+07	2.36081e+07	3.67298e+07	2.99997e+07	3.25821e+07	4.10033e+07	1.24726	1.37852	1.11603	1.24727
1639	1	1	729.59	2.53	2.67		C41H81N2O6P	SM(d18:1/18:1(11Z))	4.09204e+06	3.59906e+06	5.13061e+06	4.63044e+06	5.64906e+06	5.51764e+06	1.12844	1.5542	1.07399	1.25221
2437	5	1	349.056	11.74	12.04		C10H13N4O8P	Inosinic acid/2-O-(6-Phospho-alpha-mannosyl)-D-glycerate	3.95056e+06	7.77559e+06	1.28208e+07	7.70537e+06	8.66166e+06	9.17881e+06	1.92699	1.11251	0.71813	1.25254
308	3	-1	115.04	2.3	2.6	3mob	C5H8O3	Alpha-ketoisovaleric acid	1.45466e+07	1.69735e+07	1.60635e+07	1.73111e+07	2.03524e+07	2.21199e+07	1.18874	1.1979	1.3747	1.25378
2196	1	1	452.255	3.47	5.17		C31H33NO2	Enterocin 900	8.58156e+09	8.34505e+09	1.26905e+10	1.05138e+10	11564195050	14652430358	1.22516	1.38575	1.1546	1.25517
1420	1	1	858.599	1.2	1.35		C50H84NO8P	PC(20:2(11Z,14Z)/22:6(4Z,7Z,10Z,13Z,16Z,19Z))	7.56578e+06	5.83406e+06	7.11259e+06	8.8925e+06	9.40739e+06	7.07448e+06	1.17307	1.60217	0.994717	1.25665
165	379	-1	217.048	9.01	9.48		C12H10O4	Liqcoumarin	1.72232e+07	3.32177e+07	2.08434e+07	2.43863e+07	2.77788e+07	3.18084e+07	1.41349	0.836756	1.52355	1.25793
2669	29	1	269.039	9.29	9.8		C11H12N2O2S2	(-)-Dioxibrassinin	2.746e+07	3.32815e+07	4.09589e+07	5.24268e+07	3.36286e+07	3.53489e+07	1.90591	1.0104	0.863367	1.25989
314	286	1	131.118	10.5	12	aprut	C6H14N2O	N-Acetylputrescine	9.34153e+07	6.48222e+07	6.51412e+07	6.46252e+07	9.88525e+07	1.01925e+08	0.692135	1.52417	1.56382	1.26004
177	370	-1	145.062	10.61	11.26	gln-L	C5H10N2O3	L-Glutamine	1.36593e+07	7.80243e+06	9.66537e+06	1.58819e+07	1.01579e+07	1.2941e+07	1.16154	1.29806	1.33543	1.26501
663	2	-1	393.228	1.12	1.39		C22H34O6	(3b,6b,8b,12a)-8,12-Epoxy-7(11)-eremophilene-6-angeloyloxy-8,12-dimethoxy-3-ol	2.27836e+07	2.21378e+07	4.33064e+07	2.55983e+07	4.01012e+07	3.77347e+07	1.123	1.80779	0.871638	1.26748
353	3	-1	901.49	3.35	5.23		C46H80O13P2	PGP(18:0/22:6(4Z,7Z,10Z,13Z,16Z,19Z))	3.66296e+07	3.77568e+07	5.99026e+07	4.71652e+07	5.37972e+07	6.56427e+07	1.28684	1.42371	1.09566	1.26874
3248	107	1	130.086	1.82	2.54		C6H11NO2	Pipecolic acid	2.45263e+08	1.8002e+08	1.94096e+08	3.00621e+08	2.47262e+08	2.39654e+08	1.22562	1.37332	1.2346	1.27784
3170	1	1	146.118	1.23	1.43		C7H15NO2	3-Dehydroxycarnitine	3.35688e+07	2.35624e+07	4.30469e+07	4.15588e+07	3.76083e+07	4.31627e+07	1.23731	1.5936	1.00268	1.27786
2166	1	1	468.309	2.53	2.77		C22H46NO7P	LysoPC(14:0)/Buprenorphine	1.62968e+08	5.78961e+07	7.30359e+07	1.90344e+08	8.26309e+07	9.06031e+07	1.16789	1.42649	1.2402	1.27819
1422	1	1	856.584	1.17	1.35		C50H82NO8P	PC(20:3(5Z,8Z,11Z)/22:6(4Z,7Z,10Z,13Z,16Z,19Z))	7.71421e+06	7.17617e+06	7.25169e+06	1.10273e+07	1.04183e+07	7.0355e+06	1.42398	1.44558	0.970592	1.28005
116	408	1	112.051	6.1	6.6	csn	C4H5N3O	Cytosine	1.11985e+07	1.1249e+07	1.07823e+07	1.44068e+07	14194307	1.40495e+07	1.28396	1.25952	1.30024	1.28124
1662	1	1	718.578	2.4	2.65		C40H80NO7P	PC(14:0/P-18:0)	5.47417e+07	4.74286e+07	6.30986e+07	6.4342e+07	7.10605e+07	7.42368e+07	1.17505	1.49721	1.17624	1.28284
268	314	1	425.044	12.3	12.66	thmpp	C14H18NO10S2	Glucosinalbin/Thiamine(1+) Diphosphate(1-)	1.96574e+06	1.28229e+06	2.02913e+06	2.39585e+06	2.14582e+06	2.06272e+06	1.20821	1.62471	1.01578	1.2829
270	3	-1	125.036	2.62	2.81	thym	C5H6N2O2	Thymine	3.53503e+06	2.009e+06	2.90031e+06	2.71107e+06	5.33528e+06	1.40294e+06	0.77333	2.57719	0.500929	1.28381
805	255	-1	304.079	14.53	14.88		C15H15NO6	Ascorbigen	1.57028e+07	1.18641e+07	1.39185e+07	1.82677e+07	1.54897e+07	1.95897e+07	1.16231	1.30304	1.40455	1.28997
3147	125	1	152.057	7.42	7.82	gua	C5H5N5O	Guanine	9.2298e+07	4.82577e+07	9.19111e+07	1.09449e+08	8.68988e+07	8.30518e+07	1.18562	1.79907	0.903715	1.29613
22	3	-1	181.051	3.5	5.5	4hphlac	C9H10O4	Homovanillic acid	5.00748e+07	3.53104e+07	3.01904e+07	5.5394e+07	4.21033e+07	4.80987e+07	1.10601	1.19183	1.59122	1.29636
762	2	-1	325.202	1.1	1.25		C18H30O5	(3b,6b,8a,12a)-8,12-Epoxy-7(11)-eremophilene-6,8,12-trimethoxy-3-ol	1.42357e+07	1.01835e+07	1.3966e+07	1.7758e+07	1.55175e+07	1.57641e+07	1.2457	1.5187	1.12784	1.29741
185	364	1	173.021	11.89	12.38	glyc3p	C3H9O6P	Glycerol 3-phosphate	9.93124e+06	7.67525e+06	1.24267e+07	2.77969e+07	5.83783e+06	4.28432e+06	2.78101	0.763684	0.349999	1.29823
1417	1	1	862.63	1.21	1.36		C46H87NO13	Galabiosylceramide (d18:1/16:0)/PC(20:0/22:6(4Z,7Z,10Z,13Z,16Z,19Z))	3.70169e+06	3.37343e+06	4.13855e+06	4.85874e+06	5.35578e+06	4.23303e+06	1.30435	1.57072	1.02229	1.29912
2517	190	1	322.187	9.4	9.98		C15H23N5O3	Arginyl-Phenylalanine	1.92807e+07	4.53272e+06	7.9621e+06	2.63386e+07	7.10698e+06	7.8237e+06	1.36417	1.55567	0.982834	1.30089
193	46	-1	611.145	14.2	14.8	gthox	C20H32N6O12S2	Oxidized glutathione	9.35676e+07	8.16859e+07	7.81796e+07	9.83169e+07	1.17855e+08	1.10998e+08	1.0507	1.44224	1.41925	1.30407
2993	141	1	200.176	3.58	4.34		C10H21N3O	Diethylcarbamazine	1.86525e+07	2.81009e+07	1.22026e+07	3.44054e+07	1.84651e+07	1.73146e+07	1.84004	0.658315	1.41552	1.30462
60	13	-1	426.022	12	13	adp	C10H15N5O10P2	Adenosine 3',5'-diphosphate	1.18935e+08	9.24101e+07	1.05828e+08	1.63263e+08	1.03273e+08	1.51374e+08	1.3724	1.11742	1.42997	1.30659
1964	1	1	548.37	1.35	1.44		C28H54NO7P	LysoPC(20:2(11Z,14Z))	1.89176e+07	5.89632e+06	7.91841e+06	2.0629e+07	9.0137e+06	1.04311e+07	1.08999	1.51988	1.31336	1.30774
329	4	-1	259.022	12	12.4		C6H13O9P	Fructose 6-phosphate/Urolithin D	629553	356757	239659	728018	227183	604373	1.13497	0.716317	2.07377	1.30835
1140	3	-1	183.102	2.01	2.64		C10H16O3	(1'R)-Nepetalic acid	6.20542e+06	4.74616e+06	5.83098e+06	6.88796e+06	6.49492e+06	8.67824e+06	1.10825	1.36085	1.48007	1.31639
804	46	-1	305.069	14.31	14.71	gthox	C15H14O7	(-)-Epigallocatechin/Glutathionate(1-)	3.35764e+07	2.94434e+07	2.79345e+07	3.60551e+07	4.30959e+07	3.95892e+07	1.0736	1.46212	1.41573	1.31715
196	360	-1	150.042	7.43	7.86	gua	C5H5N5O	Guanine	1.4936e+07	7.33987e+06	1.37759e+07	1.83678e+07	1.3128e+07	1.31315e+07	1.22824	1.77799	0.953562	1.31993
428	2	-1	773.534	0.86	1.28		C42H79O10P	PG(18:0/18:2(9Z,12Z))	1.99688e+07	1.61705e+07	2.37051e+07	2.32432e+07	2.87917e+07	2.44889e+07	1.16316	1.77571	1.03293	1.32393
2652	181	1	274.187	9.68	10.31		C11H23N5O3	Arginyl-Valine	6.19845e+07	1.82969e+07	2.91358e+07	4.85034e+07	3.44381e+07	3.86595e+07	0.782859	1.87738	1.32575	1.32866
184	365	-1	171.006	11.9	12.3	glyc3p	C3H9O6P	Glycerol 3-phosphate	7.19207e+07	6.09105e+07	7.74341e+07	1.78898e+08	5.62586e+07	4.46831e+07	2.48537	0.923753	0.577592	1.3289
1920	1	1	570.355	2.54	2.67		C30H52NO7P	LysoPC(22:5(4Z,7Z,10Z,13Z,16Z))/Janthitrem C	2.6372e+07	9.29357e+06	1.91173e+07	2.5584e+07	1.73202e+07	2.24449e+07	0.970232	1.85449	1.17316	1.33262
179	368	-1	146.046	10.85	11.87	glu-L	C5H9NO4	L-Glutamic acid	1.72433e+08	1.27579e+08	1.81522e+08	2.16809e+08	2.12821e+08	1.9514e+08	1.2572	1.66762	1.07499	1.33327
3100	1	1	170.092	1.4	1.95	3mhis-L	C7H11N3O2	1-Methylhistidine	1.54024e+07	1.1116e+07	1.70794e+07	1.92852e+07	1.88056e+07	1.8452e+07	1.25047	1.6856	1.0799	1.33866
239	335	1	744.082	13.7	14.3	nadp	0	0	1.23828e+07	1.00006e+07	1.30412e+07	1.29416e+07	1.59546e+07	1.81517e+07	1.04477	1.58948	1.38889	1.34105
3036	137	1	189.135	10.7	12.01		C7H16N4O2	Homo-L-arginine	4.37723e+07	3.52719e+07	8.16087e+07	8.53497e+07	2.98064e+07	1.00462e+08	1.94769	0.845487	1.23074	1.34131
567	2	-1	534.489	1.08	1.31		C34H65NO3	N-[(4E,8E)-1,3-dihydroxyoctadeca-4,8-dien-2-yl]hexadecanamide	3.74679e+06	2.31125e+06	4.1038e+06	2.85654e+06	5.30035e+06	4.18941e+06	0.768573	2.23965	1.02036	1.34286
1150	232	-1	180.961	16.55	17.45		C4H6O4S2	Succimer	9.04776e+07	1.52528e+08	2.13719e+08	1.54751e+08	214712608	1.97478e+08	1.70959	1.40743	0.924041	1.34702
2887	151	1	219.134	2.81	5.76		C9H18N2O4	Meprobamate	5.46888e+08	1.24551e+08	1.89739e+08	3.06617e+08	2.39624e+08	3.01613e+08	0.560739	1.92316	1.58931	1.35774
2914	1	1	215.139	2.6	4.78		C10H18N2O3	Dethiobiotin	5.00597e+07	2.34652e+07	2.77522e+07	5.13564e+07	3.76875e+07	4.03954e+07	1.02585	1.60353	1.45394	1.36111
3120	127	1	162.076	4.36	6.38	L2aadp	C6H11NO4	Aminoadipic acid	1.03319e+08	8.87713e+07	1.29536e+08	1.31973e+08	1.47761e+08	1.49018e+08	1.27707	1.66377	1.15028	1.36371
205	1	1	175.001	5.23	5.83	hxan	0	0	5.58708e+06	2.98461e+06	2.79432e+06	5.41645e+06	4.15035e+06	4.96504e+06	0.969997	1.37792	1.74999	1.36597
1969	1	1	546.355	1.35	1.44		C28H52NO7P	LysoPC(20:3(5Z,8Z,11Z))	5.69039e+07	1.76022e+07	2.56784e+07	6.73189e+07	2.80785e+07	3.4131e+07	1.18271	1.59181	1.32789	1.36747
3182	1	1	144.066	2.52	2.73		C6H9NO3	Vinylacetylglycine	1.07895e+07	7.27231e+06	1.17455e+07	1.20449e+07	1.33999e+07	1.37555e+07	1.11528	1.83116	1.16969	1.37204
3294	1	1	120.066	2.17	2.77		C4H9NO3	L-Threonine	1.87215e+07	1.25798e+07	2.20925e+07	2.33002e+07	2.39656e+07	2.17795e+07	1.24327	1.89794	0.985893	1.3757
1642	1	1	728.519	2.4	2.59		C40H74NO8P	PC(14:0/18:3(6Z,9Z,12Z))	3.65383e+06	3.18848e+06	3.98617e+06	4.47349e+06	5.13106e+06	5.35523e+06	1.21835	1.59073	1.33505	1.38137
312	287	1	130.05	7	8.4	5oxpro	C5H7NO3	Pyroglutamic acid	5.2103e+07	3.86371e+07	3.41786e+07	3.81241e+07	6.41619e+07	6.02188e+07	0.73222	1.65893	1.75967	1.3836
519	2	-1	616.469	1.35	1.75		C34H68NO6P	CerP(d18:1/16:0)	3.4226e+06	2.91195e+06	4.38954e+06	3.55383e+06	5.45539e+06	5.59988e+06	1.03725	1.84445	1.26959	1.38376
1452	1	1	830.569	1.2	1.36		C48H80NO8P	PC(18:2(9Z,12Z)/22:6(4Z,7Z,10Z,13Z,16Z,19Z))	6.53101e+06	4.47857e+06	6.57324e+06	1.12756e+07	8.96919e+06	3.03288e+06	1.71552	1.98079	0.469469	1.38859
2066	1	1	508.34	1.35	1.44		C25H50NO7P	LysoPE(0:0/20:1(11Z))/Gymnodimine	1.71668e+07	5.88233e+06	7.83907e+06	2.1792e+07	9.2371e+06	1.06046e+07	1.26786	1.56078	1.34834	1.39233
710	2	-1	353.049	0.95	1.22		C15H14O10	2-O-p-Coumaroylhydroxycitric acid	4.68547e+06	2.48475e+06	4.59549e+06	6.17568e+06	4.13426e+06	5.69111e+06	1.3114	1.63817	1.23334	1.3943
1988	1	1	536.371	2.55	2.64		C27H54NO7P	LysoPE(0:0/22:1(13Z))	1.62991e+06	620294	1.22816e+06	1.6682e+06	1.41768e+06	1.31144e+06	1.02213	2.10703	1.0627	1.39729
76	431	-1	173.104	15.78	16.57	arg-L	C6H14N4O2	L-Arginine	9.26824e+07	8.14984e+07	6.69458e+07	1.30189e+08	9.20958e+07	1.11128e+08	1.40425	1.12987	1.65899	1.3977
2869	154	1	223.108	2.61	3.45		C11H14N2O3	Glycyl-Phenylalanine	2.48378e+07	1.15024e+07	1.65505e+07	2.86184e+07	1.92252e+07	2.28426e+07	1.1516	1.66562	1.37789	1.39837
1107	236	-1	196.001	11.22	11.91		C4H8NO6P	O-phosphonato-L-homoserine(2-)	1.91483e+07	3.06895e+07	5.31058e+07	4.06022e+07	4.19646e+07	3.83359e+07	2.11458	1.3662	0.722401	1.40106
1924	1	1	568.34	2.54	2.67		C30H50NO7P	LysoPC(22:6(4Z,7Z,10Z,13Z,16Z,19Z))	2.52484e+07	9.04008e+06	1.78218e+07	2.74098e+07	1.80649e+07	2.04742e+07	1.08527	1.98739	1.14799	1.40688
213	351	-1	303.05	6.64	7.24	ins	C15H12O7	Pratenol B	1.0148e+09	5.98279e+08	1.05692e+09	1.88058e+09	9.4137e+08	8.47557e+08	1.85307	1.57337	0.801931	1.40946
79	12	-1	289.115	13.31	13.54	argsuc	C10H18N4O6	Argininosuccinic acid	902362	480967	720831	922121	1.01214e+06	965557	1.01971	1.91429	1.29814	1.41071
103	414	-1	191.02	14	15	cit-L	C6H8O7	Citric acid/L-dopachromate	1.32889e+08	1.49318e+08	4.1911e+08	2.55732e+08	2.38679e+08	3.00264e+08	1.92371	1.59805	0.7165	1.41275
48	445	-1	116.035	7.41	9.81		C4H7NO3	Acetylglycine	2.26964e+07	3.0908e+07	4.22765e+07	3.55633e+07	5.0841e+07	4.36473e+07	1.56443	1.64284	1.03235	1.4132
508	268	-1	641.132	15.87	16.12		C27H30O18	Myricetin 3,3'-digalactoside	9.20879e+06	5.36309e+06	8.66414e+06	1.30914e+07	8.38223e+06	1.10731e+07	1.41709	1.55264	1.27486	1.41487
2034	1	1	520.339	1.34	1.46		C26H50NO7P	LysoPC(18:2(9Z,12Z))	1.02576e+08	3.71536e+07	3.72492e+07	1.19134e+08	4.548e+07	6.95605e+07	1.16126	1.22351	1.86511	1.41663
1376	2	-1	75.0087	8.67	10.92		C2H4O3	Glycolic acid	6.98949e+07	9.3983e+07	1.20437e+08	1.05524e+08	1.52946e+08	137517151	1.50903	1.62671	1.1417	1.42581
2839	1	1	229.155	2.59	3.87		C11H20N2O3	L-isoleucyl-L-proline	2.02203e+07	8.99194e+06	1.08752e+07	2.14547e+07	1.4604e+07	1.76152e+07	1.06075	1.61726	1.61411	1.43071
214	350	-1	267.073	6.64	7.24	ins	C10H12N4O5	Inosine/3-Deoxy-D-glycero-D-galacto-2-nonulosonic acid	1.49862e+09	9.0683e+08	1.62136e+09	2.87884e+09	1.43718e+09	1.28075e+09	1.92093	1.58477	0.789936	1.43188
1971	1	1	544.34	1.34	1.76		C28H50NO7P	LysoPC(20:4(5Z,8Z,11Z,14Z))	1.2714e+08	4.50797e+07	6.33783e+07	1.61594e+08	7.86272e+07	8.17706e+07	1.27078	1.74253	1.28974	1.43435
2962	1	1	208.064	2.49	3.72		C7H13NO4S	(2R,2'S)-Isobuteine/chondroitin sulfate E (GalNAc4,6diS-GlcA) proteoglycan	3.97575e+07	4.74769e+07	5.76325e+07	6.74593e+07	7.38349e+07	6.07912e+07	1.69502	1.55401	1.05471	1.43458
3215	23	1	137.046	6.72	7.22		C5H4N4O	Hypoxanthine/Erythronic acid/1-Pentanesulfenothioic acid	2.98311e+09	1.96546e+09	2.95185e+09	5.73971e+09	3.01995e+09	2.55431e+09	1.92403	1.53648	0.865328	1.44195
1092	2	-1	199.134	0.97	1.09		C11H20O3	(S)-9-Hydroxy-10-undecenoic acid	2.55389e+06	1.1973e+06	1.27678e+06	2.49357e+06	1.60765e+06	2.71506e+06	0.977271	1.31631	2.04467	1.44608
2028	1	1	522.356	1.33	3.85		C26H52NO7P	LysoPC(18:1(9Z))	1.46359e+09	3.30168e+08	4.94831e+08	1.6568e+09	6.10787e+08	6.78483e+08	1.132	1.84967	1.37107	1.45091
2065	1	1	508.34	2.54	2.69		C25H50NO7P	LysoPE(0:0/20:1(11Z))/Gymnodimine	1.60184e+07	4.72862e+06	7.63737e+06	2.18518e+07	8.1564e+06	9.8422e+06	1.36191	1.70989	1.28496	1.45225
3213	23	1	138.043	6.73	7.21		C6H5N2O2	Trans-urocanate	4.17849e+07	2.69981e+07	4.16988e+07	8.20181e+07	4.19794e+07	3.60471e+07	1.96057	1.55286	0.864786	1.4594
2877	152	1	221.063	9.37	10.17		C12H12O2S	2-(2-Thienylmethylene)-1,6-dioxaspiro[4.4]non-3-ene	1.27086e+07	2.20927e+07	3.35064e+07	2.66746e+07	3.10852e+07	3.02034e+07	2.09036	1.4052	0.901714	1.46576
215	23	1	269.088	6.7	7.2	ins	C10H12N4O5	Inosine/3-Deoxy-D-glycero-D-galacto-2-nonulosonic acid	1.22556e+09	7.76928e+08	1.17332e+09	2.42442e+09	1.21105e+09	1.01487e+09	1.97814	1.5587	0.864966	1.46727
2922	1	1	215.049	1.36	1.55		C8H10N2O3S	Sulfacetamide	5.20525e+06	2.2637e+06	6.57954e+06	3.74184e+06	6.37288e+06	6.26025e+06	0.724158	2.73845	0.952199	1.4716
2234	1	1	438.24	3.19	6.42		C25H31N3O4	N1,N10-Dicoumaroylspermidine	2.59559e+08	2.35071e+08	3.89245e+08	3.74699e+08	4.15892e+08	4.72906e+08	1.44343	1.76889	1.21488	1.47573
3281	102	1	122.946	16.4	17.11		C2H3BrO	2-Bromoacetaldehyde	5.96062e+06	7.64836e+06	8.86024e+06	9.30023e+06	1.11281e+07	1.28529e+07	1.55103	1.44909	1.4456	1.48191
1970	1	1	544.34	2.52	2.69		C28H50NO7P	LysoPC(20:4(5Z,8Z,11Z,14Z))	9.07729e+07	3.15695e+07	4.33852e+07	1.05124e+08	5.65732e+07	6.50967e+07	1.15792	1.78952	1.49929	1.48224
451	2	-1	745.502	0.86	1.15		C40H75O10P	PG(16:0/18:2(9Z,12Z))	1.15781e+07	9.22612e+06	1.45665e+07	1.63006e+07	1.78391e+07	1.64139e+07	1.40439	1.92354	1.12596	1.48463
1968	1	1	546.355	2.53	2.69		C28H52NO7P	LysoPC(20:3(5Z,8Z,11Z))	3.99725e+07	1.15917e+07	2.0281e+07	4.83818e+07	2.2856e+07	26260488	1.20985	1.96345	1.29338	1.48889
2796	162	1	236.072	15.28	19		C7H13N3O4S	Asparaginyl-Cysteine	1.09296e+08	1.38604e+08	1.98679e+08	1.59581e+08	2.61907e+08	2.24872e+08	1.45967	1.88896	1.13177	1.49347
526	2	-1	604.326	1.35	1.48		C26H43N11O6	Dynorphin B (6-9)	8.33145e+06	2.71499e+06	4.72543e+06	1.01129e+07	5.53607e+06	6.0359e+06	1.21129	2.00216	1.27157	1.49501
3037	1	1	189.123	2.62	4.51		C8H16N2O3	N6-Acetyl-L-lysine	2.10848e+08	7.73392e+07	1.13844e+08	1.95606e+08	1.58708e+08	1.74075e+08	0.927743	2.05074	1.52861	1.50236
61	12	-1	426.022	13.31	13.91	dgdp	C10H15N5O10P2	Adenosine 3',5'-diphosphate	2.71231e+06	1.1641e+06	1.37815e+06	2.56087e+06	1.8839e+06	2.87181e+06	0.946151	1.56941	2.01049	1.50869
981	3	-1	217.119	2.82	5.45		C9H18N2O4	Meprobamate	4.95479e+08	1.09071e+08	1.83688e+08	3.15707e+08	2.41112e+08	3.1134e+08	0.637248	2.20948	1.69456	1.51376
263	318	-1	124.007	9.37	10.18		C2H7NO3S	Taurine	1.33124e+08	1.30971e+08	9.38488e+07	7.86347e+07	3.24037e+07	3.48838e+08	0.590996	0.247986	3.71413	1.5177
2679	1	1	265.085	2.6	3.9		C9H16N2O5S	N-Acetylcystathionine	2.02761e+07	1.03646e+07	2.54334e+07	1.90784e+07	2.83654e+07	2.34025e+07	0.941224	2.72016	0.92046	1.52728
336	13	-1	346.056	12.2	12.8	dgmp	C10H14N5O7P	Adenosine monophosphate	5.96353e+06	4.04406e+06	5.34254e+06	8.53699e+06	6.60779e+06	8.30865e+06	1.42441	1.61865	1.54499	1.52935
627	2	-1	435.251	1.35	1.52		C21H41O7P	LPA(0:0/18:1(9Z))	7.6471e+06	1.66819e+06	2.53706e+06	8.63533e+06	3.37358e+06	3.89645e+06	1.12756	1.96448	1.5155	1.53584
3007	138	1	196.097	1.8	2.33		C10H13NO3	Metyrosine	1.86366e+07	1.0147e+07	1.59545e+07	2.90127e+07	1.99033e+07	1.76574e+07	1.55379	1.95212	1.10607	1.53733
2958	144	1	208.939	16.27	18.33		C6H2Cl2O4	2,5-Dichloro-carboxymethylenebut-2-en-4-olide	3.11238e+08	4.22906e+08	6.34928e+08	5.14686e+08	7.88569e+08	7.39497e+08	1.65346	1.86444	1.16467	1.56086
2789	1	1	237.123	2.53	2.66		C12H16N2O3	Hexobarbital	1.47227e+07	3.01468e+06	6.12067e+06	1.54187e+07	6.30886e+06	9.7517e+06	1.04696	2.05763	1.5837	1.56276
3169	122	1	146.165	8.75	12.71		C7H19N3	Spermidine	4.4611e+08	4.22346e+08	3.80102e+08	3.92612e+08	5.5486e+08	9.66561e+08	0.880105	1.31368	2.54249	1.57876
901	2	-1	257.176	0.98	1.26		C14H26O4	Tetradecanedioic acid	7.2293e+06	7.01257e+06	9.87038e+06	9.72565e+06	1.47768e+07	1.29894e+07	1.3406	2.09162	1.31283	1.58168
2026	1	1	523.359	2.53	2.69		C26H53NO7P	2-Oleoylglycerophosphocholine	1.71367e+08	3.66564e+07	5.68123e+07	1.97361e+08	75593753	8.79661e+07	1.15159	2.05934	1.5474	1.58611
264	317	1	126.022	9.2	10.1		C2H7NO3S	Taurine	2.10087e+07	2.05909e+07	1.53758e+07	1.30111e+07	7.31383e+06	5.83849e+07	0.621124	0.358314	3.77911	1.58618
1061	2	-1	209.085	0.9	1.07		C8H18O4S	2-Ethyl-1-hexanol sulfate	2.02167e+07	1.08696e+07	3.66183e+06	4.45497e+06	4.82597e+06	1.52881e+07	0.224198	0.449058	4.0906	1.58795
3069	6	1	180.087	12.21	13.6		C6H13NO5	Glucosamine/7-Aminomethyl-7-carbaguanine	7.2779e+06	1.08708e+07	1.34963e+07	1.17857e+07	2.10656e+07	1.73038e+07	1.61098	1.92927	1.28004	1.60676
795	2	-1	309.28	0.95	1.12		C20H38O2	Eicosenoic acid	1.06176e+07	4.14389e+06	5.54848e+06	1.44222e+07	7.89142e+06	8.93373e+06	1.35499	1.88304	1.59932	1.61245
2826	158	1	233.112	10.47	11.47		C9H16N2O5	N2-Succinyl-L-ornithine	3.73924e+07	1.43821e+07	2.24697e+07	4.0326e+07	3.22908e+07	3.45131e+07	1.07824	2.23661	1.53361	1.61615
2102	1	1	494.324	2.49	2.72		C24H48NO7P	LysoPC(16:1(9Z))	4.29308e+08	9.4564e+07	1.33571e+08	5.94869e+08	1.77173e+08	2.17656e+08	1.38556	1.87266	1.62905	1.62909
746	2	-1	331.264	0.96	1.32		C22H36O2	Adrenic acid	3.31827e+06	2.00663e+06	4.26641e+06	4.40692e+06	5.14639e+06	4.61476e+06	1.31848	2.49042	1.07978	1.62956
625	264	-1	436.225	4.82	6.84		C25H31N3O4	N1,N10-Dicoumaroylspermidine	6.10701e+07	5.15045e+07	9.40531e+07	1.01285e+08	1.00911e+08	1.20777e+08	1.65743	1.95741	1.28383	1.63289
1153	2	-1	179.056	8.39	11.06	gal/fru/man	C6H12O6	D-Glucose/Paraxanthine/Adrenochrome o-semiquinone	1.42935e+09	2.15739e+09	3.00171e+09	2.70977e+09	3.79133e+09	3.74826e+09	1.89574	1.75734	1.2487	1.63393
2736	173	1	247.128	8.56	10.4		C10H18N2O5	L-beta-aspartyl-L-leucine	5.44064e+07	2.53878e+07	4.71143e+07	7.16862e+07	5.4814e+07	6.76323e+07	1.31702	2.15452	1.43457	1.63537
2033	1	1	520.34	2.53	2.7		C26H50NO7P	LysoPC(18:2(9Z,12Z))	7.71705e+07	1.69144e+07	2.84634e+07	9.43463e+07	3.76572e+07	4.18053e+07	1.22228	2.21913	1.4671	1.63617
2832	1	1	231.17	1.33	1.44		C11H22N2O3	Isoleucyl-Valine	1.40842e+07	5.37462e+06	8.25832e+06	1.0777e+07	1.33924e+07	1.40136e+07	0.766843	2.46453	1.68856	1.63998
1406	1	1	903.504	3.67	5.03		C45H74O18	Asparagoside D	9.08892e+07	8.45862e+07	1.81706e+08	1.44004e+08	1.71877e+08	2.4151e+08	1.58375	2.03075	1.32894	1.64781
3160	1	1	148.043	2.53	2.81		C5H9NO2S	Thiomorpholine 3-carboxylate	2.96811e+06	3.75119e+06	3.46158e+06	4.61803e+06	4.99875e+06	7.38148e+06	1.53777	1.32394	2.1006	1.6541
1250	2	-1	143.035	9.02	10.47		C6H8O4	3-Hexenedioic acid	2.76174e+08	4.13489e+08	5.87427e+08	5.30623e+08	7.49056e+08	7.4843e+08	1.921	1.81135	1.27404	1.6688
732	2	-1	339.326	0.96	1.11		C22H44O2	Behenic acid	1.39039e+06	1.75239e+06	1.66534e+06	3.47251e+06	1.46411e+06	3.01645e+06	2.39703	0.844374	1.76535	1.66892
1283	2	-1	131.035	8.63	10.9		C5H8O4	Monoethyl malonic acid	1.36711e+08	2.0611e+08	3.02866e+08	2.66604e+08	3.75181e+08	3.77087e+08	1.94944	1.8199	1.24498	1.67144
2821	159	1	233.149	2.55	3.27		C10H20N2O4	Spermic acid 2	7.73891e+07	2.72033e+07	4.73462e+07	7.03218e+07	6.4572e+07	8.24791e+07	0.908797	2.36865	1.74048	1.67264
1280	17	-1	132.03	11.93	12.26		C4H7NO4	L-Aspartic acid	9.23505e+06	8.58309e+06	1.49947e+06	4.67846e+06	4.35962e+06	6.28763e+06	0.511883	0.513599	3.99359	1.67302
1210	2	-1	161.045	9.8	10.15	3hmglt	C6H10O5	2-Hydroxyadipic acid/(-)-1-Methylpropyl 1-propenyl disulfide	1.27129e+08	2.04704e+08	2.74493e+08	2.53407e+08	3.63073e+08	3.5474e+08	1.99253	1.77328	1.29224	1.68601
1364	2	-1	83.0138	9.75	10.19		C4H4O2	4-Hydroxy-2-butenoic acid gamma-lactone	9.79635e+06	1.51826e+07	2.25062e+07	1.97012e+07	2.90975e+07	2.58992e+07	2.00086	1.9105	1.15009	1.68715
319	3	-1	176.039	2.6	2.8	formet-L	C6H11NO3S	N-Formyl-L-methionine/Polyvidone	2.63239e+06	2.98868e+06	4.24351e+06	4.95529e+06	5.71376e+06	5.76085e+06	1.85013	1.88228	1.34933	1.69392
2737	6	1	247.094	12.13	14.3		C9H14N2O6	5,6-Dihydrouridine	1.05253e+08	6.26655e+07	7.0858e+07	1.25724e+08	9.60708e+07	1.68174e+08	1.19431	1.53222	2.37146	1.69933
722	3	-1	343.213	2.52	2.62		C18H32O6	5(6)-Pentyl-1,4-dioxan-2-one	2.54775e+06	1.81437e+06	1.82834e+06	3.45298e+06	3.94797e+06	3.07427e+06	1.34189	2.11452	1.64612	1.70084
1767	32	1	666.132	11.06	11.41	nadh	C21H29N7O14P2	NADH	2.14846e+07	1.59031e+07	2.74013e+07	9.3495e+07	9.42531e+06	4.92264e+06	4.3362	0.595217	0.182633	1.70468
272	3	-1	241.083	2.6	2.8		C10H14N2O5	Thymidine	2.15966e+06	978996	1.69621e+06	1.69653e+06	4.15616e+06	575687	0.795047	3.94455	0.376173	1.70526
1358	2	-1	89.0244	9.11	10.44	lac-L	C3H6O3	L-Lactic acid	1.05221e+09	1.5877e+09	2.2664e+09	2.08316e+09	2.96947e+09	2.87187e+09	1.9797	1.87025	1.26714	1.70569
2875	1	1	221.096	2.54	4.28		C16H12O	1-Hydroxypyrene/Alanyl-Methionine	4.86177e+07	1.3877e+07	2.24438e+07	5.74219e+07	3.29201e+07	3.60534e+07	1.18072	2.36246	1.6037	1.71563
2994	140	1	200.176	7.95	13.08		C10H21N3O	Diethylcarbamazine	6.40043e+07	2.94663e+08	2.49857e+08	2.15014e+08	2.00515e+08	2.79957e+08	3.35568	0.680598	1.12042	1.7189
2744	169	1	246.181	9.87	10.23		C11H23N3O3	Lysyl-Valine	9.36725e+07	1.58576e+07	5.06522e+07	5.97129e+07	5.22051e+07	63145239	0.637851	3.27776	1.24616	1.72059
238	336	-1	742.071	13.79	14.15	nadp	0	0	5.51842e+06	4.5105e+06	6.42671e+06	7.98521e+06	9.47864e+06	1.08615e+07	1.43905	2.07757	1.67948	1.73203
1382	2	-1	71.0138	9.82	10.12		C3H4O2	Pyruvaldehyde	1.9304e+08	2.84364e+08	3.81103e+08	376150445	5.35114e+08	521272857	1.94807	1.88148	1.36771	1.73242
752	2	-1	327.232	0.94	1.09		C22H32O2	Docosahexaenoic acid	6.06827e+06	4.75718e+06	7.83956e+06	9.92575e+06	1.1865e+07	8.80509e+06	1.62537	2.46337	1.12161	1.73678
1328	2	-1	101.024	9.73	10.2	2abut	C4H6O3	2-Ketobutyric acid	2.29647e+08	3.56029e+08	5.102e+08	4.64391e+08	6.96652e+08	650643960	2.02175	1.95646	1.27522	1.75114
2741	1	1	247.075	2.53	3.38		C9H11FN2O5	Floxuridine	8.86836e+07	6.57144e+07	1.45242e+08	1.13566e+08	1.86213e+08	1.71045e+08	1.28026	2.83088	1.17753	1.76289
1241	2	-1	149.045	9.73	10.19	arab-L	C5H10O5	D-Xylose/7-Methylhypoxanthine/Diisopropyl disulfide/Aminochrome o-semiquinone	4.12619e+07	6.29427e+07	8.89206e+07	8.10139e+07	1.27206e+08	1.17669e+08	1.96108	2.01936	1.32294	1.76779
2923	146	1	215.049	2.57	3.27		C8H10N2O3S	Sulfacetamide	5.52363e+07	3.89696e+07	8.25923e+07	6.95822e+07	1.13616e+08	9.43785e+07	1.25925	2.91061	1.14253	1.7708
1128	3	-1	187.109	2.66	4.23		C8H16N2O3	N6-Acetyl-L-lysine	1.02129e+08	3.29411e+07	5.74454e+07	1.04525e+08	8.43106e+07	9.97188e+07	1.02344	2.55471	1.73461	1.77092
1294	3	-1	126.002	2.52	2.72		C5H5NOS	2-Acetylthiazole	3.37511e+06	2.5475e+06	2.89436e+06	3.76724e+06	5.76051e+06	6.07351e+06	1.11284	2.21361	2.06171	1.79605
148	4	-1	307.034	11.26	11.6	dump	C9H13N2O8P	dUMP	0	0	0	220455	10568.4	12681.3	3.20455	1.10568	1.12681	1.81235
2902	1	1	217.155	2.51	2.65		C10H20N2O3	Valyl-Valine	7.63371e+06	3.52985e+06	7.41467e+06	8.48628e+06	9.78177e+06	1.19695e+07	1.11024	2.72236	1.60613	1.81291
8	466	-1	205.035	13	14	2mcit	C7H10O7	2-Methylcitric acid/(R)-lipoic acid	2.04997e+07	1.48629e+07	2.04266e+07	3.31169e+07	2.98996e+07	3.79013e+07	1.61249	2.00493	1.85132	1.82292
747	2	-1	329.249	0.95	1.11		C22H34O2	Docosapentaenoic acid (22n-6)	5.22061e+06	2.9383e+06	5.13365e+06	6.38382e+06	7.93343e+06	8.32564e+06	1.21862	2.64406	1.6099	1.82419
2829	157	1	233.059	2.54	3.64		C10H13ClO4	3-Chloro-1-(4-hydroxy-3-methoxyphenyl)-1,2-propanediol	2.32354e+08	1.30135e+08	3.19696e+08	2.7648e+08	4.22216e+08	3.33668e+08	1.18983	3.24272	1.04369	1.82541
68	56	-1	145.014	11.7	12.25	akg	C5H6O5	Oxoglutaric acid/Di-2-propenyl disulfide, 9CI	1.36349e+07	1.05523e+07	8.01129e+06	2.00841e+07	1.7046e+07	1.97626e+07	1.46954	1.60961	2.44876	1.84264
1345	2	-1	95.0138	9.74	10.2		C5H4O2	2-Furancarboxaldehyde	2.03935e+07	3.29114e+07	4.91642e+07	4.44604e+07	6.91252e+07	6.35585e+07	2.17436	2.09701	1.29218	1.85452
49	444	1	189.123	9	9.5	aclys-L	C8H16N2O3	N6-Acetyl-L-lysine	1.72617e+07	1.35997e+07	1.53874e+07	2.65142e+07	2.72866e+07	3.14606e+07	1.53292	1.99906	2.03783	1.8566
358	272	-1	885.694	16.67	17.12		C58H94O6	TG(15:0/18:3(6Z,9Z,12Z)/22:6(4Z,7Z,10Z,13Z,16Z,19Z))	2.46408e+06	6.97389e+06	1.36317e+07	1.04961e+07	5.74003e+06	8.33824e+06	4.13249	0.825576	0.614508	1.85753
2751	1	1	245.186	2.47	2.66		C12H24N2O3	Isoleucyl-Isoleucine	4.37613e+07	2.64311e+07	4.05373e+07	4.66326e+07	7.07369e+07	7.49363e+07	1.06546	2.66995	1.84649	1.86064
2589	1	1	295.165	2.53	2.81		C15H22N2O4	Isoleucyl-Tyrosine	9.04005e+06	5.05371e+06	1.01515e+07	1.22793e+07	1.31026e+07	1.69936e+07	1.3544	2.56178	1.66742	1.8612
982	2	-1	217.119	1	1.6		C9H18N2O4	Meprobamate	1.25705e+07	2.32223e+06	4.24429e+06	7.94438e+06	6.84253e+06	9.13963e+06	0.634892	2.86618	2.12684	1.87597
3168	123	1	146.165	14.29	14.84	spmd	C7H19N3	Spermidine	6.84713e+07	6.39838e+07	6.54214e+07	66165501	1.1566e+08	1.91946e+08	0.966373	1.80638	2.93104	1.90126
2554	189	1	306.159	9.47	9.97		C11H23N5O3S	Arginyl-Methionine	1.53906e+07	3.06227e+06	7.76183e+06	1.28916e+07	1.02306e+07	1.26087e+07	0.838678	3.26682	1.61651	1.90734
3167	124	1	146.165	14.88	19	spmd	C7H19N3	Spermidine	1.2081e+09	1.04459e+09	1.1317e+09	1.28696e+09	1.99257e+09	3.17428e+09	1.06527	1.90743	2.80473	1.92581
71	434	-1	193.014	8.08	8.36		0	0	0	0	15748.2	19190.1	163060	134309	1.1919	2.6306	2.0243	1.94893
934	2	-1	243.171	1.28	1.4		C12H24N2O3	Isoleucyl-Isoleucine	2.87306e+07	1.32896e+07	1.81983e+07	2.53888e+07	3.61941e+07	4.13822e+07	0.884086	2.71061	2.267	1.9539
2644	31	1	276.156	13.04	13.43		C11H21N3O5	Epsilon-(gamma-Glutamyl)-lysine	1.4444e+07	3.30307e+06	7.07552e+06	1.52462e+07	1.06126e+07	1.18078e+07	1.05516	3.14791	1.6595	1.95419
409	2	-1	799.549	0.86	1.14		C44H81O10P	PG(18:0/20:3(5Z,8Z,11Z))	4.79834e+06	3.04832e+06	7.19464e+06	8.68221e+06	9.50787e+06	7.42091e+06	1.79289	3.05175	1.03102	1.95855
305	292	1	84.0813	10.9	12		C5H9N	(+)-2,3-Dihydro-3-methyl-1H-pyrrole	1.35501e+07	3.50436e+07	5.52817e+07	4.524e+07	5.76497e+07	5.0796e+07	3.32159	1.64325	0.919005	1.96128
327	4	-1	218.067	11.1	11.45	3succser-L	C9H17NOS2	1-Isothiocyanato-7-(methylsulfinyl)heptane	709739	502096	955093	1.35715e+06	1.48637e+06	1.50597e+06	1.79953	2.63475	1.52211	1.98547
2024	1	1	524.3	2.59	2.77		C24H46NO9P	1-Stearoylglycerophosphoserine	1.66669e+07	1.88058e+06	2.83263e+06	1.82385e+07	5.18385e+06	6.37754e+06	1.09373	2.66784	2.20878	1.99011
1075	239	-1	204.066	2.67	3.65	ind3lac	C11H11NO3	Indolelactic acid	5.91039e+07	6.55549e+07	9.37167e+07	1.05219e+08	1.73374e+08	1.53915e+08	1.77893	2.64221	1.64166	2.02093
3059	1	1	184.133	2.6	3.1		C10H17NO2	Methyprylon	6.93983e+06	7.08227e+06	3.82906e+06	3.6199e+06	1.32709e+07	1.4356e+07	0.528408	1.86165	3.67925	2.0231
978	2	-1	218.986	1.08	1.27		C4H11Cl2N2O2P	Phosphoramide mustard	223821	2.92408e+06	1.42301e+06	1.3085e+06	682032	2.1751e+06	4.34964	0.258601	1.49382	2.03402
105	4	-1	174.088	11.52	11.7		C6H13N3O3	Citrulline	0	364526	0	362812	7174.96	25883.7	4.62812	0.230719	1.25884	2.03923
152	6	1	142.026	12.59	12.76	ethamp	C2H8NO4P	O-Phosphoethanolamine/5-Hydroxymethyl-2-furanoate	53637.3	64420.2	175283	483628	224439	226.162	3.79874	1.97323	0.364084	2.04535
337	275	1	483.992	14.5	15.1	ctp	C9H16N3O14P3	Cytidine triphosphate	3.05623e+06	2.38307e+06	3.59028e+06	6.81635e+06	3.95454e+06	8.54147e+06	2.19133	1.63287	2.34169	2.0553
410	2	-1	797.534	0.86	1.13		C44H79O10P	PG(16:0/22:4(7Z,10Z,13Z,16Z))	4.12817e+06	2.60584e+06	7.05356e+06	7.67092e+06	8.68781e+06	7.63444e+06	1.83789	3.24772	1.0812	2.05561
952	243	-1	231.135	2.54	3.21		C10H20N2O4	Spermic acid 2	5.13e+07	1.82682e+07	3.57448e+07	6.04979e+07	5.74494e+07	7.0155e+07	1.17895	3.13309	1.95998	2.09067
598	59	-1	482.961	14.13	14.55	utp	C9H15N2O15P3	Uridine triphosphate	1.75182e+07	1.52822e+07	2.28601e+07	5.01078e+07	2.21116e+07	4.72706e+07	2.84977	1.44398	2.06317	2.11897
1082	2	-1	201.124	1.34	1.41		C9H18N2O3	Alanyl-Isoleucine	9.10534e+06	3.83039e+06	7.51263e+06	7.30478e+06	1.47468e+07	1.36555e+07	0.804401	3.77743	1.80693	2.12959
331	45	1	268.104	6.9	7.45	dgsn	C10H13N5O4	Adenosine/Neuraminic acid	4.17457e+06	2.59892e+06	7.06368e+06	8.01886e+06	9.39965e+06	6.92736e+06	1.89934	3.5198	0.98097	2.13337
1077	238	-1	203.068	12.01	12.32		C7H12N2O5	L-beta-aspartyl-L-alanine	2.13966e+07	1.06607e+07	3.26405e+06	1.512e+07	8.04474e+06	1.65279e+07	0.708022	0.756899	4.94282	2.13591
217	22	1	291.069	6.64	7.24	ins	C12H18O4S2	Isoprothiolane/Dedimethylchlorpromazine	8.47404e+06	4.04781e+06	8.1852e+06	2.52554e+07	9.84571e+06	9.25839e+06	2.95723	2.39782	1.12953	2.16153
1296	2	-1	125.024	9	12		C6H6O3	1,2,3-Trihydroxybenzene	3.88385e+07	6.04318e+07	9.50846e+07	8.96379e+07	1.54835e+08	1.55494e+08	2.30461	2.55956	1.63465	2.16627
955	3	-1	231.044	1.96	5.32		C10H13ClO4	3-Chloro-1-(4-hydroxy-3-methoxyphenyl)-1,2-propanediol	7.33699e+08	5.07464e+08	1.21517e+09	1.06707e+09	1.95785e+09	1.55782e+09	1.45431	3.85754	1.28195	2.19793
431	2	-1	769.502	0.86	1.1		C42H75O10P	PG(16:0/20:4(5Z,8Z,11Z,14Z))	3.37591e+06	1.5914e+06	4.09106e+06	5.78952e+06	6.59628e+06	4.10303e+06	1.69438	3.95901	1.00286	2.21875
3222	114	1	136.062	13.17	13.89		C5H5N5	Adenine/(+)-threo-2-Amino-3,4-dihydroxybutanoic acid/4-(Hydroxymethyl)benzenediazonium(1+)	5.01553e+07	4.45844e+07	5.39714e+07	1.35317e+08	6.89465e+07	1.31037e+08	2.69459	1.5452	2.42526	2.22168
2386	199	1	370.227	9.1	9.7		C20H27N5O2	Cilostazol	1.46831e+07	1.58393e+07	2.68376e+07	2.802e+07	5.10924e+07	4.19964e+07	1.90217	3.2117	1.56274	2.22554
3345	85	1	104.107	8.89	12.69		C5H13NO	Neurine	3.31033e+09	2.44371e+09	5.10612e+09	1.37924e+10	4.84558e+09	2.91339e+09	4.16637	1.98284	0.570577	2.23993
341	4	-1	664.117	11	11.4	nadh	C21H29N7O14P2	NADH	2.4248e+07	1.87498e+07	3.88973e+07	1.46383e+08	1.23861e+07	6.43437e+06	6.01621	0.662398	0.16756	2.28206
265	316	1	148.004	9.37	10.18		0	0	1.16608e+06	1.21003e+06	1.0285e+06	885237	694558	6.1402e+06	0.778177	0.606518	5.52965	2.30478
2897	149	1	218.15	11.81	12.16		C9H19N3O3	Gamma-glutamyl-L-putrescine	2.34001e+07	5.08531e+06	1.14529e+07	2.90118e+07	1.93366e+07	2.25514e+07	1.23879	3.7484	1.96067	2.31596
2466	195	1	341.101	9.71	10.21		C14H16N2O8	Vulgaxanthin II/Dihydro-O-methylsterigmatocystin/Sulindac sulfide	1.39259e+07	2.07718e+07	2.68116e+07	7.17323e+07	2.42149e+07	1.77878e+07	5.1214	1.16497	0.664687	2.31702
803	2	-1	305.249	0.95	1.11		C20H34O2	8,11,14-Eicosatrienoic acid	5.84696e+06	3.42048e+06	5.82966e+06	1.3615e+07	9.71589e+06	1.11143e+07	2.30622	2.78822	1.89122	2.32855
1327	213	-1	102.02	7.64	8.94		C3H5NO3	Pyruvatoxime	8.13072e+06	4.49782e+07	5.20473e+07	4.60566e+07	3.53431e+07	3.57904e+07	5.60784	0.786258	0.688251	2.36078
2983	1	1	203.139	2.53	2.83		C9H18N2O3	Alanyl-Isoleucine	6.41386e+07	3.91165e+07	1.10017e+08	7.42427e+07	176799271	1.6863e+08	1.15729	4.51083	1.53228	2.40013
2637	1	1	279.17	2.46	2.63		C15H22N2O3	Leucyl-phenylalanine	7.90182e+06	3.08714e+06	5.78532e+06	1.12318e+07	1.14303e+07	1.27193e+07	1.41616	3.61777	2.17819	2.40404
870	2	-1	277.156	1.26	1.39		C15H22N2O3	Leucyl-phenylalanine/Longistylin C	7.93789e+06	2.03427e+06	4.02214e+06	9.52916e+06	7.2504e+06	1.07553e+07	1.19797	3.44398	2.63341	2.42512
3119	128	1	162.076	6.93	7.81		C6H11NO4	Aminoadipic acid	2.43064e+08	1.68852e+08	3.15779e+08	3.16676e+08	7.02021e+08	5.94549e+08	1.30272	4.15574	1.88252	2.447
176	2	-1	215.033	9.35	10.3	glc-D	C12H8O4	Methoxsalen	3.12808e+09	4.88844e+09	7.88456e+09	7.74845e+09	1.61064e+10	1.2554e+10	2.47702	3.29475	1.59222	2.45466
2477	31	1	337.172	13.05	13.43		C12H24N4O7	N2-Fructopyranosylarginine	1.59059e+07	2.23561e+07	1.12483e+07	3.57794e+07	4.06541e+07	3.84556e+07	2.24164	1.81483	3.39747	2.48465
88	11	1	508.003	13	14	atp	C10H16N5O13P3	Adenosine triphosphate	2.47294e+07	1.86415e+07	2.42205e+07	6.66877e+07	3.62292e+07	7.15387e+07	2.68986	1.93843	2.94561	2.52463
41	449	1	810.132	10.85	11.19	accoa	C23H38N7O17P3S	Acetyl-CoA	835452	325688	747554	2.10156e+06	1.21327e+06	1.76203e+06	2.35347	3.08506	2.19694	2.54516
1083	3	-1	201.124	2.54	3.64		C9H18N2O3	Alanyl-Isoleucine	4.78478e+07	2.11157e+07	6.25044e+07	6.28508e+07	1.05517e+08	1.04631e+08	1.3129	4.97824	1.6729	2.65468
2831	1	1	231.17	2.5	2.66		C11H22N2O3	Isoleucyl-Valine	3.70532e+07	1.26987e+07	2.61721e+07	4.55528e+07	5.77795e+07	6.05407e+07	1.22877	4.5223	2.30818	2.68642
2975	142	1	204.098	9.11	9.89		C7H13N3O4	Alanyl-Asparagine	1.91269e+07	6.87454e+06	2.16267e+07	3.3651e+07	3.21429e+07	3.85304e+07	1.75541	4.62294	1.77801	2.71879
2473	193	1	338.182	11.15	11.75		C15H23N5O4	Kyotorphin	2.03381e+07	5.91123e+06	1.1217e+07	2.61171e+07	2.8943e+07	2.41526e+07	1.28275	4.83146	2.14302	2.75241
227	342	-1	145.098	15.51	16.29	lys-L	C6H14N2O2	L-Lysine	3.82327e+06	3.48021e+06	5.99717e+06	9.61807e+06	1.3103e+07	1.42393e+07	2.47703	3.68777	2.35179	2.83887
87	12	-1	505.989	13.2	13.86	atp	C10H16N5O13P3	Adenosine triphosphate	2.4204e+07	1.85962e+07	2.67826e+07	7.88345e+07	4.08759e+07	8.32146e+07	3.2478	2.19167	3.0992	2.84623
1098	3	-1	197.056	1.28	6.65		C8H10N2O4	Mimosine	6.9945e+07	4.6332e+07	1.40927e+08	1.32927e+08	2.45268e+08	1.93266e+08	1.89917	5.28445	1.37113	2.85158
933	3	-1	243.171	2.48	2.63		C12H24N2O3	Isoleucyl-Isoleucine	1.02078e+07	5.40122e+06	1.01626e+07	1.43171e+07	2.66957e+07	2.5323e+07	1.39866	4.87086	2.47724	2.91558
267	315	-1	423.03	12.1	12.5	thmpp	C14H18NO10S2	Glucosinalbin/Thiamine(1+) Diphosphate(1-)	189803	117973	233856	789680	521383	979501	3.06995	2.85074	3.23343	3.05137
233	339	-1	193.071	5.5	6.4	mgal-D	C8H10N4O2	Caffeine/D-4-O-Methyl-myo-inositol/3-[(2-Mercapto-1-methylpropyl)thio]-2-butanol	9.06071e+07	5.84685e+07	1.4294e+08	1.73403e+08	3.11627e+08	3.3902e+08	1.91278	5.32242	2.37081	3.202
133	4	-1	306.05	12	12.24	dcmp	C9H14N3O7P	dCMP	146747	131537	268896	727931	876552	671853	3.35538	4.2177	2.09233	3.2218
957	3	-1	229.156	2.51	2.62		C11H22N2O3	Isoleucyl-Valine	8.74196e+06	3.07894e+06	6.2295e+06	1.15139e+07	1.80808e+07	1.80195e+07	1.3135	5.71912	2.8627	3.29844
413	2	-1	795.519	0.86	1.1		C44H77O10P	PG(16:0/22:5(4Z,7Z,10Z,13Z,16Z))	2.59671e+06	743649	3.95982e+06	5.10871e+06	5.66294e+06	5270793	1.93151	6.83096	1.32292	3.3618
1986	22	1	537.169	6.8	7.12		C18H32O18	1,4-beta-D-Glucan	1.3845e+07	2.99928e+06	1.11696e+07	7.83988e+07	1.16772e+07	7.6215e+06	5.62918	3.79998	0.68516	3.37144
143	391	1	323.064	10.52	11.12	dtmp	C10H15N2O8P	5-Thymidylic acid	2.96929e+06	2.27893e+06	3.11221e+06	8.96111e+06	1.00477e+07	9.5502e+06	2.95218	4.26564	3.00423	3.40735
128	399	1	332.075	10.55	11.15	damp	C10H14N5O6P	Deoxyadenosine monophosphate	6.79602e+06	4.70797e+06	7.38133e+06	1.98577e+07	2.20685e+07	2.18243e+07	2.89409	4.61078	2.93053	3.47847
755	3	-1	327.135	2.42	2.81		C18H20N2O4	Phenylalanyl-Tyrosine/Tiapride	3.97275e+06	564235	2.37208e+06	5.64473e+06	4.59844e+06	4.84018e+06	1.41053	7.07346	1.99839	3.49413
429	271	-1	771.743	16.57	17.28		C55H96O	Glycinoprenol 11	1.02962e+07	2.47561e+07	6.43719e+07	5.10497e+07	1.28973e+08	1.00982e+08	4.92004	5.19281	1.56785	3.89356
124	403	1	252.109	3	4	dad-2/dad-5	C10H13N5O3	Deoxyadenosine/Muramic acid	1.14434e+07	6.50674e+06	1.17755e+07	2.96922e+07	4.57734e+07	3.03947e+07	2.58088	6.94342	2.56786	4.03072
871	3	-1	277.156	2.47	2.62		C15H22N2O3	Leucyl-phenylalanine	2.72819e+06	850175	2.28993e+06	5.1559e+06	6.86332e+06	6.91228e+06	1.8584	7.32846	2.9341	4.04032
983	242	-1	217.083	11.92	12.18		C8H14N2O5	Glutamylalanine	2.38997e+07	4.63612e+06	2.22808e+06	1.26056e+07	1.47553e+07	2.13425e+07	0.529407	3.13659	9.21037	4.29212
216	22	1	307.044	6.64	7.24	ins	C14H10O8	2-(3,4-Dihydroxybenzoyloxy)-4,6-dihydroxybenzoate	15518.8	0	178.112	941806	125036	122396	9.0185	2.25036	2.22001	4.49629
303	12	-1	426.022	13	14	dgdp	C10H15N5O10P2	Adenosine 3',5'-diphosphate	2.77002e+06	1.39214e+06	1.94157e+06	1.05936e+07	5.5198e+06	1.22849e+07	3.72597	3.76627	6.06639	4.51954
2801	6	1	235.092	12.16	12.83		C8H14N2O6	L-beta-aspartyl-L-threonine	2.97945e+07	1.05506e+07	1.49561e+07	1.73416e+07	9.08959e+07	6.93376e+07	0.583438	8.5437	4.61192	4.57969
150	389	-1	227.067	3.1	3.6	duri	C9H12N2O5	Deoxyuridine/Pemirolast	3.78224e+06	1.46061e+06	3.3574e+06	9.51767e+06	1.33367e+07	1.03279e+07	2.47735	8.60993	3.01611	4.70113
123	3	-1	250.095	3.27	3.93	dad-2	C10H13N5O3	Deoxyadenosine/Muramic acid	0	0	0	160454	615588	337659	2.60454	7.15588	4.37659	4.71233
266	28	1	345.078	11.44	11.92	thmmp	C12H17N4O4PS	Thiamine monophosphate	612151	203530	1.11483e+06	5.06323e+06	1.83159e+06	1.32712e+06	7.25019	6.36374	1.17475	4.92956
168	4	-1	193.035	11.96	12.24		C6H10O7	D-Glucuronic acid/Dopachrome o-semiquinone/6-(Hydroxymethyl)-2,4(1H,3H)-pteridinedione	2.77376e+06	2.02863e+06	39778.7	1.84522e+06	1.05761e+06	1.79739e+06	0.67689	0.543828	13.5742	4.93164
1164	231	-1	175.072	8.51	8.87		C6H12N2O4	Alanyl-Serine	1.7132e+06	3.5435e+06	1.55933e+07	2.82096e+07	1315.19	6898.49	15.6131	0.0278071	0.00681172	5.21591
328	1	1	228.098	6.2	6.6		C9H13N3O4	Deoxycytidine	35516	3892.48	0	375075	314245	773017	3.50568	3.98724	8.73017	5.4077
232	340	-1	229.049	5.58	6.42	mgal-D	C13H10O4	Coriandrin	1.95554e+06	904485	4.07802e+06	1.78106e+06	1.2452e+07	1.25056e+07	0.915114	12.496	3.01714	5.47608
354	273	-1	897.704	16.75	17.29		C59H94O6	TG(18:3(9Z,12Z,15Z)/18:2(9Z,12Z)/20:5(5Z,8Z,11Z,14Z,17Z))[iso6]	1.53611e+06	5.26968e+06	1.73577e+07	1.31631e+07	3.58828e+07	3.41934e+07	8.1065	6.7011	1.96438	5.59066
146	51	1	482.997	12.9	13.3	dttp	C10H17N2O14P3	Thymidine 5'-triphosphate	0	0	0	589477	153358	661396	6.89477	2.53358	7.61396	5.68077
142	392	-1	321.049	10.72	11.2	dtmp	C10H15N2O8P	5-Thymidylic acid	3.64171e+06	3.57193e+06	6.7341e+06	1.95271e+07	2.92401e+07	2.60939e+07	5.24549	7.99039	3.83282	5.68956
131	27	-1	386.016	13.06	13.33	dcdp	C9H15N3O10P2	dCDP	0	0	0	417028	459438	663105	5.17028	5.59438	7.63105	6.1319
40	450	-1	808.119	10.9	11.2	accoa	C23H38N7O17P3S	Acetyl-CoA	103288	1699.22	128731	1.05113e+06	701746	1.22167e+06	5.66253	7.8835	5.77827	6.44143
2689	180	1	261.144	9.24	10.17		C11H20N2O5	L-gamma-glutamyl-L-isoleucine	1.0628e+07	8.53334e+06	4.96404e+07	9.5492e+07	8.86776e+07	1.07057e+08	8.91053	10.2831	2.15433	7.11599
132	396	1	388.03	13.06	13.33	dcdp	C9H15N3O10P2	dCDP	19447.5	16287.9	47968.8	745728	904269	818966	7.08034	8.63606	6.21053	7.30898
129	398	1	354.057	10.75	11.13	damp	C16H13ClFNO5	4'-Hydroxy-5-carboxy-lumiracoxib	5709.67	1421.38	115240	723478	953568	949866	7.78999	10.388	4.87766	7.68523
144	52	1	345.046	10.52	11.12	dtmp	C10H11N5O7P	Molybdopterin precursor Z/2-O-Galloyl-1,4-galactarolactone	238348	105648	655285	2.18138e+06	2.96606e+06	2.5441e+06	6.74269	14.9093	3.5008	8.38425
130	397	1	492.008	12.5	13.2	datp	C10H16N5O12P3	Deoxyadenosine triphosphate	0	1858.12	12465.1	862754	434968	1.07222e+06	9.62754	5.25209	10.4229	8.43419
197	45	1	152.057	7	7.4	gua	C5H5N5O	Guanine	3.35784e+06	421721	2.29443e+06	1.15345e+07	1.27117e+07	1.09296e+07	3.36469	24.5567	4.60637	10.8426
72	433	-1	157.037	8.08	8.36		C4H6N4O3	Allantoin	10448.3	2.04542e+06	3.34767e+06	3.11272e+06	5.78371e+06	4.80382e+06	29.088	2.74245	1.42236	11.0843
136	394	-1	302.067	7.08	7.46	dgsn	0	0	458590	94482.7	431354	4.1296e+06	4.14777e+06	3.13225e+06	7.57191	21.8414	6.08305	11.8321
137	393	-1	266.089	7.08	7.46	dgsn	C10H13N5O4	Adenosine/Neuraminic acid	87197.5	0	0	1.46514e+06	1.61048e+06	1.10647e+06	8.36092	17.1048	12.0647	12.5101
126	401	1	412.042	11.9	12.08	dadp	C10H15N5O9P2	dADP	21084.9	0	10603.7	1.18304e+06	1.11689e+06	1.78938e+06	10.5962	12.1689	17.0824	13.2825
149	390	-1	263.044	3.1	3.47	duri	C15H8N2O3	Necatorine	200568	39959	202409	2.19194e+06	3.40145e+06	2.69941e+06	7.62537	25.0177	9.25703	13.9667
147	51	1	500.023	12.8	13.3	dttp	0	0	4918.47	0	6357.75	1.84391e+06	851625	2.10803e+06	18.5278	9.51625	20.7604	16.2682
127	400	-1	330.061	10.75	11.13	damp	C10H14N5O6P	Deoxyadenosine monophosphate	169876	192762	1.39195e+06	5.4688e+06	8.18817e+06	7.53423e+06	20.6347	28.3102	5.11694	18.0206
125	402	-1	410.028	11.8	12.3	dadp	C10H15N5O9P2	dADP	0	0	13827.4	1.52345e+06	2.10213e+06	2.16812e+06	16.2345	22.0213	19.926	19.3939
140	1	1	275.075	5.28	5.79	din	C15H14O3S	modafinil acid	11676.7	0	7146.06	3.25738e+06	2.08444e+06	1.47907e+06	30.0634	21.8444	14.7376	22.2151
777	257	-1	318.061	8.23	8.67		C8H18NO10P	N-Gluconyl ethanolamine phosphate	2.40848e+06	3.17934e+06	7.87304e+07	1.13108e+08	7.53506e+07	4.7323e+07	45.1303	23.0079	0.601582	22.9132
684	261	-1	367.105	10.92	11.31		C17H20O9	3-O-Feruloylquinic acid	631714	9.91499e+06	3.21232e+07	4.00156e+07	1.3807e+08	9.93996e+07	54.8242	13.7963	3.08783	23.9028
138	54	-1	251.078	5.3	5.7	din	C10H12N4O4	Deoxyinosine	1.53216e+06	77454.8	1.48072e+06	1.90426e+07	1.14978e+07	8.99382e+06	11.7284	65.3562	5.75297	27.6125
145	27	-1	480.982	12.9	13.3	dttp	C10H17N2O14P3	Thymidine 5'-triphosphate	6535.88	0	10845	3.97066e+06	2.14885e+06	3.97806e+06	38.2093	22.4885	36.7907	32.4962
931	244	-1	244.094	7.9	8.4		C9H15N3O5	Asparaginyl-Hydroxyproline	0	2.38608e+06	1.37416e+07	1.3762e+07	0	386656	138.62	0.0402239	0.035159	46.2319
320	283	1	188.176	16.1	17	N1aspmd	C9H21N3O	N1-Acetylspermidine	23376.8	9655.67	14445.5	3359.82	1.65357e+07	1.75713e+07	0.837757	151.708	154.408	102.318
854	252	-1	283.068	8.4	8.8		C10H12N4O6	Xanthosine	0	3.01238e+06	1.66496e+07	3.05998e+07	0	0	306.998	0.0321297	0.00597029	102.346
